# Supplementary material for: A screening of inhibitors targeting the receptor kinase FERONIA reveals small molecules that enhance plant root immunity
Source: Plant Biotechnol J. 2022 Oct 9;21(1):63–77. doi: 10.1111/pbi.13925 (PMC9829398; doi:10.1111/pbi.13925)
Supplement: Supplementary file 3 — Table S1 GO functional classification of immune‐, antioxidant‐, and growth‐related genes. [file PBI-21-63-s002.xlsx]

## Sheet: Sheet1
Level 2 of GO function classification	GO_term	GO_id	Gene_id
immune system process	systemic acquired resistance	GO:0009627	Nitab4.5_0008124g0020,Nitab4.5_0015477g0010,Nitab4.5_0004853g0020,Nitab4.5_0000960g0110,Nitab4.5_0013459g0010,Nitab4.5_0003300g0080,Nitab4.5_0006467g0040,Nitab4.5_0005076g0020
	systemic acquired resistance, salicylic acid mediated signaling pathway	GO:0009862	Nitab4.5_0003473g0040,Nitab4.5_0000806g0070,Nitab4.5_0002758g0040,Nitab4.5_0003697g0020,Nitab4.5_0003726g0100,Nitab4.5_0005076g0020,Nitab4.5_0001401g0130,Nitab4.5_0000960g0110
	plant-type hypersensitive response	GO:0009626	Nitab4.5_0000280g0120,Nitab4.5_0000068g0570,Nitab4.5_0000605g0240,Nitab4.5_0003180g0070,Nitab4.5_0004353g0020,Nitab4.5_0002983g0010,Nitab4.5_0006641g0030,Nitab4.5_0000198g0140,Nitab4.5_0001784g0010,Nitab4.5_0010841g0020,Nitab4.5_0001689g0020,Nitab4.5_0001406g0020,Nitab4.5_0002212g0020,Nitab4.5_0001651g0050,Nitab4.5_0001503g0020,Nitab4.5_0000145g0040,Nitab4.5_0001320g0080,Nitab4.5_0000022g0300,Nit…
	defense response to fungus, incompatible interaction	GO:0009817	Nitab4.5_0000377g0180,Nitab4.5_0004853g0020,Nitab4.5_0000650g0040,Nitab4.5_0000605g0240,Nitab4.5_0006467g0040,Nitab4.5_0008124g0020
	defense response to virus	GO:0051607	Nitab4.5_0000319g0040,Nitab4.5_0002212g0020,Nitab4.5_0000068g0570,Nitab4.5_0010605g0020
	activation of immune response	GO:0002253	Nitab4.5_0009910g0010,Nitab4.5_0000426g0220,Nitab4.5_0002618g0010,Nitab4.5_0003638g0010
	defense response signaling pathway, resistance gene-dependent	GO:0009870	Nitab4.5_0013459g0010,Nitab4.5_0006679g0010,Nitab4.5_0015477g0010
	defense response signaling pathway, resistance gene-independent	GO:0010204	Nitab4.5_0007437g0020,Nitab4.5_0015477g0010,Nitab4.5_0013459g0010
	defense response to bacterium, incompatible interaction	GO:0009816	Nitab4.5_0000522g0240,Nitab4.5_0007437g0020
	induced systemic resistance, jasmonic acid mediated signaling pathway	GO:0009864	Nitab4.5_0003473g0040,Nitab4.5_0002758g0040
	innate immune response	GO:0045087	Nitab4.5_0013371g0030,Nitab4.5_0000500g0320
	immune response	GO:0006955	Nitab4.5_0003041g0050
	induced systemic resistance	GO:0009682	Nitab4.5_0000143g0590
	induced systemic resistance, ethylene mediated signaling pathway	GO:0009866	Nitab4.5_0004853g0020
	adaptive immune response	GO:0002250	Nitab4.5_0013371g0030
	granulocyte chemotaxis	GO:0071621	Nitab4.5_0013371g0030
	jasmonic acid and ethylene-dependent systemic resistance, ethylene mediated signaling pathway	GO:0009871	Nitab4.5_0004853g0020
	regulation of innate immune response	GO:0045088	Nitab4.5_0007139g0020
	regulation of defense response to fungus, incompatible interaction	GO:2000072	Nitab4.5_0011114g0040
	isotype switching	GO:0045190	Nitab4.5_0005414g0040
	positive regulation of T cell proliferation	GO:0042102	Nitab4.5_0013371g0030
	monocyte chemotaxis	GO:0002548	Nitab4.5_0013371g0030
	negative regulation of defense response to bacterium, incompatible interaction	GO:1902478	Nitab4.5_0001422g0130
	negative regulation of plant-type hypersensitive response	GO:0034051	Nitab4.5_0007437g0020
	negative regulation of T-helper 2 cell differentiation	GO:0045629	Nitab4.5_0013371g0030
	neutrophil clearance	GO:0097350	Nitab4.5_0013371g0030
	neutrophil degranulation	GO:0043312	Nitab4.5_0003041g0050
	neutrophil homeostasis	GO:0001780	Nitab4.5_0013371g0030
	positive regulation of neutrophil apoptotic process	GO:0033031	Nitab4.5_0013371g0030
	positive regulation of T-helper 1 cell differentiation	GO:0045627	Nitab4.5_0013371g0030
	regulation of leukocyte migration	GO:0002685	Nitab4.5_0013371g0030
	regulation of osteoclast differentiation	GO:0045670	Nitab4.5_0002309g0040
	alpha-beta T cell differentiation	GO:0046632	Nitab4.5_0013371g0030
antioxidant activity	peroxidase activity	GO:0004601	Nitab4.5_0001699g0020,Nitab4.5_0000055g0250,Nitab4.5_0000273g0180,Nitab4.5_0012091g0020,Nitab4.5_0002659g0020,Nitab4.5_0000631g0090,Nitab4.5_0000631g0080,Nitab4.5_0004361g0030,Nitab4.5_0000038g0180,Nitab4.5_0028267g0010,Nitab4.5_0002009g0020,Nitab4.5_0003449g0080,Nitab4.5_0009844g0030,Nitab4.5_0001815g0020,Nitab4.5_0002938g0020,Nitab4.5_0000482g0170,Nitab4.5_0002329g0030,Nitab4.5_0001027g0200,Nit…
	superoxide dismutase activity	GO:0004784	Nitab4.5_0000081g0120,Nitab4.5_0002303g0010,Nitab4.5_0004706g0010
	thioredoxin-disulfide reductase activity	GO:0004791	Nitab4.5_0006586g0020,Nitab4.5_0011709g0020,Nitab4.5_0000203g0140
growth	regulation of growth	GO:0040008	Nitab4.5_0006033g0010,Nitab4.5_0000408g0080,Nitab4.5_0003536g0060,Nitab4.5_0000274g0130,Nitab4.5_0003435g0020,Nitab4.5_0003235g0010,Nitab4.5_0004173g0030,Nitab4.5_0000143g0590,Nitab4.5_0004745g0030,Nitab4.5_0002712g0020,Nitab4.5_0004173g0010,Nitab4.5_0000136g0340,Nitab4.5_0002712g0010
	unidimensional cell growth	GO:0009826	Nitab4.5_0001319g0050,Nitab4.5_0000874g0040,Nitab4.5_0001569g0130,Nitab4.5_0003435g0020,Nitab4.5_0005199g0070,Nitab4.5_0000080g0240,Nitab4.5_0003553g0130,Nitab4.5_0004473g0020
	multidimensional cell growth	GO:0009825	Nitab4.5_0012805g0010,Nitab4.5_0001434g0010,Nitab4.5_0004364g0020
	pollen tube growth	GO:0009860	Nitab4.5_0000203g0140,Nitab4.5_0006665g0040,Nitab4.5_0003337g0040,Nitab4.5_0006586g0020
	plant-type cell wall modification involved in multidimensional cell growth	GO:0009831	Nitab4.5_0002783g0040,Nitab4.5_0000222g0230,Nitab4.5_0000338g0230
	positive regulation of cell growth	GO:0030307	Nitab4.5_0004087g0040,Nitab4.5_0000713g0070
	root hair elongation	GO:0048767	Nitab4.5_0002776g0100,Nitab4.5_0001642g0060
	regulation of pollen tube growth	GO:0080092	Nitab4.5_0006586g0020,Nitab4.5_0000203g0140
	positive regulation of organ growth	GO:0046622	Nitab4.5_0001404g0060
	organ growth	GO:0035265	Nitab4.5_0001404g0060
	cell tip growth	GO:0009932	Nitab4.5_0000642g0260
	regulation of meristem growth	GO:0010075	Nitab4.5_0000106g0080
	regulation of growth rate	GO:0040009	Nitab4.5_0001404g0060
	negative regulation of cell growth	GO:0030308	Nitab4.5_0000710g0010
	negative regulation of growth	GO:0045926	Nitab4.5_0000636g0120,Nitab4.5_0002755g0080,Nitab4.5_0000306g0340
	negative regulation of unidimensional cell growth	GO:0051511	Nitab4.5_0012748g0020,Nitab4.5_0004778g0020
	regulation of monopolar cell growth	GO:0051513	Nitab4.5_0000205g0170
	regulation of vegetative meristem growth	GO:0010083	Nitab4.5_0000636g0120
	seed trichome elongation	GO:0090378	Nitab4.5_0001989g0010
	developmental growth	GO:0048589	Nitab4.5_0000714g0070
	myoblast migration involved in skeletal muscle regeneration	GO:0014839	Nitab4.5_0013371g0030
