# Supplementary material for: A screening of inhibitors targeting the receptor kinase FERONIA reveals small molecules that enhance plant root immunity
Source: Plant Biotechnol J. 2022 Oct 9;21(1):63–77. doi: 10.1111/pbi.13925 (PMC9829398; doi:10.1111/pbi.13925)
Supplement: Supplementary file 4 — Table S2 Intersection of KEGG enrichment results (upregulated) between the lavendustin A vs. DMSO and reversine vs. DMSO comparisons. [file PBI-21-63-s003.xlsx]

## Sheet: intersection
Lavendustin A										Reversine
id	Term	ListHits	ListTotal	PopHits	PopTotal	pValue	qValue	Enrichment_score	Gene	hyperlink_only_excel	Term	ListHits	ListTotal	PopHits	PopTotal	pValue	qValue	Enrichment_score	Gene
ko00940	Phenylpropanoid biosynthesis	58	320	465	13634	3.92206e-27	5.53011e-25	5.31433	Nitab4.5_0000021g0090; Nitab4.5_0000027g0480; Nitab4.5_0000038g0180; Nitab4.5_0000055g0250; Nitab4.5_0000071g0170; Nitab4.5_0000242g0070; Nitab4.5_0000273g0180; Nitab4.5_0000355g0100; Nitab4.5_0000482g0170; Nitab4.5_0000502g0090; Nitab4.5_0000582g0180; Nitab4.5_0000628g0110; Nitab4.5_0000631g0070; Nitab4.5_0000631g0080; Nitab4.5_0000631g0090; Nitab4.5_0000651g0040; Nitab4.5_0000795g0060; Nitab4.5…	ko00940	Phenylpropanoid biosynthesis	55	262	465	13634	3.17242e-29	4.18759e-27	6.15505	Nitab4.5_0000007g0230; Nitab4.5_0000021g0090; Nitab4.5_0000027g0480; Nitab4.5_0000055g0250; Nitab4.5_0000071g0170; Nitab4.5_0000242g0070; Nitab4.5_0000263g0190; Nitab4.5_0000273g0180; Nitab4.5_0000355g0100; Nitab4.5_0000482g0170; Nitab4.5_0000582g0180; Nitab4.5_0000614g0070; Nitab4.5_0000628g0110; Nitab4.5_0000631g0070; Nitab4.5_0000631g0080; Nitab4.5_0000631g0090; Nitab4.5_0000795g0060; Nitab4.5…
ko00073	Cutin, suberine and wax biosynthesis	16	320	102	13634	2.05828e-10	1.45109e-08	6.68333	Nitab4.5_0000010g0180; Nitab4.5_0000234g0090; Nitab4.5_0000417g0100; Nitab4.5_0000583g0170; Nitab4.5_0000781g0040; Nitab4.5_0001332g0010; Nitab4.5_0002090g0040; Nitab4.5_0002132g0070; Nitab4.5_0002609g0030; Nitab4.5_0002837g0030; Nitab4.5_0003593g0010; Nitab4.5_0004144g0010; Nitab4.5_0004670g0020; Nitab4.5_0005045g0010; Nitab4.5_0006018g0010; Nitab4.5_0006968g0010	ko00073	Cutin, suberine and wax biosynthesis	15	262	102	13634	9.48634e-11	6.26099e-09	7.65267	Nitab4.5_0000010g0180; Nitab4.5_0000234g0090; Nitab4.5_0000417g0100; Nitab4.5_0000583g0170; Nitab4.5_0000781g0040; Nitab4.5_0001332g0010; Nitab4.5_0002090g0040; Nitab4.5_0002132g0070; Nitab4.5_0002609g0030; Nitab4.5_0002837g0030; Nitab4.5_0003593g0010; Nitab4.5_0004144g0010; Nitab4.5_0004670g0020; Nitab4.5_0005045g0010; Nitab4.5_0006968g0010
ko00910	Nitrogen metabolism	12	320	85	13634	8.32487e-08	3.91269e-06	6.015	Nitab4.5_0000106g0360; Nitab4.5_0000567g0010; Nitab4.5_0000567g0030; Nitab4.5_0000714g0070; Nitab4.5_0001523g0010; Nitab4.5_0002014g0010; Nitab4.5_0002410g0020; Nitab4.5_0002857g0010; Nitab4.5_0007542g0020; Nitab4.5_0009500g0010; Nitab4.5_0013168g0010; Nitab4.5_0023821g0010	ko00910	Nitrogen metabolism	3	262	85	13634	0.0809871	0.260366	1.83664	Nitab4.5_0000106g0360; Nitab4.5_0000714g0070; Nitab4.5_0013168g0010
ko00500	Starch and sucrose metabolism	34	320	582	13634	3.12052e-07	1.09998e-05	2.48902	Nitab4.5_0000031g0050; Nitab4.5_0000052g0360; Nitab4.5_0000064g0040; Nitab4.5_0000064g0080; Nitab4.5_0000088g0100; Nitab4.5_0000116g0400; Nitab4.5_0000244g0010; Nitab4.5_0000262g0180; Nitab4.5_0000457g0020; Nitab4.5_0000795g0060; Nitab4.5_0000884g0020; Nitab4.5_0000993g0100; Nitab4.5_0001204g0020; Nitab4.5_0001204g0070; Nitab4.5_0001206g0050; Nitab4.5_0001255g0020; Nitab4.5_0001383g0030; Nitab4.5…	ko00500	Starch and sucrose metabolism	33	262	582	13634	6.8071e-09	2.99512e-07	2.95062	Nitab4.5_0000052g0360; Nitab4.5_0000064g0040; Nitab4.5_0000064g0080; Nitab4.5_0000088g0100; Nitab4.5_0000116g0400; Nitab4.5_0000132g0430; Nitab4.5_0000244g0010; Nitab4.5_0000262g0180; Nitab4.5_0000457g0020; Nitab4.5_0000795g0060; Nitab4.5_0000993g0100; Nitab4.5_0001204g0020; Nitab4.5_0001206g0050; Nitab4.5_0001321g0040; Nitab4.5_0001383g0030; Nitab4.5_0001383g0180; Nitab4.5_0001780g0120; Nitab4.5…
ko00592	alpha-Linolenic acid metabolism	11	320	114	13634	1.47587e-05	0.000401486	4.11113	Nitab4.5_0000215g0040; Nitab4.5_0000240g0150; Nitab4.5_0000677g0020; Nitab4.5_0002525g0030; Nitab4.5_0002628g0010; Nitab4.5_0003168g0010; Nitab4.5_0003281g0080; Nitab4.5_0003727g0010; Nitab4.5_0008753g0020; Nitab4.5_0008816g0020; Nitab4.5_0017161g0010	ko00592	alpha-Linolenic acid metabolism	12	262	114	13634	2.79123e-07	9.21107e-06	5.4777	Nitab4.5_0000215g0040; Nitab4.5_0000677g0020; Nitab4.5_0002525g0030; Nitab4.5_0002628g0010; Nitab4.5_0003168g0010; Nitab4.5_0003727g0010; Nitab4.5_0007054g0010; Nitab4.5_0007402g0030; Nitab4.5_0008507g0010; Nitab4.5_0008753g0020; Nitab4.5_0008816g0020; Nitab4.5_0017161g0010
ko04974	Protein digestion and absorption	4	320	15	13634	1.70845e-05	0.000401486	11.3617	Nitab4.5_0000573g0050; Nitab4.5_0001094g0110; Nitab4.5_0003203g0050; Nitab4.5_0005407g0020	ko04974	Protein digestion and absorption	2	262	15	13634	0.00268986	0.0236708	6.93842	Nitab4.5_0001094g0110; Nitab4.5_0005407g0020
ko00591	Linoleic acid metabolism	6	320	42	13634	4.89242e-05	0.000985474	6.08661	Nitab4.5_0000043g0340; Nitab4.5_0000240g0150; Nitab4.5_0000677g0020; Nitab4.5_0001937g0010; Nitab4.5_0006640g0030; Nitab4.5_0007252g0020	ko00591	Linoleic acid metabolism	5	262	42	13634	0.000139582	0.0023031	6.19502	Nitab4.5_0000043g0340; Nitab4.5_0000677g0020; Nitab4.5_0001937g0010; Nitab4.5_0006640g0030; Nitab4.5_0007054g0010
ko00062	Fatty acid elongation	8	320	84	13634	0.000151583	0.00267165	4.05774	Nitab4.5_0000874g0040; Nitab4.5_0001569g0130; Nitab4.5_0001787g0010; Nitab4.5_0001856g0070; Nitab4.5_0001989g0010; Nitab4.5_0002053g0030; Nitab4.5_0003094g0030; Nitab4.5_0005199g0070	ko00062	Fatty acid elongation	8	262	84	13634	3.26133e-05	0.000860992	4.95602	Nitab4.5_0000874g0040; Nitab4.5_0001569g0130; Nitab4.5_0001787g0010; Nitab4.5_0001856g0070; Nitab4.5_0001989g0010; Nitab4.5_0002053g0030; Nitab4.5_0003094g0030; Nitab4.5_0005199g0070
ko04614	Renin-angiotensin system	3	320	14	13634	0.000247471	0.00387705	9.12991	Nitab4.5_0000573g0050; Nitab4.5_0001094g0110; Nitab4.5_0005407g0020	ko04614	Renin-angiotensin system	2	262	14	13634	0.00218268	0.0234564	7.43402	Nitab4.5_0001094g0110; Nitab4.5_0005407g0020
ko00360	Phenylalanine metabolism	8	320	96	13634	0.000417651	0.00588887	3.55052	Nitab4.5_0000071g0170; Nitab4.5_0000582g0180; Nitab4.5_0000932g0040; Nitab4.5_0000932g0050; Nitab4.5_0000983g0060; Nitab4.5_0002358g0050; Nitab4.5_0008883g0010; Nitab4.5_0018680g0010	ko00360	Phenylalanine metabolism	6	262	96	13634	0.0024878	0.0234564	3.25239	Nitab4.5_0000071g0170; Nitab4.5_0000559g0080; Nitab4.5_0000582g0180; Nitab4.5_0003076g0040; Nitab4.5_0008883g0010; Nitab4.5_0018680g0010
ko00052	Galactose metabolism	9	320	123	13634	0.00063541	0.00774039	3.11753	Nitab4.5_0000993g0100; Nitab4.5_0001383g0030; Nitab4.5_0001780g0120; Nitab4.5_0001933g0060; Nitab4.5_0002008g0050; Nitab4.5_0003404g0040; Nitab4.5_0006635g0040; Nitab4.5_0009845g0010; Nitab4.5_0010010g0010	ko00052	Galactose metabolism	8	262	123	13634	0.000609125	0.00893384	3.3846	Nitab4.5_0000178g0340; Nitab4.5_0000993g0100; Nitab4.5_0001383g0030; Nitab4.5_0001617g0060; Nitab4.5_0001780g0120; Nitab4.5_0001933g0060; Nitab4.5_0002008g0050; Nitab4.5_0005432g0030
ko00960	Tropane, piperidine and pyridine alkaloid biosynthesis	6	320	63	13634	0.000658757	0.00774039	4.05774	Nitab4.5_0000932g0040; Nitab4.5_0000932g0050; Nitab4.5_0000983g0060; Nitab4.5_0002358g0050; Nitab4.5_0003284g0010; Nitab4.5_0011232g0010	ko00960	Tropane, piperidine and pyridine alkaloid biosynthesis	2	262	63	13634	0.120732	0.289757	1.65201	Nitab4.5_0000559g0080; Nitab4.5_0003076g0040
ko00100	Steroid biosynthesis	7	320	83	13634	0.000721869	0.00782951	3.5933	Nitab4.5_0000404g0170; Nitab4.5_0000677g0020; Nitab4.5_0001755g0010; Nitab4.5_0002196g0070; Nitab4.5_0002645g0030; Nitab4.5_0004023g0020; Nitab4.5_0012291g0010	ko00100	Steroid biosynthesis	6	262	83	13634	0.00106956	0.0141182	3.7618	Nitab4.5_0000404g0170; Nitab4.5_0000677g0020; Nitab4.5_0002196g0070; Nitab4.5_0002645g0030; Nitab4.5_0004023g0020; Nitab4.5_0012291g0010
ko00760	Nicotinate and nicotinamide metabolism	5	320	48	13634	0.000853255	0.00814992	4.43815	Nitab4.5_0000742g0010; Nitab4.5_0002338g0020; Nitab4.5_0002522g0070; Nitab4.5_0005830g0010; Nitab4.5_0008037g0020	ko00760	Nicotinate and nicotinamide metabolism	2	262	48	13634	0.0644919	0.243227	2.16826	Nitab4.5_0002338g0020; Nitab4.5_0005830g0010
ko00330	Arginine and proline metabolism	9	320	128	13634	0.000867013	0.00814992	2.99575	Nitab4.5_0001239g0130; Nitab4.5_0001982g0070; Nitab4.5_0001982g0120; Nitab4.5_0003280g0010; Nitab4.5_0005266g0020; Nitab4.5_0005932g0030; Nitab4.5_0005973g0010; Nitab4.5_0006224g0010; Nitab4.5_0006224g0020	ko00330	Arginine and proline metabolism	4	262	128	13634	0.100596	0.260366	1.62619	Nitab4.5_0001982g0070; Nitab4.5_0001982g0120; Nitab4.5_0005266g0020; Nitab4.5_0006224g0020
ko04075	Plant hormone signal transduction	28	320	664	13634	0.000968273	0.0085329	1.79665	Nitab4.5_0000777g0080; Nitab4.5_0000991g0040; Nitab4.5_0001088g0130; Nitab4.5_0001088g0170; Nitab4.5_0001216g0060; Nitab4.5_0001319g0050; Nitab4.5_0001349g0130; Nitab4.5_0001477g0070; Nitab4.5_0001480g0060; Nitab4.5_0001538g0100; Nitab4.5_0001975g0030; Nitab4.5_0003335g0010; Nitab4.5_0003710g0010; Nitab4.5_0003899g0010; Nitab4.5_0004227g0040; Nitab4.5_0004682g0010; Nitab4.5_0004682g0020; Nitab4.5…	ko04075	Plant hormone signal transduction	18	262	664	13634	0.0542983	0.210805	1.41067	Nitab4.5_0000230g0140; Nitab4.5_0000642g0280; Nitab4.5_0000777g0080; Nitab4.5_0000991g0040; Nitab4.5_0001216g0060; Nitab4.5_0001349g0130; Nitab4.5_0001480g0060; Nitab4.5_0003335g0010; Nitab4.5_0003710g0010; Nitab4.5_0003786g0010; Nitab4.5_0004473g0020; Nitab4.5_0004682g0020; Nitab4.5_0004972g0010; Nitab4.5_0006481g0010; Nitab4.5_0006996g0040; Nitab4.5_0012245g0040; Nitab4.5_0017864g0010; Nitab4.5…
ko04920	Adipocytokine signaling pathway	6	320	75	13634	0.00186073	0.0154331	3.4085	Nitab4.5_0000508g0100; Nitab4.5_0000838g0130; Nitab4.5_0002659g0060; Nitab4.5_0003759g0030; Nitab4.5_0006696g0040; Nitab4.5_0010676g0010	ko04920	Adipocytokine signaling pathway	4	262	75	13634	0.0146142	0.087685	2.77537	Nitab4.5_0000838g0130; Nitab4.5_0002659g0060; Nitab4.5_0005159g0040; Nitab4.5_0006696g0040
ko00982	Drug metabolism - cytochrome P450	8	320	124	13634	0.00258443	0.0202447	2.74879	Nitab4.5_0000008g0200; Nitab4.5_0000385g0220; Nitab4.5_0000505g0100; Nitab4.5_0003136g0040; Nitab4.5_0004704g0060; Nitab4.5_0013405g0010; Nitab4.5_0013459g0010; Nitab4.5_0015477g0010	ko00982	Drug metabolism - cytochrome P450	4	262	124	13634	0.0908585	0.260366	1.67865	Nitab4.5_0000505g0100; Nitab4.5_0003136g0040; Nitab4.5_0013405g0010; Nitab4.5_0013459g0010
ko00250	Alanine, aspartate and glutamate metabolism	8	320	131	13634	0.00373618	0.0277264	2.60191	Nitab4.5_0000102g0010; Nitab4.5_0000714g0070; Nitab4.5_0001735g0040; Nitab4.5_0002338g0020; Nitab4.5_0005023g0050; Nitab4.5_0005830g0010; Nitab4.5_0007542g0020; Nitab4.5_0008156g0030	ko00250	Alanine, aspartate and glutamate metabolism	7	262	131	13634	0.00378796	0.0294124	2.78067	Nitab4.5_0000102g0010; Nitab4.5_0000714g0070; Nitab4.5_0001735g0040; Nitab4.5_0002338g0020; Nitab4.5_0005023g0050; Nitab4.5_0005830g0010; Nitab4.5_0008156g0030
ko04360	Axon guidance	6	320	88	13634	0.00459894	0.0324225	2.90497	Nitab4.5_0002456g0070; Nitab4.5_0003242g0040; Nitab4.5_0003639g0030; Nitab4.5_0005700g0060; Nitab4.5_0010146g0020; Nitab4.5_0011695g0010	ko04360	Axon guidance	2	262	88	13634	0.239333	0.451314	1.18269	Nitab4.5_0003639g0030; Nitab4.5_0010146g0020
ko00561	Glycerolipid metabolism	8	320	150	13634	0.00893007	0.059959	2.27233	Nitab4.5_0000583g0120; Nitab4.5_0000647g0140; Nitab4.5_0000677g0020; Nitab4.5_0001002g0090; Nitab4.5_0001472g0090; Nitab4.5_0002642g0100; Nitab4.5_0006018g0090; Nitab4.5_0009845g0010	ko00561	Glycerolipid metabolism	8	262	150	13634	0.00245585	0.0234564	2.77537	Nitab4.5_0000008g0920; Nitab4.5_0000583g0120; Nitab4.5_0000647g0140; Nitab4.5_0000677g0020; Nitab4.5_0001002g0090; Nitab4.5_0001472g0090; Nitab4.5_0006018g0090; Nitab4.5_0006511g0010
ko00603	Glycosphingolipid biosynthesis - globo series	2	320	19	13634	0.00939099	0.0601877	4.48487	Nitab4.5_0000468g0240; Nitab4.5_0009845g0010	ko00603	Glycosphingolipid biosynthesis - globo series	1	262	19	13634	0.050751	0.208705	2.73885	Nitab4.5_0000468g0240
ko00520	Amino sugar and nucleotide sugar metabolism	14	320	333	13634	0.0122511	0.0751044	1.79125	Nitab4.5_0000009g0510; Nitab4.5_0000062g0330; Nitab4.5_0000088g0100; Nitab4.5_0000468g0240; Nitab4.5_0000970g0150; Nitab4.5_0001274g0010; Nitab4.5_0001541g0090; Nitab4.5_0001843g0080; Nitab4.5_0002229g0130; Nitab4.5_0003041g0050; Nitab4.5_0005898g0010; Nitab4.5_0006014g0010; Nitab4.5_0007206g0030; Nitab4.5_0008439g0020	ko00520	Amino sugar and nucleotide sugar metabolism	14	262	333	13634	0.00199762	0.0234564	2.18779	Nitab4.5_0000009g0510; Nitab4.5_0000062g0330; Nitab4.5_0000088g0100; Nitab4.5_0000468g0240; Nitab4.5_0000970g0150; Nitab4.5_0001274g0010; Nitab4.5_0001321g0040; Nitab4.5_0001541g0090; Nitab4.5_0001843g0080; Nitab4.5_0002229g0130; Nitab4.5_0002342g0100; Nitab4.5_0006014g0010; Nitab4.5_0007705g0010; Nitab4.5_0009086g0010
ko00950	Isoquinoline alkaloid biosynthesis	4	320	61	13634	0.0140576	0.0806243	2.79385	Nitab4.5_0000932g0040; Nitab4.5_0000932g0050; Nitab4.5_0000983g0060; Nitab4.5_0002358g0050	ko00950	Isoquinoline alkaloid biosynthesis	2	262	61	13634	0.112415	0.276256	1.70617	Nitab4.5_0000559g0080; Nitab4.5_0003076g0040
ko00460	Cyanoamino acid metabolism	7	320	135	13634	0.0142951	0.0806243	2.20921	Nitab4.5_0000795g0060; Nitab4.5_0000884g0020; Nitab4.5_0001204g0020; Nitab4.5_0001204g0070; Nitab4.5_0002375g0010; Nitab4.5_0004445g0050; Nitab4.5_0008080g0010	ko00460	Cyanoamino acid metabolism	5	262	135	13634	0.0460488	0.196079	1.92734	Nitab4.5_0000795g0060; Nitab4.5_0001204g0020; Nitab4.5_0003052g0040; Nitab4.5_0004445g0050; Nitab4.5_0008080g0010
ko00604	Glycosphingolipid biosynthesis - ganglio series	1	320	9	13634	0.0177279	0.0961397	4.73403	Nitab4.5_0000468g0240	ko00604	Glycosphingolipid biosynthesis - ganglio series	1	262	9	13634	0.0121146	0.0799566	5.78202	Nitab4.5_0000468g0240
ko04660	T cell receptor signaling pathway	3	320	44	13634	0.0193453	0.101026	2.90497	Nitab4.5_0003639g0030; Nitab4.5_0010146g0020; Nitab4.5_0011695g0010	ko04660	T cell receptor signaling pathway	2	262	44	13634	0.0521762	0.208705	2.36537	Nitab4.5_0003639g0030; Nitab4.5_0010146g0020
ko00980	Metabolism of xenobiotics by cytochrome P450	6	320	118	13634	0.0211757	0.10609	2.16642	Nitab4.5_0000008g0200; Nitab4.5_0000385g0220; Nitab4.5_0000505g0100; Nitab4.5_0003136g0040; Nitab4.5_0004704g0060; Nitab4.5_0013405g0010	ko00980	Metabolism of xenobiotics by cytochrome P450	3	262	118	13634	0.191984	0.385904	1.323	Nitab4.5_0000505g0100; Nitab4.5_0003136g0040; Nitab4.5_0013405g0010
ko00040	Pentose and glucuronate interconversions	11	320	266	13634	0.0234001	0.1095	1.76191	Nitab4.5_0000064g0040; Nitab4.5_0000064g0080; Nitab4.5_0000116g0400; Nitab4.5_0000262g0180; Nitab4.5_0000457g0020; Nitab4.5_0001146g0200; Nitab4.5_0001206g0050; Nitab4.5_0003197g0010; Nitab4.5_0003960g0010; Nitab4.5_0006348g0010; Nitab4.5_0009800g0010	ko00040	Pentose and glucuronate interconversions	15	262	266	13634	5.70273e-05	0.00107537	2.93448	Nitab4.5_0000064g0040; Nitab4.5_0000064g0080; Nitab4.5_0000116g0400; Nitab4.5_0000132g0430; Nitab4.5_0000262g0180; Nitab4.5_0000457g0020; Nitab4.5_0001146g0200; Nitab4.5_0001206g0050; Nitab4.5_0001383g0180; Nitab4.5_0003197g0010; Nitab4.5_0003960g0010; Nitab4.5_0005208g0040; Nitab4.5_0006348g0010; Nitab4.5_0009800g0010; Nitab4.5_0021126g0010
ko03320	PPAR signaling pathway	3	320	47	13634	0.0240744	0.1095	2.71955	Nitab4.5_0000838g0130; Nitab4.5_0002456g0070; Nitab4.5_0005700g0060	ko03320	PPAR signaling pathway	1	262	47	13634	0.22825	0.438327	1.1072	Nitab4.5_0000838g0130
ko00564	Glycerophospholipid metabolism	9	320	210	13634	0.0266454	0.117406	1.82598	Nitab4.5_0000583g0120; Nitab4.5_0000647g0140; Nitab4.5_0000677g0020; Nitab4.5_0000826g0200; Nitab4.5_0001002g0090; Nitab4.5_0001472g0090; Nitab4.5_0001618g0270; Nitab4.5_0004789g0010; Nitab4.5_0006018g0090	ko00564	Glycerophospholipid metabolism	13	262	210	13634	5.53524e-05	0.00107537	3.22141	Nitab4.5_0000008g0920; Nitab4.5_0000209g0120; Nitab4.5_0000583g0120; Nitab4.5_0000647g0140; Nitab4.5_0000677g0020; Nitab4.5_0000826g0200; Nitab4.5_0001002g0090; Nitab4.5_0001472g0090; Nitab4.5_0001618g0270; Nitab4.5_0004364g0020; Nitab4.5_0006018g0090; Nitab4.5_0006511g0010; Nitab4.5_0007054g0010
ko04975	Fat digestion and absorption	1	320	12	13634	0.0310311	0.132587	3.55052	Nitab4.5_0002642g0100	ko04975	Fat digestion and absorption	1	262	12	13634	0.0213841	0.117612	4.33651	Nitab4.5_0007054g0010
ko00905	Brassinosteroid biosynthesis	2	320	30	13634	0.0325798	0.13511	2.84042	Nitab4.5_0000027g0190; Nitab4.5_0003235g0010	ko00905	Brassinosteroid biosynthesis	1	262	30	13634	0.112713	0.276256	1.73461	Nitab4.5_0000027g0190
ko04650	Natural killer cell mediated cytotoxicity	3	320	53	13634	0.035471	0.138928	2.41167	Nitab4.5_0003639g0030; Nitab4.5_0010146g0020; Nitab4.5_0011695g0010	ko04650	Natural killer cell mediated cytotoxicity	2	262	53	13634	0.0815718	0.260366	1.9637	Nitab4.5_0003639g0030; Nitab4.5_0010146g0020
ko00480	Glutathione metabolism	8	320	191	13634	0.0364732	0.138992	1.78455	Nitab4.5_0000008g0200; Nitab4.5_0000385g0220; Nitab4.5_0000505g0100; Nitab4.5_0003136g0040; Nitab4.5_0003280g0010; Nitab4.5_0004704g0060; Nitab4.5_0005973g0010; Nitab4.5_0013405g0010	ko00480	Glutathione metabolism	3	262	191	13634	0.501987	0.67489	0.817353	Nitab4.5_0000505g0100; Nitab4.5_0003136g0040; Nitab4.5_0013405g0010
ko04976	Bile secretion	3	320	55	13634	0.0398555	0.144983	2.32398	Nitab4.5_0000978g0070; Nitab4.5_0007221g0030; Nitab4.5_0009523g0010	ko04976	Bile secretion	3	262	55	13634	0.0211364	0.117612	2.83845	Nitab4.5_0000978g0070; Nitab4.5_0007221g0030; Nitab4.5_0009523g0010
ko00908	Zeatin biosynthesis	5	320	108	13634	0.0417082	0.144983	1.97251	Nitab4.5_0000082g0170; Nitab4.5_0000446g0210; Nitab4.5_0000636g0120; Nitab4.5_0001861g0120; Nitab4.5_0005779g0060	ko00908	Zeatin biosynthesis	2	262	108	13634	0.343973	0.531746	0.96367	Nitab4.5_0001861g0120; Nitab4.5_0005779g0060
ko02010	ABC transporters	3	320	56	13634	0.0421583	0.144983	2.28248	Nitab4.5_0000978g0070; Nitab4.5_0007221g0030; Nitab4.5_0009523g0010	ko02010	ABC transporters	3	262	56	13634	0.0224288	0.118424	2.78776	Nitab4.5_0000978g0070; Nitab4.5_0007221g0030; Nitab4.5_0009523g0010
ko04924	Renin secretion	3	320	56	13634	0.0421583	0.144983	2.28248	Nitab4.5_0003639g0030; Nitab4.5_0010146g0020; Nitab4.5_0011695g0010	ko04924	Renin secretion	2	262	56	13634	0.0926583	0.260366	1.85851	Nitab4.5_0003639g0030; Nitab4.5_0010146g0020
ko04370	VEGF signaling pathway	3	320	57	13634	0.0445348	0.146033	2.24243	Nitab4.5_0003639g0030; Nitab4.5_0010146g0020; Nitab4.5_0011695g0010	ko04370	VEGF signaling pathway	2	262	57	13634	0.0964856	0.260366	1.8259	Nitab4.5_0003639g0030; Nitab4.5_0010146g0020
ko04380	Osteoclast differentiation	3	320	57	13634	0.0445348	0.146033	2.24243	Nitab4.5_0003639g0030; Nitab4.5_0010146g0020; Nitab4.5_0011695g0010	ko04380	Osteoclast differentiation	2	262	57	13634	0.0964856	0.260366	1.8259	Nitab4.5_0003639g0030; Nitab4.5_0010146g0020
ko04662	B cell receptor signaling pathway	3	320	58	13634	0.046985	0.147386	2.20377	Nitab4.5_0003639g0030; Nitab4.5_0010146g0020; Nitab4.5_0011695g0010	ko04662	B cell receptor signaling pathway	2	262	58	13634	0.100376	0.260366	1.79442	Nitab4.5_0003639g0030; Nitab4.5_0010146g0020
ko00410	beta-Alanine metabolism	6	320	140	13634	0.0470382	0.147386	1.82598	Nitab4.5_0000932g0040; Nitab4.5_0000932g0050; Nitab4.5_0000983g0060; Nitab4.5_0001735g0040; Nitab4.5_0002358g0050; Nitab4.5_0010294g0050	ko00410	beta-Alanine metabolism	2	262	140	13634	0.506509	0.67489	0.743402	Nitab4.5_0000559g0080; Nitab4.5_0001735g0040
ko04724	Glutamatergic synapse	4	320	86	13634	0.0516043	0.158178	1.98169	Nitab4.5_0003203g0050; Nitab4.5_0003639g0030; Nitab4.5_0010146g0020; Nitab4.5_0011695g0010	ko04724	Glutamatergic synapse	4	262	86	13634	0.0249231	0.122399	2.42038	Nitab4.5_0000209g0120; Nitab4.5_0003639g0030; Nitab4.5_0004364g0020; Nitab4.5_0010146g0020
ko04921	Oxytocin signaling pathway	5	320	122	13634	0.0675801	0.198517	1.74616	Nitab4.5_0000508g0100; Nitab4.5_0003639g0030; Nitab4.5_0010146g0020; Nitab4.5_0010676g0010; Nitab4.5_0011695g0010	ko04921	Oxytocin signaling pathway	2	262	122	13634	0.416975	0.598268	0.853085	Nitab4.5_0003639g0030; Nitab4.5_0010146g0020
ko04211	Longevity regulating pathway	5	320	127	13634	0.0786611	0.226351	1.67741	Nitab4.5_0000508g0100; Nitab4.5_0002659g0060; Nitab4.5_0003759g0030; Nitab4.5_0006696g0040; Nitab4.5_0010676g0010	ko04211	Longevity regulating pathway	3	262	127	13634	0.22805	0.438327	1.22925	Nitab4.5_0002659g0060; Nitab4.5_0005159g0040; Nitab4.5_0006696g0040
ko00350	Tyrosine metabolism	4	320	99	13634	0.0834273	0.235265	1.72146	Nitab4.5_0000932g0040; Nitab4.5_0000932g0050; Nitab4.5_0000983g0060; Nitab4.5_0002358g0050	ko00350	Tyrosine metabolism	2	262	99	13634	0.296558	0.519677	1.05128	Nitab4.5_0000559g0080; Nitab4.5_0003076g0040
ko04727	GABAergic synapse	3	320	71	13634	0.0853978	0.2361	1.80026	Nitab4.5_0001735g0040; Nitab4.5_0002188g0030; Nitab4.5_0003203g0050	ko04727	GABAergic synapse	2	262	71	13634	0.15607	0.342976	1.46586	Nitab4.5_0001735g0040; Nitab4.5_0002188g0030
ko04720	Long-term potentiation	3	320	77	13634	0.107017	0.282202	1.65998	Nitab4.5_0003639g0030; Nitab4.5_0010146g0020; Nitab4.5_0011695g0010	ko04720	Long-term potentiation	2	262	77	13634	0.184412	0.385904	1.35164	Nitab4.5_0003639g0030; Nitab4.5_0010146g0020
ko00909	Sesquiterpenoid and triterpenoid biosynthesis	2	320	49	13634	0.107402	0.282202	1.73903	Nitab4.5_0000696g0060; Nitab4.5_0005139g0060	ko00909	Sesquiterpenoid and triterpenoid biosynthesis	3	262	49	13634	0.0143496	0.087685	3.18601	Nitab4.5_0000696g0060; Nitab4.5_0005139g0060; Nitab4.5_0005383g0020
ko04146	Peroxisome	7	320	204	13634	0.108077	0.282202	1.46198	Nitab4.5_0000234g0090; Nitab4.5_0000838g0130; Nitab4.5_0001924g0080; Nitab4.5_0002209g0150; Nitab4.5_0002609g0030; Nitab4.5_0002837g0030; Nitab4.5_0003593g0010	ko04146	Peroxisome	7	262	204	13634	0.0435813	0.191758	1.78562	Nitab4.5_0000234g0090; Nitab4.5_0000838g0130; Nitab4.5_0001924g0080; Nitab4.5_0002209g0150; Nitab4.5_0002609g0030; Nitab4.5_0002837g0030; Nitab4.5_0003593g0010
ko00430	Taurine and hypotaurine metabolism	1	320	25	13634	0.115796	0.29205	1.70425	Nitab4.5_0001735g0040	ko00430	Taurine and hypotaurine metabolism	1	262	25	13634	0.0826549	0.260366	2.08153	Nitab4.5_0001735g0040
ko00650	Butanoate metabolism	2	320	51	13634	0.117441	0.29205	1.67083	Nitab4.5_0001735g0040; Nitab4.5_0005023g0050	ko00650	Butanoate metabolism	2	262	51	13634	0.0745236	0.260366	2.04071	Nitab4.5_0001735g0040; Nitab4.5_0005023g0050
ko04140	Regulation of autophagy	3	320	80	13634	0.118666	0.29205	1.59773	Nitab4.5_0000316g0100; Nitab4.5_0000508g0100; Nitab4.5_0010676g0010	ko04140	Regulation of autophagy	1	262	80	13634	0.456822	0.641495	0.650477	Nitab4.5_0000316g0100
ko04020	Calcium signaling pathway	4	320	111	13634	0.120134	0.29205	1.53536	Nitab4.5_0002449g0050; Nitab4.5_0003639g0030; Nitab4.5_0010146g0020; Nitab4.5_0011695g0010	ko04020	Calcium signaling pathway	2	262	111	13634	0.359752	0.533565	0.937625	Nitab4.5_0003639g0030; Nitab4.5_0010146g0020
ko00270	Cysteine and methionine metabolism	8	320	251	13634	0.137254	0.322491	1.35797	Nitab4.5_0000130g0130; Nitab4.5_0000145g0180; Nitab4.5_0001168g0160; Nitab4.5_0001646g0050; Nitab4.5_0002045g0080; Nitab4.5_0003015g0110; Nitab4.5_0004330g0020; Nitab4.5_0006888g0010	ko00270	Cysteine and methionine metabolism	5	262	251	13634	0.352447	0.531746	1.03662	Nitab4.5_0001168g0160; Nitab4.5_0001646g0050; Nitab4.5_0002045g0080; Nitab4.5_0003015g0110; Nitab4.5_0003076g0040
ko04626	Plant-pathogen interaction	13	320	431	13634	0.138008	0.322491	1.28511	Nitab4.5_0000021g0610; Nitab4.5_0001477g0070; Nitab4.5_0001699g0020; Nitab4.5_0002300g0040; Nitab4.5_0002443g0030; Nitab4.5_0002679g0020; Nitab4.5_0007437g0020; Nitab4.5_0007540g0020; Nitab4.5_0009037g0050; Nitab4.5_0009788g0040; Nitab4.5_0012245g0040; Nitab4.5_0013129g0010; Nitab4.5_0029367g0020	ko04626	Plant-pathogen interaction	12	262	431	13634	0.0731181	0.260366	1.44886	Nitab4.5_0000743g0040; Nitab4.5_0001699g0020; Nitab4.5_0002300g0040; Nitab4.5_0002679g0020; Nitab4.5_0007437g0020; Nitab4.5_0007540g0020; Nitab4.5_0007564g0010; Nitab4.5_0007958g0020; Nitab4.5_0009037g0050; Nitab4.5_0009788g0040; Nitab4.5_0012245g0040; Nitab4.5_0029367g0020
ko00730	Thiamine metabolism	1	320	28	13634	0.139517	0.322491	1.52165	Nitab4.5_0000402g0040	ko00730	Thiamine metabolism	1	262	28	13634	0.100372	0.260366	1.85851	Nitab4.5_0000402g0040
ko00290	Valine, leucine and isoleucine biosynthesis	2	320	57	13634	0.149476	0.339937	1.49496	Nitab4.5_0001646g0050; Nitab4.5_0006888g0010	ko00290	Valine, leucine and isoleucine biosynthesis	1	262	57	13634	0.299656	0.519677	0.91295	Nitab4.5_0001646g0050
ko04011	MAPK signaling pathway - yeast	4	320	125	13634	0.170818	0.37357	1.3634	Nitab4.5_0000349g0060; Nitab4.5_0000527g0090; Nitab4.5_0000826g0200; Nitab4.5_0001618g0270	ko04011	MAPK signaling pathway - yeast	4	262	125	13634	0.0932451	0.260366	1.66522	Nitab4.5_0000349g0060; Nitab4.5_0000527g0090; Nitab4.5_0000826g0200; Nitab4.5_0001618g0270
ko00770	Pantothenate and CoA biosynthesis	2	320	61	13634	0.172213	0.37357	1.39693	Nitab4.5_0001646g0050; Nitab4.5_0006888g0010	ko00770	Pantothenate and CoA biosynthesis	1	262	61	13634	0.328034	0.531746	0.853085	Nitab4.5_0001646g0050
ko00590	Arachidonic acid metabolism	1	320	33	13634	0.180992	0.386665	1.2911	Nitab4.5_0000677g0020	ko00590	Arachidonic acid metabolism	2	262	33	13634	0.0250362	0.122399	3.15383	Nitab4.5_0000677g0020; Nitab4.5_0007054g0010
ko00511	Other glycan degradation	1	320	34	13634	0.1895	0.398799	1.25313	Nitab4.5_0000468g0240	ko00511	Other glycan degradation	1	262	34	13634	0.138447	0.326339	1.53053	Nitab4.5_0000468g0240
ko04712	Circadian rhythm - plant	3	320	101	13634	0.213063	0.439988	1.26553	Nitab4.5_0001066g0070; Nitab4.5_0001975g0030; Nitab4.5_0014110g0010	ko04712	Circadian rhythm - plant	2	262	101	13634	0.307082	0.519677	1.03046	Nitab4.5_0001066g0070; Nitab4.5_0014110g0010
ko00531	Glycosaminoglycan degradation	1	320	37	13634	0.215313	0.439988	1.15152	Nitab4.5_0000468g0240	ko00531	Glycosaminoglycan degradation	1	262	37	13634	0.158497	0.342976	1.40644	Nitab4.5_0000468g0240
ko04810	Regulation of actin cytoskeleton	4	320	137	13634	0.219729	0.442597	1.24398	Nitab4.5_0000349g0060; Nitab4.5_0000527g0090; Nitab4.5_0003242g0040; Nitab4.5_0008798g0010	ko04810	Regulation of actin cytoskeleton	3	262	137	13634	0.269903	0.481448	1.13952	Nitab4.5_0000349g0060; Nitab4.5_0000527g0090; Nitab4.5_0008798g0010
ko04922	Glucagon signaling pathway	5	320	176	13634	0.233014	0.462746	1.2104	Nitab4.5_0000508g0100; Nitab4.5_0003639g0030; Nitab4.5_0010146g0020; Nitab4.5_0010676g0010; Nitab4.5_0011695g0010	ko04922	Glucagon signaling pathway	2	262	176	13634	0.661141	0.808062	0.591343	Nitab4.5_0003639g0030; Nitab4.5_0010146g0020
ko04022	cGMP-PKG signaling pathway	4	320	141	13634	0.236917	0.463962	1.20869	Nitab4.5_0002449g0050; Nitab4.5_0003639g0030; Nitab4.5_0010146g0020; Nitab4.5_0011695g0010	ko04022	cGMP-PKG signaling pathway	2	262	141	13634	0.51128	0.67489	0.73813	Nitab4.5_0003639g0030; Nitab4.5_0010146g0020
ko04010	MAPK signaling pathway	3	320	107	13634	0.243156	0.469658	1.19457	Nitab4.5_0003639g0030; Nitab4.5_0010146g0020; Nitab4.5_0011695g0010	ko04010	MAPK signaling pathway	2	262	107	13634	0.338705	0.531746	0.972676	Nitab4.5_0003639g0030; Nitab4.5_0010146g0020
ko00941	Flavonoid biosynthesis	3	320	109	13634	0.253397	0.474098	1.17265	Nitab4.5_0001066g0070; Nitab4.5_0002054g0010; Nitab4.5_0014110g0010	ko00941	Flavonoid biosynthesis	2	262	109	13634	0.349237	0.531746	0.954829	Nitab4.5_0001066g0070; Nitab4.5_0014110g0010
ko04212	Longevity regulating pathway - worm	4	320	145	13634	0.254463	0.474098	1.17534	Nitab4.5_0000234g0090; Nitab4.5_0002609g0030; Nitab4.5_0002837g0030; Nitab4.5_0003593g0010	ko04212	Longevity regulating pathway - worm	4	262	145	13634	0.147355	0.33536	1.43554	Nitab4.5_0000234g0090; Nitab4.5_0002609g0030; Nitab4.5_0002837g0030; Nitab4.5_0003593g0010
ko04723	Retrograde endocannabinoid signaling	1	320	42	13634	0.258905	0.474098	1.01443	Nitab4.5_0002188g0030	ko04723	Retrograde endocannabinoid signaling	1	262	42	13634	0.192952	0.385904	1.239	Nitab4.5_0002188g0030
ko01040	Biosynthesis of unsaturated fatty acids	2	320	76	13634	0.264152	0.477505	1.12122	Nitab4.5_0001384g0060; Nitab4.5_0001989g0010	ko01040	Biosynthesis of unsaturated fatty acids	2	262	76	13634	0.179595	0.382363	1.36943	Nitab4.5_0001384g0060; Nitab4.5_0001989g0010
ko00906	Carotenoid biosynthesis	2	320	79	13634	0.283312	0.499337	1.07864	Nitab4.5_0000986g0020; Nitab4.5_0007338g0020	ko00906	Carotenoid biosynthesis	5	262	79	13634	0.00409802	0.0300521	3.29355	Nitab4.5_0000532g0070; Nitab4.5_0000986g0020; Nitab4.5_0002397g0040; Nitab4.5_0007338g0020; Nitab4.5_0012198g0010
ko00904	Diterpenoid biosynthesis	2	320	85	13634	0.321919	0.560378	1.0025	Nitab4.5_0000620g0230; Nitab4.5_0005724g0010	ko00904	Diterpenoid biosynthesis	3	262	85	13634	0.0809871	0.260366	1.83664	Nitab4.5_0000222g0140; Nitab4.5_0001013g0080; Nitab4.5_0005724g0010
ko00071	Fatty acid degradation	2	320	86	13634	0.328368	0.564633	0.990843	Nitab4.5_0000838g0130; Nitab4.5_0002628g0010	ko00071	Fatty acid degradation	2	262	86	13634	0.229126	0.438327	1.21019	Nitab4.5_0000838g0130; Nitab4.5_0002628g0010
ko00260	Glycine, serine and threonine metabolism	4	320	165	13634	0.345814	0.580505	1.03288	Nitab4.5_0000932g0040; Nitab4.5_0000932g0050; Nitab4.5_0000983g0060; Nitab4.5_0002358g0050	ko00260	Glycine, serine and threonine metabolism	1	262	165	13634	0.829479	0.952097	0.315383	Nitab4.5_0000559g0080
ko00670	One carbon pool by folate	1	320	52	13634	0.345833	0.580505	0.819351	Nitab4.5_0001076g0020	ko00670	One carbon pool by folate	1	262	52	13634	0.263943	0.479416	1.00073	Nitab4.5_0001076g0020
ko04666	Fc gamma R-mediated phagocytosis	3	320	128	13634	0.3537	0.586726	0.998584	Nitab4.5_0000349g0060; Nitab4.5_0000527g0090; Nitab4.5_0003242g0040	ko04666	Fc gamma R-mediated phagocytosis	4	262	128	13634	0.100596	0.260366	1.62619	Nitab4.5_0000209g0120; Nitab4.5_0000349g0060; Nitab4.5_0000527g0090; Nitab4.5_0004364g0020
ko04072	Phospholipase D signaling pathway	2	320	93	13634	0.373387	0.612181	0.916263	Nitab4.5_0000349g0060; Nitab4.5_0000527g0090	ko04072	Phospholipase D signaling pathway	4	262	93	13634	0.033435	0.152187	2.2382	Nitab4.5_0000209g0120; Nitab4.5_0000349g0060; Nitab4.5_0000527g0090; Nitab4.5_0004364g0020
ko00280	Valine, leucine and isoleucine degradation	4	320	174	13634	0.387812	0.628523	0.979454	Nitab4.5_0001646g0050; Nitab4.5_0006888g0010; Nitab4.5_0009134g0010; Nitab4.5_0010294g0050	ko00280	Valine, leucine and isoleucine degradation	1	262	174	13634	0.85107	0.960182	0.29907	Nitab4.5_0001646g0050
ko00340	Histidine metabolism	1	320	59	13634	0.404755	0.648527	0.72214	Nitab4.5_0000865g0040	ko00340	Histidine metabolism	1	262	59	13634	0.313877	0.524452	0.882003	Nitab4.5_0000032g0410
ko01212	Fatty acid metabolism	4	320	180	13634	0.415752	0.658664	0.946806	Nitab4.5_0000838g0130; Nitab4.5_0001384g0060; Nitab4.5_0001989g0010; Nitab4.5_0002628g0010	ko01212	Fatty acid metabolism	4	262	180	13634	0.265132	0.479416	1.1564	Nitab4.5_0000838g0130; Nitab4.5_0001384g0060; Nitab4.5_0001989g0010; Nitab4.5_0002628g0010
ko04139	Regulation of mitophagy - yeast	2	320	101	13634	0.424071	0.664377	0.843688	Nitab4.5_0000349g0060; Nitab4.5_0000527g0090	ko04139	Regulation of mitophagy - yeast	2	262	101	13634	0.307082	0.519677	1.03046	Nitab4.5_0000349g0060; Nitab4.5_0000527g0090
ko00565	Ether lipid metabolism	1	320	63	13634	0.437279	0.677543	0.67629	Nitab4.5_0000677g0020	ko00565	Ether lipid metabolism	4	262	63	13634	0.00715845	0.0497324	3.30401	Nitab4.5_0000209g0120; Nitab4.5_0000677g0020; Nitab4.5_0004364g0020; Nitab4.5_0007054g0010
ko04152	AMPK signaling pathway	5	320	228	13634	0.446645	0.684532	0.934348	Nitab4.5_0000508g0100; Nitab4.5_0002659g0060; Nitab4.5_0003759g0030; Nitab4.5_0006696g0040; Nitab4.5_0010676g0010	ko04152	AMPK signaling pathway	3	262	228	13634	0.641684	0.79161	0.684713	Nitab4.5_0002659g0060; Nitab4.5_0005159g0040; Nitab4.5_0006696g0040
ko03410	Base excision repair	2	320	109	13634	0.473285	0.712292	0.781766	Nitab4.5_0001642g0060; Nitab4.5_0004786g0050	ko03410	Base excision repair	3	262	109	13634	0.157967	0.342976	1.43224	Nitab4.5_0001071g0090; Nitab4.5_0004786g0050; Nitab4.5_0008036g0010
ko00051	Fructose and mannose metabolism	3	320	151	13634	0.474862	0.712292	0.846482	Nitab4.5_0001146g0200; Nitab4.5_0001215g0140; Nitab4.5_0010739g0010	ko00051	Fructose and mannose metabolism	3	262	151	13634	0.330388	0.531746	1.03387	Nitab4.5_0001146g0200; Nitab4.5_0001215g0140; Nitab4.5_0010739g0010
ko00562	Inositol phosphate metabolism	3	320	156	13634	0.500201	0.742404	0.819351	Nitab4.5_0000349g0060; Nitab4.5_0000527g0090; Nitab4.5_0008798g0010	ko00562	Inositol phosphate metabolism	3	262	156	13634	0.352233	0.531746	1.00073	Nitab4.5_0000349g0060; Nitab4.5_0000527g0090; Nitab4.5_0008798g0010
ko04070	Phosphatidylinositol signaling system	3	320	167	13634	0.553961	0.805242	0.765382	Nitab4.5_0000349g0060; Nitab4.5_0000527g0090; Nitab4.5_0008798g0010	ko04070	Phosphatidylinositol signaling system	3	262	167	13634	0.400232	0.580557	0.934817	Nitab4.5_0000349g0060; Nitab4.5_0000527g0090; Nitab4.5_0008798g0010
ko02024	Quorum sensing	2	320	137	13634	0.627579	0.887677	0.621989	Nitab4.5_0000838g0130; Nitab4.5_0001735g0040	ko02024	Quorum sensing	2	262	137	13634	0.492053	0.67489	0.759681	Nitab4.5_0000838g0130; Nitab4.5_0001735g0040
ko01210	2-Oxocarboxylic acid metabolism	2	320	140	13634	0.642149	0.887677	0.608661	Nitab4.5_0001646g0050; Nitab4.5_0006888g0010	ko01210	2-Oxocarboxylic acid metabolism	1	262	140	13634	0.754149	0.896826	0.371701	Nitab4.5_0001646g0050
ko00630	Glyoxylate and dicarboxylate metabolism	3	320	190	13634	0.655521	0.890927	0.67273	Nitab4.5_0001076g0020; Nitab4.5_0001924g0080; Nitab4.5_0002209g0150	ko00630	Glyoxylate and dicarboxylate metabolism	3	262	190	13634	0.497882	0.67489	0.821655	Nitab4.5_0001076g0020; Nitab4.5_0001924g0080; Nitab4.5_0002209g0150
ko04115	p53 signaling pathway	1	320	95	13634	0.657138	0.890927	0.448487	Nitab4.5_0001054g0030	ko04115	p53 signaling pathway	1	262	95	13634	0.547926	0.709081	0.54777	Nitab4.5_0001054g0030
ko00710	Carbon fixation in photosynthetic organisms	3	320	205	13634	0.712822	0.92647	0.623506	Nitab4.5_0000377g0180; Nitab4.5_0001132g0070; Nitab4.5_0001321g0020	ko00710	Carbon fixation in photosynthetic organisms	1	262	205	13634	0.90773	0.990251	0.253845	Nitab4.5_0000377g0180
ko04341	Hedgehog signaling pathway - fly	1	320	107	13634	0.719883	0.92647	0.398189	Nitab4.5_0001359g0080	ko04341	Hedgehog signaling pathway - fly	1	262	107	13634	0.612768	0.775637	0.486338	Nitab4.5_0000152g0200
ko04310	Wnt signaling pathway	4	320	258	13634	0.728072	0.92647	0.660562	Nitab4.5_0001359g0080; Nitab4.5_0003639g0030; Nitab4.5_0010146g0020; Nitab4.5_0011695g0010	ko04310	Wnt signaling pathway	2	262	258	13634	0.876631	0.980638	0.403397	Nitab4.5_0003639g0030; Nitab4.5_0010146g0020
ko00061	Fatty acid biosynthesis	1	320	109	13634	0.729349	0.92647	0.390883	Nitab4.5_0000838g0130	ko00061	Fatty acid biosynthesis	1	262	109	13634	0.62286	0.775637	0.477414	Nitab4.5_0000838g0130
ko00620	Pyruvate metabolism	3	320	215	13634	0.746974	0.932065	0.594506	Nitab4.5_0000377g0180; Nitab4.5_0001132g0070; Nitab4.5_0001321g0020	ko00620	Pyruvate metabolism	1	262	215	13634	0.921219	0.996729	0.242038	Nitab4.5_0000377g0180
ko04114	Oocyte meiosis	4	320	277	13634	0.782651	0.968016	0.615253	Nitab4.5_0001359g0080; Nitab4.5_0003639g0030; Nitab4.5_0010146g0020; Nitab4.5_0011695g0010	ko04114	Oocyte meiosis	2	262	277	13634	0.904578	0.990251	0.375727	Nitab4.5_0003639g0030; Nitab4.5_0010146g0020
ko00900	Terpenoid backbone biosynthesis	1	320	136	13634	0.832578	0.998489	0.313281	Nitab4.5_0000402g0040	ko00900	Terpenoid backbone biosynthesis	1	262	136	13634	0.739736	0.892086	0.382634	Nitab4.5_0000402g0040
ko00020	Citrate cycle (TCA cycle)	1	320	137	13634	0.835615	0.998489	0.310995	Nitab4.5_0000377g0180	ko00020	Citrate cycle (TCA cycle)	1	262	137	13634	0.743405	0.892086	0.379841	Nitab4.5_0000377g0180
ko04071	Sphingolipid signaling pathway	1	320	155	13634	0.882393	0.999585	0.274879	Nitab4.5_0002158g0050	ko04071	Sphingolipid signaling pathway	2	262	155	13634	0.575388	0.73739	0.67146	Nitab4.5_0000209g0120; Nitab4.5_0004364g0020
ko00970	Aminoacyl-tRNA biosynthesis	1	320	156	13634	0.884592	0.999585	0.273117	Nitab4.5_0007119g0010	ko00970	Aminoacyl-tRNA biosynthesis	1	262	156	13634	0.805118	0.940492	0.333578	Nitab4.5_0007119g0010
ko00010	Glycolysis / Gluconeogenesis	3	320	291	13634	0.91384	0.999585	0.43924	Nitab4.5_0000377g0180; Nitab4.5_0006635g0040; Nitab4.5_0010010g0010	ko00010	Glycolysis / Gluconeogenesis	1	262	291	13634	0.977336	0.999881	0.178825	Nitab4.5_0000377g0180
ko04721	Synaptic vesicle cycle	1	320	172	13634	0.914986	0.999585	0.247711	Nitab4.5_0002188g0030	ko04721	Synaptic vesicle cycle	1	262	172	13634	0.846498	0.960182	0.302547	Nitab4.5_0002188g0030
ko04142	Lysosome	1	320	197	13634	0.94789	0.999585	0.216275	Nitab4.5_0000468g0240	ko04142	Lysosome	1	262	197	13634	0.895419	0.990251	0.264153	Nitab4.5_0000468g0240
ko04145	Phagosome	1	320	227	13634	0.971494	0.999585	0.187693	Nitab4.5_0008798g0010	ko04145	Phagosome	2	262	227	13634	0.815475	0.944234	0.458486	Nitab4.5_0001532g0060; Nitab4.5_0008798g0010
ko04144	Endocytosis	4	320	421	13634	0.971597	0.999585	0.40481	Nitab4.5_0000349g0060; Nitab4.5_0000527g0090; Nitab4.5_0003446g0030; Nitab4.5_0004895g0060	ko04144	Endocytosis	11	262	421	13634	0.113014	0.276256	1.35967	Nitab4.5_0000187g0090; Nitab4.5_0000209g0120; Nitab4.5_0000349g0060; Nitab4.5_0000527g0090; Nitab4.5_0000671g0130; Nitab4.5_0001532g0060; Nitab4.5_0001937g0030; Nitab4.5_0003446g0030; Nitab4.5_0003823g0060; Nitab4.5_0004364g0020; Nitab4.5_0004895g0060
ko01200	Carbon metabolism	8	320	667	13634	0.977321	0.999585	0.511019	Nitab4.5_0000377g0180; Nitab4.5_0001132g0070; Nitab4.5_0001321g0020; Nitab4.5_0001924g0080; Nitab4.5_0002209g0150; Nitab4.5_0004658g0040; Nitab4.5_0007542g0020; Nitab4.5_0010294g0050	ko01200	Carbon metabolism	3	262	667	13634	0.999078	0.999881	0.234055	Nitab4.5_0000377g0180; Nitab4.5_0001924g0080; Nitab4.5_0002209g0150
ko04120	Ubiquitin mediated proteolysis	2	320	334	13634	0.986061	0.999585	0.255127	Nitab4.5_0001054g0030; Nitab4.5_0001359g0080	ko04120	Ubiquitin mediated proteolysis	1	262	334	13634	0.989105	0.999881	0.155803	Nitab4.5_0001054g0030
ko03430	Mismatch repair	1	320	281	13634	0.990698	0.999585	0.151624	Nitab4.5_0004260g0010	ko03430	Mismatch repair	1	262	281	13634	0.973195	0.999881	0.185189	Nitab4.5_0004260g0010
ko03440	Homologous recombination	1	320	291	13634	0.99247	0.999585	0.146413	Nitab4.5_0004260g0010	ko03440	Homologous recombination	1	262	291	13634	0.977336	0.999881	0.178825	Nitab4.5_0004260g0010
ko03460	Fanconi anemia pathway	1	320	292	13634	0.992628	0.999585	0.145912	Nitab4.5_0004260g0010	ko03460	Fanconi anemia pathway	1	262	292	13634	0.977714	0.999881	0.178213	Nitab4.5_0004260g0010
ko03030	DNA replication	1	320	306	13634	0.994527	0.999585	0.139236	Nitab4.5_0004260g0010	ko03030	DNA replication	1	262	306	13634	0.982412	0.999881	0.170059	Nitab4.5_0004260g0010
ko01230	Biosynthesis of amino acids	4	320	550	13634	0.99677	0.999585	0.309864	Nitab4.5_0000714g0070; Nitab4.5_0001646g0050; Nitab4.5_0004658g0040; Nitab4.5_0006888g0010	ko01230	Biosynthesis of amino acids	3	262	550	13634	0.994296	0.999881	0.283845	Nitab4.5_0000714g0070; Nitab4.5_0001646g0050; Nitab4.5_0003076g0040
ko03420	Nucleotide excision repair	1	320	334	13634	0.997001	0.999585	0.127564	Nitab4.5_0004260g0010	ko03420	Nucleotide excision repair	1	262	334	13634	0.989105	0.999881	0.155803	Nitab4.5_0004260g0010
ko04141	Protein processing in endoplasmic reticulum	4	320	585	13634	0.99828	0.999585	0.291325	Nitab4.5_0000512g0110; Nitab4.5_0001359g0080; Nitab4.5_0002169g0070; Nitab4.5_0007482g0020	ko04141	Protein processing in endoplasmic reticulum	1	262	585	13634	0.999881	0.999881	0.0889541	Nitab4.5_0007482g0020
