# Supplementary material for: A screening of inhibitors targeting the receptor kinase FERONIA reveals small molecules that enhance plant root immunity
Source: Plant Biotechnol J. 2022 Oct 9;21(1):63–77. doi: 10.1111/pbi.13925 (PMC9829398; doi:10.1111/pbi.13925)
Supplement: Supplementary file 6 — Table S4 Detailed information for the inhibitor library. [file PBI-21-63-s004.xlsx]

## Sheet: Library Detailed Information
Inhibitors, Agonists, Screening Libraries www.MedChemExpress.com
MCE USA		Tel: 609-228-6898 Fax: 609-228-5909 E-mail: sales@MedChemExpress.com
		Address: 1 Deer Park Dr, Suite Q, Monmouth Junction, NJ 08852, USA
RackCode	Cat. No.	Product Name	Plate Location	VialCode	CAS No.	M.Wt	Target	Saltdata	Information	Smiles	Solubility	Solvent	Batch No.	Quantity	URL	Pathway
	HY-N6732	K-252a		N/A	99533-80-9	467.47	PKC; PKA; CaMK; Trk Receptor; Autophagy	Free Base	K-252a, a staurosporine analog isolated from Nocardiopsis sp. soil fungi, inhibits protein kinase, with IC50 values of 470 nM, 140 nM, 270 nM, and 1.7 nM for PKC, PKA, Ca2+/calmodulin-dependent kinase type II, and phosphorylase kinase, respectively[1][2]. K-252a is a potent inhibitor (IC50 of 3 nM) of the tyrosine protein kinase (TRK) activity of the NGF receptor gp140trk, the product of the trk …	O=C(NC1)C2=C1C3=C4C5=C2C6=C(C=CC=C6)N5[C@](C[C@]7(O)C(OC)=O)([H])O[C@]7(C)N4C8=C3C=CC=C8	DMSO : 100 mg/ml	DMSO Solution	97085	10mM * 30uL	https://www.medchemexpress.cn/k-252a.html	Epigenetics; TGF-beta/Smad; Protein Tyrosine Kinase/RTK; Stem Cell/Wnt; Neuronal Signaling; Autophagy
HYCPK9918	HY-100385	Brevianamide F	A2	N/A	38136-70-8	283.33	Bacterial; PI3K	Free Base	Brevianamide F (Cyclo(L-Pro-L-Trp)) is a mycotoxin isolated from Colletotrichum gloeosporioides, with antibacterial activity. Brevianamide F shows potent PI3Kα inhibitory activity with an IC50 of 4.8 μM[1][2].	O=C(N[C@H]1CC2=CNC3=C2C=CC=C3)[C@@](CCC4)([H])N4C1=O	DMSO : 50 mg/mL (176.47 mM; Need ultrasonic)	DMSO Solution	21042	10mM * 30uL	https://www.medchemexpress.com/Brevianamide-F.html	Anti-infection; PI3K/Akt/mTOR
HYCPK9918	HY-103478	KHK-IN-2	A3	N/A	2135304-43-5	372.34	Hexokinase	Free Base	KHK-IN-2 is a potent and selective ketohexokinase (KHK) inhibitor with an IC50 of 0.45 μM.	N#CC1=C(C(F)(F)F)C=C(N2C[C@H](O)[C@@H](O)C2)N=C1N3CC[C@](C)(O)C3	DMSO : 250 mg/mL (671.43 mM; Need ultrasonic)	DMSO Solution	46864	10mM * 30uL	https://www.medchemexpress.com/KHK-IN-2.html	Metabolic Enzyme/Protease
HYCPK9918	HY-13418A	Dorsomorphin	A4	N/A	866405-64-3	399.49	AMPK; Autophagy; TGF-β Receptor	Free Base	Dorsomorphin (Compound C) is a selective and ATP-competitive AMPK inhibitor (Ki=109 nM in the absence of AMP). Dorsomorphin (BML-275) selectively inhibits BMP type I receptors ALK2, ALK3, and ALK6. Dorsomorphin induces autophagy[1][2].	C12=C(C3=CC=NC=C3)C=NN1C=C(C4=CC=C(OCCN5CCCCC5)C=C4)C=N2	H2O : < 0.1 mg/mL (insoluble); DMSO : 5 mg/mL (12.52 mM; ultrasonic and warming and heat to 80°C); Ethanol : 3.33 mg/mL (8.34 mM; Need ultrasonic)	DMSO Solution	46461	10mM * 30uL	https://www.medchemexpress.com/dorsomorphin.html	Autophagy; Epigenetics; PI3K/Akt/mTOR; TGF-beta/Smad
HYCPK9918	HY-N0656A	(+)-Usnic acid	A5	N/A	7562-61-0	344.32	mTOR	Free Base	(+)-Usnic acid is isolated from isolated from lichens, binds at the ATP-binding pocket of mTOR, and inhibits mTORC1/2 activity. (+)-Usnic acid inhibits the phosphorylation of mTOR downstream effectors: Akt (Ser473), 4EBP1, S6K, induces autophay, with anti-cancer activity[1].	O=C([C@@]1(C)C(OC2=C(C(C)=O)C(O)=C(C)C(O)=C12)=C3)C(C(C)=O)C3=O	10 mM in DMSO	DMSO Solution	46052	10mM * 30uL	https://www.medchemexpress.com/usnic-acid.html	PI3K/Akt/mTOR
HYCPK9918	HY-12070	DPH	A6	N/A	484049-04-9	336.32	Bcr-Abl	Free Base	DPH is a potent cell permeable c-Abl activator, which displays potent enzymatic and cellular activity in stimulating c-Abl activation. ?	O=C1NC(C(N1)C2=CN(N=C2C3=CC=C(C=C3)F)C4=CC=CC=C4)=O	DMSO : 100 mg/mL (297.34 mM; Need ultrasonic)	DMSO Solution	03544	10mM * 30uL	https://www.medchemexpress.com/DPH.html	Protein Tyrosine Kinase/RTK
HYCPK9918	HY-15260A	XL413 (hydrochloride)	A7	N/A	2062200-97-7	326.18	CDK	Hydrochloride	XL413 hydrochloride is a potent, selective and ATP competitive inhibitor of Cdc7, with an IC50 of 3.4 nM, and also shows potent effect with IC50s of 215, 42 nM on CK2, PIM1, respectively, and an EC50 of 118 nM on pMCM.	O=C1C(OC2=CC=C(Cl)C=C23)=C3N=C([C@H]4NCCC4)N1.[H]Cl	DMSO : 3.4 mg/mL (10.42 mM; Need ultrasonic and warming); H2O : 10 mg/mL (30.66 mM; Need ultrasonic)	DMSO Solution	10815	10mM * 30uL	https://www.medchemexpress.com/XL413-hydrochloride.html	Cell Cycle/DNA Damage
HYCPK9918	HY-10424	Milciclib	A8	N/A	802539-81-7	460.57	Autophagy; CDK	Free Base	Milciclib (PHA-848125) is a potent, dual inhibitor of CDK and Tropomyosin receptor kinase (TRK), with IC50s of 45, 150, 160, 363, 398 nM and 53 nM for cyclin A/CDK2, cyclin H/CDK7, cyclin D1/CDK4, cyclin E/CDK2, cyclin B/CDK1 and TRKA, respectively.	O=C(NC)C1=NN(C2=C1C(C)(CC3=CN=C(N=C23)NC4=CC=C(C=C4)N5CCN(CC5)C)C)C	DMSO : 20 mg/mL (43.42 mM; Need ultrasonic)	DMSO Solution	05417	10mM * 30uL	https://www.medchemexpress.com/PHA-848125.html	Autophagy; Cell Cycle/DNA Damage
HYCPK9918	HY-111388A	SEL120-34A (monohydrochloride)	A9	N/A		450.60	CDK	Hydrochloride	SEL120-34A monohydrochloride is an ATP-competitive and selective CDK8 inhibitor, inhibits kinase activities of CDK8/CycC and CDK19/CycC complexes with IC50s of 4.4 nM and 10.4 nM, respectively, with a Kd of 3 nM for CDK8. SEL120-34A monohydrochloride weakly inhibits CDK9 (calculated IC50=1070 nM), but shows no obvious activity against CDK1, 2, 4, 6, 5, 7. SEL120-34A monohydrochloride inhibits pho…	CC1=C2C3=C(C(Br)=C1Br)CCCN3C(N4CCNCC4)=N2.Cl	DMSO : 13 mg/mL (28.85 mM; Need ultrasonic)	DMSO Solution	36726	10mM * 30uL	https://www.medchemexpress.com/SEL120-34A_monohydrochloride.html	Cell Cycle/DNA Damage
HYCPK9918	HY-15245	GSK2636771	A10	N/A	1372540-25-4	433.42	PI3K	Free Acid	GSK2636771 is a potent, selective and orally bioavailable inhibitor of PI3Kβ with a Ki of 0.89 nM and an IC50 of 5.2 nM, showing 900-fold selectivity over p110α and p110γ, and 10-fold selectivity over p110δ isoforms.	CC1=NC2=C(C(O)=O)C=C(C=C2N1CC3=CC=CC(C(F)(F)F)=C3C)N4CCOCC4	DMSO : 25 mg/mL (57.68 mM; Need ultrasonic)	DMSO Solution	21770	10mM * 30uL	https://www.medchemexpress.com/GSK2636771.html	PI3K/Akt/mTOR
HYCPK9918	HY-100335	PCI-33380	A11	N/A	1022899-36-0	855.78	Btk	Free Base	PCI-33380 is an irreversible Bruton's Tyrosine Kinase (BTK) inhibitor (fluorescent probe).	NC1=C(C(C2=CC=C(OC3=CC=CC=C3)C=C2)=NN4C(CCC5)CN5C(/C=C/CN6CCN(CCNC(CCC7=CC=C(C=C(C(C)=C8)[N]9=C8C)[N-]7[B+3]9([F-])[F-])=O)CC6)=O)C4=NC=N1	DMSO : ≥ 50 mg/mL (58.43 mM)	DMSO Solution	36504	10mM * 30uL	https://www.medchemexpress.com/PCI-33380.html	Protein Tyrosine Kinase/RTK
HYCPK9918	HY-10181	Dasatinib	B2	N/A	302962-49-8	488.01	Apoptosis; Autophagy; Bcr-Abl; Src	Free Base	Dasatinib (BMS-354825) is a potent and orally active dual Bcr-Abl and Src family tyrosine kinase inhibitor with IC50s of 0.6 nM, 0.8 nM, respectively. Dasatinib also inhibits Abl, Src, Fyn, c-Kit and c-KitD816V with IC50s of 2.8 nM, 79 nM and 37 nM, respectively. Dasatinib also induces apoptosis and autophagy. Dasatinib shows potently antitumor activity and has the potential for chronic myelogeno…	O=C(C1=CN=C(S1)NC2=NC(C)=NC(N3CCN(CC3)CCO)=C2)NC4=C(C=CC=C4Cl)C	DMSO : 35.35 mg/mL (72.44 mM; Need ultrasonic and warming)	DMSO Solution	64041	10mM * 30uL	https://www.medchemexpress.com/Dasatinib.html	Apoptosis; Autophagy; Protein Tyrosine Kinase/RTK
HYCPK9918	HY-10185	TG 100572 (Hydrochloride)	B3	N/A	867331-64-4	512.43	FGFR; PDGFR; Src; VEGFR	Hydrochloride	TG 100572 Hydrochloride is a multi-targeted kinase inhibitor which inhibits receptor tyrosine kinases and Src kinases; has IC50s of 2, 7, 2, 16, 13, 5, 0.5, 6, 0.1, 0.4, 1, 0.2 nM for VEGFR1, VEGFR2, FGFR1, FGFR2, PDGFRβ, Fgr, Fyn, Hck, Lck, Lyn, Src, Yes, respectively.	ClC1=CC=C(O)C=C1C2=CC(C)=C(N=C(NC(C=C3)=CC=C3OCCN4CCCC4)N=N5)C5=C2.Cl	DMSO : ≥ 44 mg/mL (85.87 mM)	DMSO Solution	18343	10mM * 30uL	https://www.medchemexpress.com/TG-100572-Hydrochloride.html	Protein Tyrosine Kinase/RTK
HYCPK9918	HY-10962	Momelotinib sulfate	B4	N/A	1056636-06-6	610.62	Apoptosis; Autophagy; JAK	Sulfate	Momelotinib sulfate (CYT387 sulfate salt) is an ATP-competitive inhibitor of JAK1/JAK2 with IC50 of 11 nM/18 nM, 10-fold selectivity versus JAK3 (IC50=155 nM).	O=C(NCC#N)C(C=C1)=CC=C1C2=NC(NC(C=C3)=CC=C3N4CCOCC4)=NC=C2.O=S(O)(O)=O.O=S(O)(O)=O	DMSO : ≥ 6.2 mg/mL (10.15 mM)	DMSO Solution	03454	10mM * 30uL	https://www.medchemexpress.com/CYT387-sulfate-salt.html	Apoptosis; Autophagy; Epigenetics; JAK/STAT Signaling; Stem Cell/Wnt
HYCPK9918	HY-15771A	Tirabrutinib (hydrochloride)	B5	N/A	1439901-97-9	490.94	Btk	Hydrochloride	Tirabrutinib (ONO-4059) hydrochloride is a selective and novel inhibitor of BTK with IC50 2.2 nm, Tirabrutinib binds to BTK within B cells, thereby preventing B-cell receptor signaling and impeding B-cell development.	O=C1N(C2=CC=C(OC3=CC=CC=C3)C=C2)C4=C(N)N=CN=C4N1[C@H]5CN(C(C#CC)=O)CC5.[H]Cl	DMSO : 17.86 mg/mL (36.38 mM; Need ultrasonic)	DMSO Solution	27042	10mM * 30uL	https://www.medchemexpress.com/ONO-4059-hydrochloride.html	Protein Tyrosine Kinase/RTK
HYCPK9918	HY-10527	Telatinib	B6	N/A	332012-40-5	409.83	c-Kit; PDGFR; VEGFR	Free Base	Telatinib (Bay 57-9352) is an orally active, small molecule inhibitor of VEGFR2, VEGFR3, PDGFα, and c-Kit with IC50s of 6, 4, 15 and 1 nM, respectively.	O=C(C1=NC=CC(COC2=NN=C(NC3=CC=C(Cl)C=C3)C4=C2OC=C4)=C1)NC	DMSO : ≥ 46 mg/mL (112.24 mM)	DMSO Solution	14822	10mM * 30uL	https://www.medchemexpress.com/Telatinib.html	Protein Tyrosine Kinase/RTK
HYCPK9918	HY-10517	Orantinib	B7	N/A	252916-29-3	310.35	Apoptosis; FGFR; PDGFR; VEGFR	Free Acid	Orantinib (SU6668; TSU-68) is a multi-targeted receptor tyrosine kinase inhibitor with Kis of 2.1 μM, 8 nM and 1.2 μM for Flt-1, PDGFRβ and FGFR1, respectively.	CC1=C(/C=C2C3=CC=CC=C3NC/2=O)NC(C)=C1CCC(O)=O	DMSO : ≥ 28 mg/mL (90.22 mM)	DMSO Solution	46235	10mM * 30uL	https://www.medchemexpress.com/TSU-68.html	Apoptosis; Protein Tyrosine Kinase/RTK
HYCPK9918	HY-18018	RN486	B8	N/A	1242156-23-5	606.69	Btk	Free Base	RN486 is a selective Btk inhibitor with an IC50 Value of 4.0 nM. IC50 Value: 4.0 nM [1] Target: Btk Kinase in vitro: In the enzymatic assay, the compound potently inhibited Btk kinase activity with an IC50 of 4.0 nM. RN486 not only potently and selectively inhibited the Btk enzyme, but also displayed functional activities in human cell-based assays in multiple cell types, blocking Fcε receptor cr…	O=C1C(NC2=CC=C(N3CCN(C)CC3)C=N2)=CC(C4=CC=CC(N5C=CC(C=C(C6CC6)C=C7F)=C7C5=O)=C4CO)=CN1C	DMSO : 24 mg/mL (39.56 mM; Need ultrasonic and warming)	DMSO Solution	16267	10mM * 30uL	https://www.medchemexpress.com/RN486.html	Protein Tyrosine Kinase/RTK
HYCPK9918	HY-103628	PROTAC CDK9 Degrader-1	B9	N/A	2118356-96-8	613.66	CDK; PROTAC	Free Base	PROTAC CDK9 Degrader-1 is a selective CDK9 degrader.	O=C(CC1=CC=C(OCCCCCOC2=CC=CC(C(N3C4C(NC(CC4)=O)=O)=O)=C2C3=O)C=C1)NC5=CC(C6CCC6)=NN5	DMSO : ≥ 104 mg/mL (169.47 mM)	DMSO Solution	32005	10mM * 30uL	https://www.medchemexpress.com/PROTAC_6.html	Cell Cycle/DNA Damage; PROTAC
HYCPK9918	HY-N0208	Kaempferol-3-O-glucorhamnoside	B10	N/A	40437-72-7	612.53	NF-κB; p38 MAPK	Free Base	Kaempferol-3-O-glucorhamnoside, a flavonoid derived from plant Thesium chinense Turcz, inhibits inflammatory responses via MAPK and NF-κB pathways in vitro and in vivo[1].	O=C1C(O[C@@H]2O[C@@H](C)[C@H](O)[C@@H](O)[C@H]2O)=C(C3=CC=C(O)C=C3)OC4=CC(O)=CC(O)=C14.O[C@@H]5O[C@H](CO)[C@@H](O)[C@H](O)[C@H]5O	H2O : 100 mg/mL (163.26 mM; Need ultrasonic)	DMSO Solution	59188	10mM * 30uL	https://www.medchemexpress.com/kaempferol-3-o-glucorhamnoside.html	MAPK/ERK Pathway; NF-κB
HYCPK9918	HY-N0908	Ginsenoside Rg5	B11	N/A	186763-78-0	767.00	COX; IGF-1R; NF-κB	Free Base	Ginsenoside Rg5 is the main component of Red ginseng. Ginsenoside blocks binding of IGF-1 to its receptor with an IC50 of ~90 nM. Ginsenoside Rg5 also inhibits the mRNA expression of COX-2 via suppression of the DNA binding activities of NF-κB p65.	C[C@@]([C@@]12C)(CC[C@@]3([H])C4(C)C)[C@@](C[C@@H](O)[C@]1([H])[C@@H](/C(C)=C/C/C=C(C)\C)CC2)([H])[C@]3(CC[C@@H]4O[C@@](O[C@H](CO)[C@@H](O)[C@@H]5O)([H])[C@@H]5O[C@]([C@@H]([C@@H](O)[C@@H]6O)O)([H])O[C@@H]6CO)C	10 mM in DMSO	DMSO Solution	44339	10mM * 30uL	https://www.medchemexpress.com/Ginsenoside-Rg5.html	Immunology/Inflammation; NF-κB; Protein Tyrosine Kinase/RTK
HYCPK9918	HY-10595	Ro 28-1675	C2	N/A	300353-13-3	378.51	Glucokinase	Free Base	Ro 28-1675 (Ro 0281675) is a potent allosteric GK activator with a SC1.5 value of 0.24± 0.0019 uM. IC50 value: 0.24± 0.0019 uM (SC1.5) [1] Target: Glucokinase activator The R stereoisomer Ro 28-1675 activated GK with a SC1.5 of 0.24 uM, while the S isomer did not activated GK up to 10 uM. Oral administration of Ro 28-1675 (50 mg/Kg) to male C57B1/6J mice caused a statistically significant reducti…	O=C(NC1=NC=CS1)[C@H](CC2CCCC2)C3=CC=C(S(=O)(C)=O)C=C3	DMSO : 50 mg/mL (132.10 mM; Need ultrasonic)	DMSO Solution	11107	10mM * 30uL	https://www.medchemexpress.com/Ro_28-1675.html	Metabolic Enzyme/Protease
HYCPK9918	HY-10179	Danusertib	C3	N/A	827318-97-8	474.55	Aurora Kinase; Autophagy	Free Base	Danusertib is a pyrrolo-pyrazole and aurora kinase inhibitor with IC50 of 13, 79, and 61 nM for Aurora A, B, and C, respectively.	O=C(N1CC2=C(NN=C2NC(C3=CC=C(N4CCN(CC4)C)C=C3)=O)C1)[C@@H](C5=CC=CC=C5)OC	DMSO : 50 mg/mL (105.36 mM; Need ultrasonic)	DMSO Solution	22204	10mM * 30uL	https://www.medchemexpress.com/Danusertib.html	Autophagy; Cell Cycle/DNA Damage; Epigenetics
HYCPK9918	HY-103712A	Samuraciclib (hydrochloride)	C4	N/A	1805789-54-1	430.97	Apoptosis; CDK	Hydrochloride	Samuraciclib hydrochloride (CT7001 hydrochloride) is a potent, selective, ATP-competitive and orally active CDK7 inhibitor, with an IC50 of 41 nM. Samuraciclib hydrochloride displays 45-, 15-, 230- and 30-fold selectivity over CDK1, CDK2 (IC50 of 578 nM), CDK5 and CDK9, respectively. Samuraciclib hydrochloride inhibits the growth of breast cancer cell lines with GI50 values between 0.2-0.3 μM. Sa…	O[C@H]1CNCC[C@@H]1CNC2=NC3=C(C(C)C)C=NN3C(NCC4=CC=CC=C4)=C2.[H]Cl	DMSO : ≥ 62.5 mg/mL (145.02 mM); H2O : 20 mg/mL (46.41 mM; ultrasonic and warming and heat to 80°C)	DMSO Solution	49785	10mM * 30uL	https://www.medchemexpress.com/CT7001_hydrochloride.html	Apoptosis; Cell Cycle/DNA Damage
HYCPK9918	HY-10422	AZD-8055	C5	N/A	1009298-09-2	465.54	Apoptosis; Autophagy; mTOR	Free Base	AZD-8055 is a potent, selective, and orally bioavailable ATP-competitive mTOR kinase inhibitor with an IC50 of 0.8 nM. AZD-8055 inhibits both mTORC1 and mTORC2[1].	OCC1=CC(C2=NC3=NC(N4CCOC[C@@H]4C)=NC(N5[C@@H](C)COCC5)=C3C=C2)=CC=C1OC	DMSO : 33.33 mg/mL (71.59 mM; Need ultrasonic)	DMSO Solution	08483	10mM * 30uL	https://www.medchemexpress.com/AZD-8055.html	Apoptosis; Autophagy; PI3K/Akt/mTOR
HYCPK9918	HY-10405	Pamapimod	C6	N/A	449811-01-2	406.38	Autophagy; p38 MAPK	Free Base	Pamapimod (Ro4402257) is a potent, selective and orally active p38 MAPK inhibitor with IC50s of 14 nM and 480 nM and Kis of 1.3 nM and 120 nM for p38α and p38β, respectively. Pamapimod has no activity against p38δ or p38γ isoforms. Pamapimod has the potential for rheumatoid arthritis and other autoimmune diseases treatment[1].	O=C1C(OC2=CC=C(F)C=C2F)=CC3=CN=C(NC(CCO)CCO)N=C3N1C	DMSO : ≥ 34 mg/mL (83.67 mM)	DMSO Solution	22269	10mM * 30uL	https://www.medchemexpress.com/Pamapimod.html	Autophagy; MAPK/ERK Pathway
HYCPK9918	HY-B0513	Methylthiouracil	C7	N/A	56-04-2	142.18	ERK; Interleukin Related; NF-κB; TNF Receptor	Free Base	Methylthiouracil is an antithyroid agent. Methylthiouracil suppresses the production TNF-α and IL-6, and the activation of NF-κB and ERK1/2.	O=C(C=C(C)N1)NC1=S	DMSO : ≥ 50 mg/mL (351.67 mM); H2O : < 0.1 mg/mL (insoluble)	DMSO Solution	16712	10mM * 30uL	https://www.medchemexpress.com/methylthiouracil.html	Apoptosis; Immunology/Inflammation; MAPK/ERK Pathway; NF-κB; Stem Cell/Wnt
HYCPK9918	HY-111783	AZD-7648	C8	N/A	2230820-11-6	380.40	DNA-PK	Free Base	AZD-7648 is a potent and selective DNA-PK inhibitor. Anti-tumor activity[1].	CC1=CC2=NC=NN2C=C1NC3=NC=C(N(C)C(N4C5CCOCC5)=O)C4=N3	DMSO : 5 mg/mL (13.14 mM; ultrasonic and warming and heat to 80°C)	DMSO Solution	44129	10mM * 30uL	https://www.medchemexpress.com/AZD-7648.html	Cell Cycle/DNA Damage; PI3K/Akt/mTOR
HYCPK9918	HY-12599	URMC-099	C9	N/A	1229582-33-5	421.54	Autophagy; Mixed Lineage Kinase	Free Base	URMC-099 is an orally bioavailable and potent mixed lineage kinase type 3 (MLK3) (IC50=14 nM) inhibitor with with excellent blood-brain barrier penetration properties.	CN(CC1)CCN1CC(C=C2)=CC=C2C3=CN=C4C(C(C5=CC=C(NC=C6)C6=C5)=CN4)=C3	H2O : < 0.1 mg/mL (insoluble); DMSO : ≥ 33 mg/mL (78.28 mM)	DMSO Solution	37093	10mM * 30uL	https://www.medchemexpress.com/URMC-099.html	Autophagy; MAPK/ERK Pathway
HYCPK9918	HY-12062	PD318088	C10	N/A	391210-00-7	561.09	MEK	Free Base	PD318088 is an allosteric MEK inhibitor.	BrC1=CC(C(NOCC(CO)O)=O)=C(C(F)=C1F)NC2=CC=C(C=C2F)I	DMSO : ≥ 100 mg/mL (178.22 mM)	DMSO Solution	17034	10mM * 30uL	https://www.medchemexpress.com/PD318088.html	MAPK/ERK Pathway
HYCPK9918	HY-N0628	Kaempferitrin	C11	N/A	482-38-2	578.52	Insulin Receptor	Free Base	Kaempferitrin is a natural flavonoid, possesses antinociceptive, anti-inflammatory, anti-diabetic, antitumoral and chemopreventive effects, and activates insulin signaling pathway.	O=C1C(O[C@H](O[C@@H](C)[C@H](O)[C@H]2O)[C@@H]2O)=C(C3=CC=C(O)C=C3)OC4=CC(O[C@H](O[C@@H](C)[C@H](O)[C@H]5O)[C@@H]5O)=CC(O)=C14	DMSO : 125 mg/mL (216.07 mM; Need ultrasonic)	DMSO Solution	45995	10mM * 30uL	https://www.medchemexpress.com/Kaempferitrin.html	Protein Tyrosine Kinase/RTK
HYCPK9918	HY-11063	Fingolimod	D2	N/A	162359-55-9	307.47	LPL Receptor; PAK	Free Base	Fingolimod is a sphingosine 1-phosphate (S1P) antagonist with IC50 of 0.033 nM in K562 and NK cells. Fingolimod also is a pak1 activator, a immunosuppressant.	OCC(CCC1=CC=C(CCCCCCCC)C=C1)(N)CO	Methanol : 30 mg/mL (97.57 mM; Need ultrasonic); DMSO : 66.67 mg/mL (216.83 mM; Need ultrasonic); Ethanol : 7.69 mg/mL (25.01 mM; Need ultrasonic)	DMSO Solution	32034	10mM * 30uL	https://www.medchemexpress.com/fingolimod.html	Cell Cycle/DNA Damage; Cytoskeleton; GPCR/G Protein
HYCPK9918	HY-B1898	Metadoxine	D3	N/A	74536-44-0	298.29	PKA	Free Acid	Metadoxine blocks adipocyte differentiation in association with inhibition of the protein kinase A-cAMP response element binding protein (PKA-CREB) pathway.	O=C(O)[C@H](CC1)NC1=O.OCC2=C(CO)C(O)=C(C)N=C2	H2O : ≥ 155 mg/mL (519.63 mM)	DMSO Solution	34492	10mM * 30uL	https://www.medchemexpress.com/Metadoxine.html	Protein Tyrosine Kinase/RTK; Stem Cell/Wnt
HYCPK9918	HY-B0764	Bucladesine (sodium)	D4	N/A	16980-89-5	491.37	Phosphodiesterase (PDE); PKA	Sodium	Bucladesine sodium salt (Dibutyryl-cAMP sodium salt) is a stabilized cyclic AMP (cAMP) analog and a selective PKA activator. Bucladesine sodium salt raises the intracellular levels of cAMP. Bucladesine sodium salt is also a phosphodiesterase (PDE) inhibitor. Bucladesine sodium salt has anti-inflammatory activity and can be used for impaired wound healing[1][2][3][4].	O=C(CCC)O[C@H]1[C@H](N2C(N=CN=C3NC(CCC)=O)=C3N=C2)O[C@@](CO4)([H])[C@@]1([H])OP4(O[Na])=O	H2O : ≥ 42 mg/mL (85.48 mM); DMSO : 35.71 mg/mL (72.67 mM; Need ultrasonic)	DMSO Solution	60057	10mM * 30uL	https://www.medchemexpress.com/Bucladesine-sodium-salt.html	Metabolic Enzyme/Protease; Protein Tyrosine Kinase/RTK; Stem Cell/Wnt
HYCPK9918	HY-B0792	CZC-54252	D5	N/A	1191911-27-9	504.99	LRRK2	Free Base	CZC-54252 is a potent and selective LRRK2 inhibitor with IC50s of 1.28 nM and 1.85 nM for wild-type and G2019S LRRK2, respectively. G2019S LRRK2-induced human neuronal injury is attenuated by CZC-54252 with an EC50 of ~1 nM.CZC-54252 has a neuroprotective activity[1].	CS(=O)(NC1=CC=CC=C1NC2=NC(NC3=CC=C(N4CCOCC4)C=C3OC)=NC=C2Cl)=O	DMSO : ≥ 100 mg/mL (198.02 mM)	DMSO Solution	15811	10mM * 30uL	https://www.medchemexpress.com/CZC-54252.html	Autophagy
HYCPK9918	HY-14394	TBB	D6	N/A	17374-26-4	434.71	Casein Kinase	Free Base	TBB is a cell-permeable and ATP-competitive CK2 inhibitor with an IC50 of 0.15 μM for rat liver CK2.	BrC1=C2C(NN=N2)=C(Br)C(Br)=C1Br	DMSO : ≥ 100 mg/mL (230.04 mM); H2O : < 0.1 mg/mL (insoluble)	DMSO Solution	17600	10mM * 30uL	https://www.medchemexpress.com/TBB.html	Cell Cycle/DNA Damage; Stem Cell/Wnt
HYCPK9918	HY-12059A	AT7867 (dihydrochloride)	D7	N/A	1431697-86-7	410.77	Akt; PKA; Ribosomal S6 Kinase (RSK)	Hydrochloride	AT7867 dihydrochloride is a potent ATP-competitive inhibitor of Akt1/Akt2/Akt3 and p70S6K/PKA with IC50s of 32 nM/17 nM/47 nM and 85 nM/20 nM, respectively.	ClC1=CC=C(C=C1)C2(CCNCC2)C3=CC=C(C=C3)C4=CNN=C4.[H]Cl.[H]Cl	DMSO : 50 mg/mL (121.72 mM; Need ultrasonic)	DMSO Solution	08049	10mM * 30uL	https://www.medchemexpress.com/AT7867-dihydrochloride.html	MAPK/ERK Pathway; PI3K/Akt/mTOR; Protein Tyrosine Kinase/RTK; Stem Cell/Wnt
HYCPK9918	HY-125017	Bozitinib	D8	N/A	1440964-89-5	424.38	c-Met/HGFR		Bozitinib (PLB-1001) is a highly selective c-MET kinase inhibitor with blood-brain barrier permeability. Bozitinib (PLB-1001) is a ATP-competitive small-molecule inhibitor, binds to the conventional ATP-binding pocket of the tyrosine kinase superfamily[1].	CN1N=C2C=C(F)C(C(C3=NN=C4C=CC(C5=CN(C6CC6)N=C5)=NN43)(F)F)=CC2=C1	DMSO : 50 mg/mL (117.82 mM; Need ultrasonic)	DMSO Solution	58766	10mM * 30uL	https://www.medchemexpress.com/bozitinib.html	Protein Tyrosine Kinase/RTK
HYCPK9918	HY-125035	LCH-7749944	D9	N/A	796888-12-5	350.41	Apoptosis; PAK	Free Base	LCH-7749944 (GNF-PF-2356) is a potent PAK4 inhibitor with an IC50 of 14.93 μM. LCH-7749944 effectively suppresses the proliferation of human gastric cancer cells through downregulation of PAK4/c-Src/EGFR/cyclin D1 pathway and induces apoptosis[1].	COC1=CC(NC2=NC(NCC3OCCC3)=C4C=CC=CC4=N2)=CC=C1	DMSO : 250 mg/mL (713.45 mM; Need ultrasonic)	DMSO Solution	61846	10mM * 30uL	https://www.medchemexpress.com/lch-7749944.html	Apoptosis; Cell Cycle/DNA Damage; Cytoskeleton
HYCPK9918	HY-101856	BMS-986142	D10	N/A	1643368-58-4	572.60	Btk	Free Base	BMS-986142 is a potent and highly selective reversible inhibitor of Bruton's tyrosine kinase (BTK) with an IC50 of 0.5 nM.	O=C1C2=C(C(F)=CC=C2)N(C)C(N1C3=C([C@]([C@]4=C(F)C=C(C(N)=O)C5=C4C6=C(C[C@@H](C(C)(C)O)CC6)N5)=CC=C3)C)=O	DMSO : 125 mg/mL (218.30 mM; Need ultrasonic); H2O : < 0.1 mg/mL (insoluble)	DMSO Solution	36461	10mM * 30uL	https://www.medchemexpress.com/BMS-986142.html	Protein Tyrosine Kinase/RTK
HYCPK9918	HY-10180	MLN8054	D11	N/A	869363-13-3	476.86	Aurora Kinase	Free Acid	MLN8054 is a potent, selective and orally available aurora A kinase inhibitor with an IC50 of 4 nM.	O=C(C1=CC=C(NC2=NC3=C(CN=C(C4=C3C=CC(Cl)=C4)C5=C(F)C=CC=C5F)C=N2)C=C1)O	DMSO : 30 mg/mL (62.91 mM; Need ultrasonic and warming); H2O : < 0.1 mg/mL (insoluble)	DMSO Solution	59702	10mM * 30uL	https://www.medchemexpress.com/MLN8054.html	Cell Cycle/DNA Damage; Epigenetics
HYCPK9918	HY-105661	IMD-0560	E2	N/A	439144-66-8	428.12	IKK	Free Base	IMD-0560 is a novel IκB kinase β inhibitor.	O=C(C1=C(C=CC(Br)=C1)O)NC2=C(C=CC(C(F)(F)F)=C2)C(F)(F)F	Ethanol : 50 mg/mL (116.79 mM; Need ultrasonic)	DMSO Solution	26812	10mM * 30uL	https://www.medchemexpress.com/IMD-0560.html	NF-κB
HYCPK9918	HY-12076	BMS 777607	E3	N/A	1025720-94-8	512.89	c-Met/HGFR; TAM Receptor	Free Base	BMS 777607 is a Met-related inhibitor for c-Met, Axl, Ron and Tyro3 with IC50s of 3.9 nM, 1.1 nM, 1.8 nM and 4.3 nM, respectively, and 40-fold more selective for Met-related targets than Lck, VEGFR-2, and TrkA/B, with more than 500-fold greater selectivity versus all other receptor and non receptor kinases.	O=C(NC1=CC=C(C(F)=C1)OC2=C(C(N)=NC=C2)Cl)C3=C(C=CN(C3=O)C4=CC=C(C=C4)F)OCC	DMSO : ≥ 39 mg/mL (76.04 mM)	DMSO Solution	59919	10mM * 30uL	https://www.medchemexpress.com/BMS-777607.html	Protein Tyrosine Kinase/RTK
HYCPK9918	HY-120085	PFE-360	E4	N/A	1527475-61-1	308.34	LRRK2	Free Base	PFE-360 (PF-06685360) is a potent, selective, brain penetrated and orally active leucine-rich repeat kinase 2 (LRRK2) inhibitor with a mean IC50 of 2.3 nM in vivo[1][2].	N#CC1=CC(C2=CNC3=NC=NC(N4CCOCC4)=C32)=CN1C	DMSO : 10.42 mg/mL (33.79 mM; Need ultrasonic)	DMSO Solution	62648	10mM * 30uL	https://www.medchemexpress.com/pfe-360.html	Autophagy
HYCPK9918	HY-108136A	Bisindolylmaleimide X (hydrochloride)	E5	N/A	145317-11-9	460.96	CDK; PKC	Hydrochloride	Bisindolylmaleimide X hydrochloride (BIM-X hydrochloride) is a potent and selective protein kinase C (PKC) inhibitor. Bisindolylmaleimide X hydrochloride is a potent cyclin-dependent kinase 2 (CDK2) antagonist with an IC50 of 200 nM[1].	O=C(C(C1=C(CC(CN)CC2)N2C3=C1C=CC=C3)=C4C5=CN(C)C6=C5C=CC=C6)NC4=O.[H]Cl	DMSO : 20.83 mg/mL (45.19 mM; Need ultrasonic)	DMSO Solution	44832	10mM * 30uL	https://www.medchemexpress.com/bisindolylmaleimide-x-hydrochloride.html	Cell Cycle/DNA Damage; Epigenetics; TGF-beta/Smad
HYCPK9918	HY-15776	HG-9-91-01	E6	N/A	1456858-58-4	567.68	Salt-inducible Kinase (SIK)	Free Base	HG-9-91-01 is a potent and highly selective salt-inducible kinase (SIK) inhibitor with IC50s of 0.92 nM, 6.6 nM and 9.6 nM for SIK1, SIK2 and SIK3 respectively.	CC1=CC=CC(C)=C1NC(N(C2=NC=NC(NC3=CC=C(N4CCN(C)CC4)C=C3)=C2)C5=CC=C(OC)C=C5OC)=O	DMSO : ≥ 150 mg/mL (264.23 mM)	DMSO Solution	10582	10mM * 30uL	https://www.medchemexpress.com/HG-9-91-01.html	Immunology/Inflammation
HYCPK9918	HY-15542A	FRAX597	E7	N/A	1286739-19-2	558.10	PAK	Free Base	FRAX597 is a potent group I p21-activated Kinases (PAKs) inhibitor with IC50 of 8, 13 and 19 nM for PAK1, 2 and 3.	O=C1C(C2=CC=C(C3=CN=CS3)C=C2Cl)=CC4=CN=C(NC5=CC=C(N6CCN(C)CC6)C=C5)N=C4N1CC	H2O : < 0.1 mg/mL (insoluble); DMSO : 14.29 mg/mL (25.60 mM; Need ultrasonic)	DMSO Solution	14163	10mM * 30uL	https://www.medchemexpress.com/FRAX597.html	Cell Cycle/DNA Damage; Cytoskeleton
HYCPK9918	HY-101922	IRAK4-IN-1	E8	N/A	1820787-94-7	337.42	IRAK	Free Base	IRAK4-IN-1 is an interleukin-1 receptor associated kinase 4 (IRAK4) inhibitor with an IC50 of 7 nM.	N#CC1=CC2=C(N=CN=C2N[C@@H]3CC[C@@H](N4CCOCC4)CC3)C=C1	H2O : < 0.1 mg/mL (insoluble); DMSO : 14.29 mg/mL (42.35 mM; Need ultrasonic)	DMSO Solution	26783	10mM * 30uL	https://www.medchemexpress.com/IRAK4-IN-1.html	Immunology/Inflammation
HYCPK9918	HY-13493	AC710	E9	N/A	1351522-04-7	562.70	c-Kit; FLT3; PDGFR	Free Base	AC710 is a potent PDGFR inhibitor with Kds of 0.6, 1.57, 1, 1.3, 1.0 nM for FLT3, CSF1R, KIT, PDGFRα and PDGFRβ, respectively.	O=C(C1=NC=C(OC2CC(C)(C)N(CC)C(C)(C)C2)C=C1)NC3=CC=C(NC(NC4=NOC(C(C)(C)C)=C4)=O)C=C3	DMSO : 14 mg/mL (24.88 mM; Need ultrasonic and warming)	DMSO Solution	14625	10mM * 30uL	https://www.medchemexpress.com/AC710.html	Protein Tyrosine Kinase/RTK
HYCPK9918	HY-103002	SU5408	E10	N/A	15966-93-5	310.35	VEGFR	Free Base	SU5408 (VEGFR2 Kinase Inhibitor I) is a potent and cell-permeable inhibitor of VEGFR2 kinase with an IC50 of 70 nM.	O=C(C1=C(C)NC(/C=C2C(NC3=C\2C=CC=C3)=O)=C1C)OCC	DMSO : 6 mg/mL (19.33 mM; Need ultrasonic and warming)	DMSO Solution	25779	10mM * 30uL	https://www.medchemexpress.com/SU5408.html	Protein Tyrosine Kinase/RTK
HYCPK9918	HY-109566	AZD1390	E11	N/A	2089288-03-7	477.57	ATM/ATR	Free Base	AZD1390 is a potent, highly selective, orally bioavailable, brain-penetrant ATM inhibitor with an IC50 of 0.78 nM in cell[1].	O=C(N1C(C)C)N(C)C2=C1C3=CC(C4=CC=C(OCCCN5CCCCC5)N=C4)=C(F)C=C3N=C2	DMSO : 25 mg/mL (52.35 mM; Need ultrasonic and warming)	DMSO Solution	30859	10mM * 30uL	https://www.medchemexpress.com/AZD1390.html	Cell Cycle/DNA Damage; PI3K/Akt/mTOR
HYCPK9918	HY-15779A	K145 (hydrochloride)	F2	N/A	1449240-68-9	384.92	Apoptosis; SPHK	Hydrochloride	K145 hydrochloride is a selective, substrate-competitive and orally active SphK2 inhibitor with an IC50 of 4.3 μM and a Ki of 6.4 μM. K145 hydrochloride is inactive against SphK1 and other protein kinases. K145 hydrochloride induces cell apoptosis and has potently antitumor activity[1].	O=C(N(CCN)C/1=O)SC1=C/CCC2=CC=C(OCCCC)C=C2.[H]Cl	H2O : 126.7 mg/mL (329.16 mM; Need ultrasonic and warming); DMSO : 50 mg/mL (129.90 mM; Need ultrasonic)	DMSO Solution	36708	10mM * 30uL	https://www.medchemexpress.com/k145-hydrochloride.html	Apoptosis; Immunology/Inflammation
HYCPK9918	HY-15837	SAR-260301	F3	N/A	1260612-13-2	354.40	PI3K	Free Base	SAR-260301 is an orally available and selective PI3Kβ inhibitor with an IC50 of 23 nM[1][2].	O=C1N=C(CC(N2[C@@H](C)CC3=C2C=CC=C3)=O)NC(N4CCOCC4)=C1	DMSO : 125 mg/mL (352.71 mM; Need ultrasonic)	DMSO Solution	37218	10mM * 30uL	https://www.medchemexpress.com/SAR-260301.html	PI3K/Akt/mTOR
HYCPK9918	HY-105309	GSK-626616	F4	N/A	1025821-33-3	401.27	DYRK	Free Base	GSK-626616 is a potent, orally bioavailable inhibitor of DYRK3 (IC50=0.7 nM). GSK-626616 inhibits other members of the DYRK family (e.g., DYRK1A and DYRK2) with similar potency, which is a potential therapy for the treatment of anemia[1].	O=C1N=C(NC2=C(Cl)C=CC=C2Cl)S/C1=C\C3=CC=C4N=CC=NC4=C3	DMSO : 50 mg/mL (124.60 mM; Need ultrasonic)	DMSO Solution	51453	10mM * 30uL	https://www.medchemexpress.com/gsk-626616.html	Protein Tyrosine Kinase/RTK
HYCPK9918	HY-10014	R547	F5	N/A	741713-40-6	441.45	Apoptosis; CDK; GSK-3	Free Base	R547 is a potent, selective and oral orally bioavailable ATP-competitive CDK inhibitor, with Kis of 2 nM, 3 nM and 1 nM for CDK1/cyclin B, CDK2/cyclin E and CDK4/cyclin D1, respectively[1][2][3][4][5].	O=S(N1CCC(NC2=NC(N)=C(C(C3=C(C(F)=CC=C3OC)F)=O)C=N2)CC1)(C)=O	H2O : < 0.1 mg/mL (insoluble); DMSO : ≥ 50 mg/mL (113.26 mM)	DMSO Solution	16983	10mM * 30uL	https://www.medchemexpress.com/R547.html	Apoptosis; Cell Cycle/DNA Damage; PI3K/Akt/mTOR; Stem Cell/Wnt
HYCPK9918	HY-N0107	Cyclovirobuxine D	F6	N/A	860-79-7	402.66	Akt; Apoptosis; Autophagy; mTOR	Free Base	Cyclovirobuxine D (CVB-D) is the main active component of the traditional Chinese medicine Buxus microphylla. Cyclovirobuxine D induces autophagy and attenuates the phosphorylation of Akt and mTOR[1]. Cyclovirobuxine D inhibits cell proliferation of gastric cancer cells through suppression of cell cycle progression and inducement of mitochondria-mediated apoptosis[2]. Cyclovirobuxine D is benefic…	C[C@H](NC)[C@@]1([H])[C@H](O)C[C@@]2(C)[C@]3([H])CC[C@@]4([H])C(C)(C)[C@@H](NC)CC[C@]4(C5)[C@]35CC[C@@]21C	Ethanol : 13 mg/mL (32.29 mM; Need ultrasonic)	DMSO Solution	56608	10mM * 30uL	https://www.medchemexpress.com/cyclovirobuxine-d.html	Apoptosis; Autophagy; PI3K/Akt/mTOR
HYCPK9918	HY-10191	Linsitinib	F7	N/A	867160-71-2	421.49	IGF-1R; Insulin Receptor	Free Base	Linsitinib (OSI-906) is a potent, selective and orally bioavailable dual inhibitor of the IGF-1 receptor and insulin receptor (IR) with IC50s of 35 and 75 nM, respectively[1].	O[C@@]1(C)C[C@@H](C2=NC(C3=CC=C4C=CC(C5=CC=CC=C5)=NC4=C3)=C6C(N)=NC=CN62)C1	DMSO : 50 mg/mL (118.63 mM; Need ultrasonic)	DMSO Solution	65120	10mM * 30uL	https://www.medchemexpress.com/Linsitinib.html	Protein Tyrosine Kinase/RTK
HYCPK9918	HY-19323A	(S)-Ceralasertib	F8	N/A	1352226-87-9	412.51	ATM/ATR	Free Base	(S)-Ceralasertib ((S)-AZD6738) is extracted from patent WO2011154737A1, Compound II, exhibits an IC50 of 2.578 nM[1]. (S)-Ceralasertib is a potent and selective sulfoximine morpholinopyrimidine ATR inhibitor with excellent preclinical physicochemical and pharmacokinetic (PK) characteristics. (S)-Ceralasertib is developed improving aqueous solubility and eliminates CYP3A4 time-dependent inhibition…	O=[S@](C1(CC1)C2=NC(C3=C4C(NC=C4)=NC=C3)=NC(N5CCOC[C@H]5C)=C2)(C)=N	10 mM in DMSO	DMSO Solution	44617	10mM * 30uL	https://www.medchemexpress.com/s-ceralasertib.html	Cell Cycle/DNA Damage; PI3K/Akt/mTOR
HYCPK9918	HY-10115A	PI-103 (Hydrochloride)	F9	N/A	371935-79-4	384.82	Apoptosis; Autophagy; DNA-PK; mTOR; PI3K	Hydrochloride	PI-103 Hydrochloride is a dual PI3K and mTOR inhibitor with IC50s of 8 nM, 88 nM, 48 nM, 150 nM, 20 nM, and 83 nM for p110α, p110β, p110δ, p110γ, mTORC1, and mTORC2. PI-103 Hydrochloride also inhibits DNA-PK with an IC50 of 2 nM. PI-103 Hydrochloride induces autophagy[1][2][3][4].	OC1=CC(C2=NC3=C(OC4=C3C=CC=N4)C(N5CCOCC5)=N2)=CC=C1.[H]Cl	DMSO : 4.1 mg/mL (10.65 mM; Need ultrasonic and warming)	DMSO Solution	05625	10mM * 30uL	https://www.medchemexpress.com/PI-103-Hydrochloride.html	Apoptosis; Autophagy; Cell Cycle/DNA Damage; PI3K/Akt/mTOR
HYCPK9918	HY-N0003	Honokiol	F10	N/A	35354-74-6	266.33	Akt; Autophagy; ERK; HCV	Free Base	Honokiol is a bioactive, biphenolic phytochemical that possesses potent antioxidative, anti-inflammatory, antiangiogenic, and anticancer activities by targeting a variety of signaling molecules. It inhibits the activation of Akt and enhances the phosphorylation of ERK1/ERK2. Honokiol can readily cross the blood brain barrier.	OC1=C(CC=C)C=C(C2=CC(CC=C)=CC=C2O)C=C1	DMSO : ≥ 50 mg/mL (187.74 mM)	DMSO Solution	25245	10mM * 30uL	https://www.medchemexpress.com/honokiol.html	Anti-infection; Autophagy; MAPK/ERK Pathway; PI3K/Akt/mTOR; Stem Cell/Wnt
HYCPK9918	HY-14443	XMD8-92	F11	N/A	1234480-50-2	474.55	ERK	Free Base	XMD8-92 is a highly selective ERK5/BMK1 inhibitor with dissociation constant (Kd) value of 80 nM.	CN(C1=O)C2=CN=C(N=C2N(C3=C1C=CC=C3)C)NC4=C(C=C(C=C4)N5CCC(CC5)O)OCC	DMSO : 50 mg/mL (105.36 mM; Need ultrasonic)	DMSO Solution	03972	10mM * 30uL	https://www.medchemexpress.com/xmd8-92.html	MAPK/ERK Pathway; Stem Cell/Wnt
HYCPK9918	HY-101805	SK1-IN-1	G2	N/A	1218816-71-7	398.50	SPHK	Free Base	SK1-IN-1 is a potent sphingosine kinase 1 (SPHK1) inhibitor with an IC50 of 58 nM.	O=C([C@H]1NCC[C@@H]1O)N[C@H](C2=CC=C(C3=NOC(CCC4CCCC4)=N3)C=C2)C	DMSO : ≥ 100 mg/mL (250.94 mM)	DMSO Solution	25240	10mM * 30uL	https://www.medchemexpress.com/SK1-IN-1.html	Immunology/Inflammation
HYCPK9918	HY-125028	Hck-IN-1	G3	N/A	1473404-51-1	402.81	HIV; Src	Free Base	Hck-IN-1 (compound B9), a diphenylpyrazolo compound, is a selective Nef-dependent Hck inhibitor with IC50s of 2.8 μM, >20 μM for Nef:Hck complex and Hck, respectively. Hck-IN-1 is a direct and wide HIV-1 Nef antagonists with an IC50 of 100-300 nM for wild-type HIV-1 replication. Hck-IN-1 binds pocket residue Asn126 and has anti-retroviral activity[1].	S=C(N1N=C(C2=CC=C([N+]([O-])=O)C=C2)C(/N=N/C3=CC=CC(Cl)=C3)=C1O)N	DMSO : 12.5 mg/mL (31.03 mM; Need ultrasonic)	DMSO Solution	64674	10mM * 30uL	https://www.medchemexpress.com/hck-in-1.html	Anti-infection; Protein Tyrosine Kinase/RTK
HYCPK9918	HY-12038	Ki8751	G4	N/A	228559-41-9	469.41	VEGFR	Free Base	Ki8751 is a potent VEGFR2 inhibitor with an IC50 of 0.9 nM.	COC1=CC2=C(C=CN=C2C=C1OC)OC3=CC=C(C(F)=C3)NC(NC4=CC=C(C=C4F)F)=O	DMSO : ≥ 92 mg/mL (195.99 mM); H2O : < 0.1 mg/mL (insoluble)	DMSO Solution	16472	10mM * 30uL	https://www.medchemexpress.com/Ki8751.html	Protein Tyrosine Kinase/RTK
HYCPK9918	HY-N0039	Ginsenoside Rb1	G5	N/A	41753-43-9	1109.29	Autophagy; HSV; IRAK; Mitophagy; Na+/K+ ATPase; NF-κB	Free Base	Ginsenoside Rb1, a main constituent of the root of Panax ginseng, inhibits Na+, K+-ATPase activity with an IC50 of 6.3±1.0 μM. Ginsenoside also inhibits IRAK-1 activation and phosphorylation of NF-κB p65 .	C[C@@]([C@@]12C)(CC[C@@]3([H])C4(C)C)[C@@](C[C@@H](O)[C@]1([H])[C@]([C@@](CC/C=C(C)/C)(C)O[C@@H]([C@@H]([C@@H](O)[C@@H]5O)O)O[C@@H]5CO[C@@H]([C@@H]([C@@H](O)[C@@H]6O)O)O[C@@H]6CO)([H])CC2)([H])[C@]3(CC[C@@H]4O[C@@](O[C@H](CO)[C@@H](O)[C@@H]7O)([H])[C@@H]7O[C@]([C@@H]([C@@H](O)[C@@H]8O)O)([H])O[C@@H]8CO)C	DMSO : 100 mg/mL (90.15 mM; Need ultrasonic)	DMSO Solution	17783	10mM * 30uL	https://www.medchemexpress.com/Ginsenoside-Rb1.html	Anti-infection; Autophagy; Immunology/Inflammation; Membrane Transporter/Ion Channel; NF-κB
HYCPK9918	HY-12035	AMG-208	G6	N/A	1002304-34-8	383.40	c-Met/HGFR	Free Base	AMG-208 is a potent small molecular c-Met inhibitor with an IC50 of 9.3 nM. IC50 value: 9.3 nM Target: c-Met in vitro: AMG-208 shows the potent inhibition of kinase c-Met activity with IC50 of 9 nM in a cell-free assay. Besides, AMG-208 treatment also leads to the inhibition of HGF-mediated c-Met phosphorylation in PC3 cells with IC50 of 46 nM [1]. Pre-incubation of AMG-208 with human liver micro…	COC1=CC=C2C(OCC3=NN=C4N3N=C(C=C4)C5=CC=CC=C5)=CC=NC2=C1	DMSO : 7.8 mg/mL (20.34 mM; Need ultrasonic and warming)	DMSO Solution	06184	10mM * 30uL	https://www.medchemexpress.com/AMG-208.html	Protein Tyrosine Kinase/RTK
HYCPK9918	HY-10110	IC-87114	G7	N/A	371242-69-2	397.43	PI3K	Free Base	IC-87114 is a potent and selective PI3Kδ inhibitor with IC50 of 0.5 μM.	O=C1N(C(CN2C3=C(C(N)=NC=N3)N=C2)=NC4=CC=CC(C)=C14)C5=C(C)C=CC=C5	DMSO : 10 mg/mL (25.16 mM; Need ultrasonic)	DMSO Solution	09323	10mM * 30uL	https://www.medchemexpress.com/IC-87114.html	PI3K/Akt/mTOR
HYCPK9918	HY-10111	TG100-115	G8	N/A	677297-51-7	346.34	PI3K	Free Base	TG100-115 is a selective PI3Kγ/PI3Kδ inhibitor with IC50s of 83 and 235 nM, respectively.	NC1=C(C(N=C2C3=CC(O)=CC=C3)=NC(N)=N1)N=C2C4=CC(O)=CC=C4	DMSO : 5.45 mg/mL (15.74 mM; Need ultrasonic and warming)	DMSO Solution	26015	10mM * 30uL	https://www.medchemexpress.com/TG100-115.html	PI3K/Akt/mTOR
HYCPK9918	HY-10109	AS-605240	G9	N/A	648450-29-7	257.27	Autophagy; PI3K	Free Base	AS-605240 is a specific and orally active inhibitor of the PI3Kγ, with an IC50 of 8 nM, and a Ki of 7.8 nM.	O=C(NC/1=O)SC1=C/C2=CC=C3N=CC=NC3=C2	DMSO : 5.8 mg/mL (22.54 mM; Need warming)	DMSO Solution	22757	10mM * 30uL	https://www.medchemexpress.com/AS-605240.html	Autophagy; PI3K/Akt/mTOR
HYCPK9918	HY-101963	AD80	G10	N/A	1384071-99-1	473.43	Raf; RET; Ribosomal S6 Kinase (RSK); Src	Free Base	AD80, a multikinase inhibitor, inhibits RET, RAF,SRCand S6K, with greatly reduced mTOR activity.	O=C(NC1=CC(C(F)(F)F)=CC=C1F)NC2=CC=C(C3=NN(C(C)C)C4=NC=NC(N)=C43)C=C2	DMSO : ≥ 150 mg/mL (316.84 mM)	DMSO Solution	31714	10mM * 30uL	https://www.medchemexpress.com/AD80.html	MAPK/ERK Pathway; Protein Tyrosine Kinase/RTK
HYCPK9918	HY-10159A	Nilotinib (monohydrochloride monohydrate)	G11	N/A	923288-90-8	583.99	Autophagy; Bcr-Abl	Hydrochloride	Nilotinib monohydrochloride monohydrate is a second generation tyrosine kinase inhibitor (TKI), is significantly potent against BCR-ABL, and is active against many BCR-ABL mutants.	O=C(NC1=CC(C(F)(F)F)=CC(N2C=NC(C)=C2)=C1)C3=CC=C(C)C(NC4=NC=CC(C5=CC=CN=C5)=N4)=C3.[H]Cl.O	DMSO : ≥ 33 mg/mL (56.51 mM); H2O : < 0.1 mg/mL (insoluble)	DMSO Solution	20641	10mM * 30uL	https://www.medchemexpress.com/Nilotinib-monohydrochloride-monohydrate.html	Autophagy; Protein Tyrosine Kinase/RTK
HYCPK9918	HY-13226	Galunisertib	H2	N/A	700874-72-2	369.42	TGF-β Receptor	Free Base	Galunisertib (LY2157299) is a oral and selective TGF-β receptor type I (TGF-βRI) kinase inhibitor with an IC50 of 56 nM.	CC1=CC=CC(C2=NN3C(CCC3)=C2C4=CC=NC5=C4C=C(C=C5)C(N)=O)=N1	DMSO : 100 mg/mL (270.69 mM; Need ultrasonic); H2O : < 0.1 mg/mL (insoluble)	DMSO Solution	63191	10mM * 30uL	https://www.medchemexpress.com/LY2157299.html	TGF-beta/Smad
HYCPK9918	HY-10324	D4476	H3	N/A	301836-43-1	398.41	Apoptosis; Autophagy; Casein Kinase	Free Base	D4476 is a potent, selective and cell-permeable inhibitor of casein kinase 1(CK1) with an IC50 value of 0.3 μM in vitro.	O=C(N)C1=CC=C(C=C1)C(N2)=NC(C3=CC=C4OCCOC4=C3)=C2C5=NC=CC=C5	DMSO : ≥ 50 mg/mL (125.50 mM)	DMSO Solution	07612	10mM * 30uL	https://www.medchemexpress.com/D4476.html	Apoptosis; Autophagy; Cell Cycle/DNA Damage; Stem Cell/Wnt
HYCPK9918	HY-14440	MP7	H4	N/A	1001409-50-2	516.50	PDK-1	Free Base	MP7 (PDK1 inhibitor) is a phosphoinositide-dependent kinase-1 (PDK1) inhibitor.	O=C(C1=CC=CN(CC2=CC=C(F)C(F)=C2)C1=O)N[C@H](C3=CC=CC=C3)COC4=CC=C(N5)C(NC5=O)=C4	H2O : < 0.1 mg/mL (insoluble); DMSO : ≥ 100 mg/mL (193.61 mM)	DMSO Solution	06811	10mM * 30uL	https://www.medchemexpress.com/pdk1-inhibitor.html	PI3K/Akt/mTOR
HYCPK9918	HY-15186A	Ipatasertib dihydrochloride	H5	N/A	1396257-94-5	530.92	Akt	Hydrochloride	Ipatasertib dihydrochloride (GDC-0068 dihydrochloride) is a highly selective and ATP-competitive pan-Akt inhibitor with IC50s of 5, 18 and 8 nM for Akt1, Akt2 and Akt3, respectively.	ClC1=CC=C([C@@H](CNC(C)C)C(N2CCN(C3=C([C@H](C)C[C@H]4O)C4=NC=N3)CC2)=O)C=C1.[H]Cl.[H]Cl	H2O : ≥ 41 mg/mL (77.22 mM); DMSO : 125 mg/mL (235.44 mM; Need ultrasonic)	DMSO Solution	59022	10mM * 30uL	https://www.medchemexpress.com/GDC-0068-dihydrochloride.html	PI3K/Akt/mTOR
HYCPK9918	HY-15196	TAK-285	H6	N/A	871026-44-7	547.96	EGFR	Free Base	TAK-285 is a potent, selective, ATP-competitive and orally active HER2 and EGFR(HER1) inhibitor with IC50 of 17 nM and 23 nM, respectively. TAK-285 is >10-fold selectivity for HER1/2 than HER4, and less potent to MEK1/5, c-Met, Aurora B, Lck, CSK etc. TAK-285 has effective antitumor activity[1]. TAK-285 can cross the blood-brain barrier (BBB)[2].	ClC(C=C(NC1=NC=NC2=C1N(CCNC(CC(C)(C)O)=O)C=C2)C=C3)=C3OC4=CC=CC(C(F)(F)F)=C4	DMSO : ≥ 50 mg/mL (91.25 mM)	DMSO Solution	06885	10mM * 30uL	https://www.medchemexpress.com/TAK-285.html	JAK/STAT Signaling; Protein Tyrosine Kinase/RTK
HYCPK9918	HY-19322B	PIM-447 (dihydrochloride)	H7	N/A	1820565-69-2	513.38	Pim	Hydrochloride	PIM447 dihydrochloride (LGH447 dihydrochloride) is a potent, orally available, and selective pan-PIM kinase inhibitor, with Ki values of 6, 18, and 9 pM for PIM1, PIM2, and PIM3, respectively. PIM447 dihydrochloride displays dual antimyeloma and bone-protective effects. PIM447 dihydrochloride induces apoptosis[1][2].	O=C(C1=NC(C2=C(F)C=CC=C2F)=C(F)C=C1)NC3=C([C@H]4C[C@@H](N)C[C@@H](C)C4)C=CN=C3.Cl.Cl	DMSO : ≥ 46.7 mg/mL (90.97 mM)	DMSO Solution	23048	10mM * 30uL	https://www.medchemexpress.com/PIM-447-dihydrochloride.html	JAK/STAT Signaling
HYCPK9918	HY-15193	EMD638683	H8	N/A	1181770-72-8	364.34	SGK	Free Base	EMD638683 is a highly selective SGK1 inhibitor, with an IC50 value of 3 μM.	CC1=C(CC)C(C(NNC(C(O)C2=CC(F)=CC(F)=C2)=O)=O)=CC=C1O	DMSO : ≥ 50 mg/mL (137.23 mM)	DMSO Solution	06862	10mM * 30uL	https://www.medchemexpress.com/EMD638683.html	Metabolic Enzyme/Protease
HYCPK9918	HY-13016	Cabozantinib	H9	N/A	849217-68-1	501.51	Apoptosis; c-Kit; c-Met/HGFR; FLT3; TAM Receptor; VEGFR	Free Base	Cabozantinib is a potent multiple receptor tyrosine kinases (RTKs) inhibitor that inhibits VEGFR2, c-Met, Kit, Axl and Flt3 with IC50s of 0.035, 1.3, 4.6, 7 and 11.3 nM, respectively.	O=C(C1(CC1)C(NC2=CC=C(F)C=C2)=O)NC3=CC=C(C=C3)OC4=C5C=C(OC)C(OC)=CC5=NC=C4	DMSO : ≥ 30 mg/mL (59.82 mM)	DMSO Solution	58226	10mM * 30uL	https://www.medchemexpress.com/Cabozantinib.html	Apoptosis; Protein Tyrosine Kinase/RTK
HYCPK9918	HY-12009	Pazopanib (Hydrochloride)	H10	N/A	635702-64-6	473.98	Autophagy; c-Fms; c-Kit; FGFR; PDGFR; VEGFR	Hydrochloride	Pazopanib Hydrochloride (GW786034 Hydrochloride) is a novel multi-target inhibitor of VEGFR1, VEGFR2, VEGFR3, PDGFRβ, c-Kit, FGFR1, and c-Fms with an IC50 of 10, 30, 47, 84, 74, 140 and 146 nM, respectively.	CC1=CC=C(C=C1S(N)(=O)=O)NC2=NC=CC(N(C3=CC4=NN(C(C)=C4C=C3)C)C)=N2.Cl	DMSO : 10 mg/mL (21.10 mM; Need ultrasonic)	DMSO Solution	23720	10mM * 30uL	https://www.medchemexpress.com/Pazopanib-Hydrochloride.html	Autophagy; Protein Tyrosine Kinase/RTK
HYCPK9918	HY-18607	SGK1-IN-1	H11	N/A	1279829-87-6	418.83	SGK	Free Base	SGK1-IN-1 is a highly active and selective inhibitor of SGK-1, with an IC50 of 1 nM.	O=S(C1=C(F)C=CC(Cl)=C1)(NC2=CC=C(C3=NC(NN=C4N)=C4N=C3)C=C2)=O	10 mM in DMSO	DMSO Solution	59108	10mM * 30uL	https://www.medchemexpress.com/SGK1-IN-1.html	Metabolic Enzyme/Protease
HYCPK9919	HY-N0417	Cucurbitacin E	A2	N/A	18444-66-1	556.69	Autophagy; CDK	Free Base	Cucurbitacin E is a natural compound which from the climbing stem of Cucumic melo L. Cucurbitacin E significantly suppresses the activity of the cyclin B1/CDC2 complex.	O[C@H](C1)[C@@]([C@@](C)(O)C(/C=C/C(OC(C)=O)(C)C)=O)([H])[C@](C2)(C)[C@]1(C)[C@]3([H])CC=C4C(C)(C)C(C(O)=C[C@@]4([H])[C@]3(C)C2=O)=O	DMSO : 50 mg/mL (89.82 mM; Need ultrasonic); H2O : < 0.1 mg/mL (insoluble)	DMSO Solution	22728	10mM * 30uL	https://www.medchemexpress.com/Cucurbitacin-E.html	Autophagy; Cell Cycle/DNA Damage
HYCPK9919	HY-50948	Bay 65-1942 (hydrochloride)	A3	N/A	600734-06-3	431.91	IKK	Hydrochloride	Bay 65-1942 hydrochloride is an ATP-competitive and selective IKKβ inhibitor.	O=C1OCC2=C([C@H]3CNCCC3)C=C(C4=C(O)C=CC=C4OCC5CC5)N=C2N1.[H]Cl	DMSO : 50 mg/mL (115.76 mM; Need ultrasonic)	DMSO Solution	10560	10mM * 30uL	https://www.medchemexpress.com/Bay-65-1942-hydrochloride.html	NF-κB
HYCPK9919	HY-50943	AT7519 (Hydrochloride)	A4	N/A	902135-91-5	418.71	Apoptosis; CDK	Hydrochloride	AT7519 Hydrochloride is a potent inhibitor of CDKs, with IC50s of 210, 47, 100, 13, 170, and <10 nM for CDK1, CDK2, CDK4 to CDK6, and CDK9, respectively.	O=C(C(C(Cl)=CC=C1)=C1Cl)NC2=CNN=C2C(NC3CCNCC3)=O.[H]Cl	DMSO : ≥ 300 mg/mL (716.49 mM)	DMSO Solution	29788	10mM * 30uL	https://www.medchemexpress.com/AT7519-Hydrochloride.html	Apoptosis; Cell Cycle/DNA Damage
HYCPK9919	HY-19323	Ceralasertib	A5	N/A	1352226-88-0	412.51	ATM/ATR	Free Base	Ceralasertib (AZD6738) is an orally active and bioavailable inhibitor of ATR kinase with an IC50 of 1 nM.	O=[S@@](C1(CC1)C2=NC(C3=C4C(NC=C4)=NC=C3)=NC(N5CCOC[C@H]5C)=C2)(C)=N	DMSO : ≥ 38 mg/mL (92.12 mM)	DMSO Solution	62994	10mM * 30uL	https://www.medchemexpress.com/AZD6738.html	Cell Cycle/DNA Damage; PI3K/Akt/mTOR
HYCPK9919	HY-18008	PS-1145	A6	N/A	431898-65-6	322.75	Apoptosis; IKK	Free Base	PS-1145 is an IκB kinase (IKK) inhibitor with an IC50 of 88 nM.	O=C(C1=CC=CN=C1)NC2=CC(Cl)=CC3=C2NC4=C3C=CN=C4	DMSO : ≥ 43 mg/mL (133.23 mM); H2O : < 0.1 mg/mL (insoluble)	DMSO Solution	19625	10mM * 30uL	https://www.medchemexpress.com/PS-1145.html	Apoptosis; NF-κB
HYCPK9919	HY-13864	PF-4989216	A7	N/A	1276553-09-3	380.40	Apoptosis; PI3K	Free Base	PF-4989216 is a potent and selective PI3Kα inhibitor with a Ki of 0.6 nM.	N#CC1=C(N2CCOCC2)SC(C3=NC=NN3)=C1C4=CC=C(C#N)C=C4F	DMSO : ≥ 29 mg/mL (76.24 mM)	DMSO Solution	18772	10mM * 30uL	https://www.medchemexpress.com/PF-4989216.html	Apoptosis; PI3K/Akt/mTOR
HYCPK9919	HY-108642B	AMG-548 (dihydrochloride)	A8	N/A		534.48	Casein Kinase; p38 MAPK	Hydrochloride	AMG-548 dihydrochloride, an orally active and selective p38α inhibitor (Ki=0.5 nM), shows slightly selective over p38β (Ki=36 nM) and >1000 fold selective against p38γ and p38δ. AMG-548 dihydrochloride is also extremely potent in the inhibition of whole blood LPS stimulated TNFα (IC50=3 nM)[1]. AMG-548 dihydrochloride inhibits Wnt signaling by directly inhibiting Casein kinase 1 isoforms δ and ε[…	O=C1N(C)C(NCC(N)CC2=CC=CC=C2)=NC(C3=CC=NC=C3)=C1C4=CC=C5C=CC=CC5=C4.Cl.Cl	10 mM in DMSO	DMSO Solution	63923	10mM * 30uL	https://www.medchemexpress.com/amg-548-dihydrochloride.html	Cell Cycle/DNA Damage; MAPK/ERK Pathway; Stem Cell/Wnt
HYCPK9919	HY-13994	Mps1-IN-2	A9	N/A	1228817-38-6	480.60	Mps1; Polo-like Kinase (PLK)	Free Base	Mps1-IN-2 is a potent, selective and ATP-competitive dual Mps1/Plk1 inhibitor, with an IC50 and a Kd of 145 nM and 12 nM for Mps1 and a Kd of 61 nM for Plk1.	CN(C1=CN=C(NC2=C(OCC)C=C(N3CCC(O)CC3)C=C2)N=C1N(C4CCCC4)CC5)C5=O	DMSO : 14.3 mg/mL (29.75 mM; Need ultrasonic and warming)	DMSO Solution	12771	10mM * 30uL	https://www.medchemexpress.com/Mps1-IN-2.html	Cell Cycle/DNA Damage; Cytoskeleton
HYCPK9919	HY-101957	AG 1295	A10	N/A	71897-07-9	234.30	PDGFR	Free Base	AG 1295 is a selective platelet-derived growth factor receptor (PDGFR) tyrosine-kinase inhibitor. AG1295 abolishes autophosphorylation of the PDGFR whereas not affects the autophosphorylation of the EGF receptor[1][2][3][4].	CC1=C(C)C=C2N=CC(C3=CC=CC=C3)=NC2=C1	DMSO : 62.5 mg/mL (266.75 mM; Need ultrasonic)	DMSO Solution	46237	10mM * 30uL	https://www.medchemexpress.com/ag-1295.html	Protein Tyrosine Kinase/RTK
HYCPK9919	HY-120056	YKL-06-061	A11	N/A	2172617-15-9	527.66	Salt-inducible Kinase (SIK)	Free Base	YKL-06-061 is a potent, selective, second-generation salt-inducible kinase (SIK) inhibitor with IC50 values of 6.56 nM/1.77 nM/20.5 nM for SIK1/2/3, respectively[1].	O=C1N(C2=NC(NC3=CC=C(C=C3OC)N4CCN(CC4)C)=NC=C2CN1C5=C(C=CC=C5C)C)C6CCC6	H2O : < 0.1 mg/mL (insoluble); DMSO : 62.5 mg/mL (118.45 mM; Need ultrasonic)	DMSO Solution	43071	10mM * 30uL	https://www.medchemexpress.com/ykl-06-061.html	Immunology/Inflammation
HYCPK9919	HY-16379	Pacritinib	B2	N/A	937272-79-2	472.58	FLT3; JAK	Free Base	Pacritinib is a potent inhibitor of both wild-type JAK2 (IC50=23 nM) and JAK2V617F mutant (IC50=19 nM). Pacritinib also inhibits FLT3 (IC50=22 nM) and its mutant FLT3D835Y (IC50=6 nM).	C1(COC/C=C/COCC2=C(OCCN3CCCC3)C=CC4=C2)=CC=CC(C5=N/C(NC=C5)=N\4)=C1	DMSO : 5.4 mg/mL (11.43 mM; Need ultrasonic and warming)	DMSO Solution	27161	10mM * 30uL	https://www.medchemexpress.com/pacritinib.html	Epigenetics; JAK/STAT Signaling; Protein Tyrosine Kinase/RTK; Stem Cell/Wnt
HYCPK9919	HY-12511	SKF-86002	B3	N/A	72873-74-6	297.35	Apoptosis; Autophagy; p38 MAPK	Free Base	SKF-86002 is a potent inhibitor of p38 MAP kinase wit IC50 of 0.5-1 uM; inhibits LPS-induced IL-1 and TNF-α production in human monocytes (IC50 = 1 μM). IC50 value: Target: p38 MAPK inhibitor in vitro: SKF-86002 inhibited prostaglandin H2 (PGH2) synthase activity (IC50 120 microM) as well as prostanoid production by rat basophilic leukemia (RBL-1) cells (IC50 70 microM) and its sonicate (IC50 100…	FC1=CC=C(C2=C(C3=CC=NC=C3)N4C(SCC4)=N2)C=C1	DMSO : 33.33 mg/mL (112.09 mM; Need ultrasonic)	DMSO Solution	15051	10mM * 30uL	https://www.medchemexpress.com/SKF-86002.html	Apoptosis; Autophagy; MAPK/ERK Pathway
HYCPK9919	HY-12494	LDC1267	B4	N/A	1361030-48-9	560.55	TAM Receptor	Free Base	LDC1267 is a highly selective TAM (Tyro3, Axl and Mer) kinase inhibitor with IC50s of <5 nM/8 nM/29 nM for Tyro3,Axl and Mer respectively[1].	FC1=CC(NC(C2=NN(C3=CC=C(F)C=C3C)C=C2OCC)=O)=CC=C1OC4=CC=NC5=CC(OC)=C(OC)C=C54	DMSO : 50 mg/mL (89.20 mM; Need ultrasonic); H2O : < 0.1 mg/mL (insoluble)	DMSO Solution	14954	10mM * 30uL	https://www.medchemexpress.com/LDC1267.html	Protein Tyrosine Kinase/RTK
HYCPK9919	HY-107145A	Ningetinib	B5	N/A	1394820-69-9	556.58	c-Met/HGFR; TAM Receptor; VEGFR	Free Base	Ningetinib is a potent, orally bioavailable small molecule tyrosine kinase inhibitor (TKI) with IC50s of 6.7, 1.9 and <1.0 nM for c-Met, VEGFR2 and Axl, respectively.	CC1=C(C(NC2=CC(F)=C(OC3=CC=NC4=C3C=CC(OCC(C)(O)C)=C4)C=C2)=O)C(N(C5=CC=CC=C5)N1C)=O	H2O : < 0.1 mg/mL (insoluble); DMSO : 16.67 mg/mL (29.95 mM; Need ultrasonic)	DMSO Solution	28166	10mM * 30uL	https://www.medchemexpress.com/Ningetinib.html	Protein Tyrosine Kinase/RTK
HYCPK9919	HY-10161	Tozasertib	B6	N/A	639089-54-6	464.59	Aurora Kinase; Autophagy	Free Base	Tozasertib (VX 680; MK-0457) is an inhibitor of Aurora A/B/C kinases with Kis of 0.6, 18, 4.6 nM, respectively.	CC1=CC(NC2=NC(SC3=CC=C(C=C3)NC(C4CC4)=O)=NC(N5CCN(CC5)C)=C2)=NN1	DMSO : ≥ 106.67 mg/mL (229.60 mM)	DMSO Solution	43187	10mM * 30uL	https://www.medchemexpress.com/Tozasertib.html	Autophagy; Cell Cycle/DNA Damage; Epigenetics
HYCPK9919	HY-101566A	BAY-1895344 (hydrochloride)	B7	N/A		411.89	ATM/ATR	Hydrochloride	BAY-1895344 hydrochloride is a potent, orally available and selective ATR inhibitor, with IC50 of 7 nM. Anti-tumor activity[1].	CN1N=CC=C1C2=C(C=CN=C3C4=CC=NN4)C3=NC(N5[C@H](C)COCC5)=C2.[H]Cl	DMSO : 54 mg/mL (131.10 mM; Need ultrasonic and warming); H2O : 50 mg/mL (121.39 mM; Need ultrasonic)	DMSO Solution	46170	10mM * 30uL	https://www.medchemexpress.com/BAY-1895344_hydrochloride.html	Cell Cycle/DNA Damage; PI3K/Akt/mTOR
HYCPK9919	HY-17600	Acalabrutinib	B8	N/A	1420477-60-6	465.51	Btk	Free Base	Acalabrutinib (ACP-196) is an orally active, irreversible, and highly selective second-generation BTK inhibitor. Acalabrutinib binds covalently to Cys481 in the ATP-binding pocket of BTK. Acalabrutinib demonstrates potent on-target effects and efficacy in mouse models of chronic lymphocytic leukemia (CLL)[1][2].	O=C(NC1=NC=CC=C1)C2=CC=C(C3=C4C(N)=NC=CN4C([C@H]5N(C(C#CC)=O)CCC5)=N3)C=C2	H2O : < 0.1 mg/mL (insoluble); DMSO : ≥ 125 mg/mL (268.52 mM)	DMSO Solution	64272	10mM * 30uL	https://www.medchemexpress.com/Acalabrutinib.html	Protein Tyrosine Kinase/RTK
HYCPK9919	HY-N0385	Gomisin J	B9	N/A	66280-25-9	388.45	AMPK; Calcium Channel	Free Base	Gomisin J is a small molecular weight lignan found in Schisandra chinensis and has been demonstrated to have vasodilatory activity[1]. Gomisin J suppresses lipid accumulation by regulating the expression of lipogenic and lipolytic enzymes and inflammatory molecules through activation of AMPK, LKB1 and Ca2+/calmodulin-dependent protein kinase II and inhibition of fetuin-A in HepG2 cells. gomisin J…	OC1=C(OC)C(OC)=C(C2=C(OC)C(OC)=C(O)C=C2CC(C)C(C)C3)C3=C1	10 mM in DMSO	DMSO Solution	47134	10mM * 30uL	https://www.medchemexpress.com/gomisin-j.html	Epigenetics; Membrane Transporter/Ion Channel; Neuronal Signaling; PI3K/Akt/mTOR
HYCPK9919	HY-16755	Solcitinib	B10	N/A	1206163-45-2	389.45	JAK	Free Base	Solcitinib is an orally active, competitive, potent, selective JAK1 inhibitor, with an IC50 of 9.8 nM, and 11-, 55- and 23-fold selectivity over JAK2, JAK3 and TYK2, respectively; Solcitinib is used in the research of moderate-to-severe plaque-type psoriasis.	O=C(C1CC1)NC2=NN3C(C4=CC=C(C(N5CC(C)(C)C5)=O)C=C4)=CC=CC3=N2	DMSO : 20 mg/mL (51.35 mM; Need ultrasonic and warming)	DMSO Solution	19007	10mM * 30uL	https://www.medchemexpress.com/Solcitinib.html	Epigenetics; JAK/STAT Signaling; Stem Cell/Wnt
HYCPK9919	HY-13911	Hydroxyfasudil	B11	N/A	105628-72-6	307.37	ROCK	Free Base	Hydroxyfasudil is a ROCK inhibitor, with IC50s of 0.73 and 0.72 μM for ROCK1 and ROCK2, respectively.	O=C1NC=CC2=C1C=CC=C2S(=O)(N3CCNCCC3)=O	DMSO : ≥ 31 mg/mL (100.86 mM)	DMSO Solution	30505	10mM * 30uL	https://www.medchemexpress.com/Hydroxyfasudil.html	Cell Cycle/DNA Damage; Cytoskeleton; Stem Cell/Wnt; TGF-beta/Smad
HYCPK9919	HY-16962	CC-115	C2	N/A	1228013-15-7	336.35	DNA-PK; mTOR	Free Base	CC-115 is a potent and dual DNA-PK and mTOR kinase inhibitor with IC50s of 13 nM and 21 nM, respectively. CC-115 blocks both mTORC1 and mTORC2 signaling.	O=C1CN=C2C(N1CC)=NC(C3=C(C)N=C(C4=NN=CN4)C=C3)=CN2	DMSO : ≥ 32 mg/mL (95.14 mM)	DMSO Solution	18566	10mM * 30uL	https://www.medchemexpress.com/CC-115.html	Cell Cycle/DNA Damage; PI3K/Akt/mTOR
HYCPK9919	HY-N2329	Piperlongumine	C3	N/A	20069-09-4	317.34	Apoptosis; Autophagy; Bacterial; ERK; Ferroptosis; Reactive Oxygen Species	Free Base	Piperlongumine is a natural alkaloid isolated from Piper longum Linn[1], possesses ant-inflammatory, antibacterial, antiangiogenic, antioxidant, antitumor, and antidiabetic activities[2]. Piperlongumine induces ROS, and induces apoptosis in cancer cell lines[1]. Piperlongumine shows anti-cardiac fibrosis activity, suppresses myofibroblast transformation via suppression of the ERK1/2 signaling pat…	O=C1C=CCCN1C(/C=C/C2=CC(OC)=C(OC)C(OC)=C2)=O	DMSO : ≥ 100 mg/mL (315.12 mM)	DMSO Solution	65467	10mM * 30uL	https://www.medchemexpress.com/Piperlongumine.html	Anti-infection; Apoptosis; Autophagy; Immunology/Inflammation; MAPK/ERK Pathway; Metabolic Enzyme/Protease; NF-κB; Stem Cell/Wnt
HYCPK9919	HY-N3032	Xanthatin	C4	N/A	26791-73-1	246.30	Apoptosis; Bacterial; Lipoxygenase; VEGFR		Xanthatin is isolated from?Xanthium strumarium?leaves. Xanthatin exhibits strong antitumor activities against a variety of cancer cells through apoptosis?persuasion?and shows anti-inflammatory activities by inhibiting?PGE2?synthesis and?5-lipoxygenase?activity[1]. Xanthatin is a potent and orally active inhibitor of VEGFR2 kinase activity with an IC50 of 3.8 μM and prominently blocks the phosphor…	C=C1[C@]2([H])[C@@](C[C@H](C)C(/C=C/C(C)=O)=CC2)([H])OC1=O	DMSO : 250 mg/mL (1015.02 mM; Need ultrasonic)	DMSO Solution	61356	10mM * 30uL	https://www.medchemexpress.com/xanthatin.html	Anti-infection; Apoptosis; Metabolic Enzyme/Protease; Protein Tyrosine Kinase/RTK
HYCPK9919	HY-18985	Phorbol 12,13-dibutyrate	C5	N/A	37558-16-0	504.61	PKC	Free Base	Phorbol 12,13-dibutyrate (Phorbol dibutyrate) is a PKC activator and a potent skin tumor promoter[1][2].	O=C1C(C)=C[C@@]2([H])[C@]3(O)[C@@]([C@@](C4(C)C)([H])[C@@]4(OC(CCC)=O)[C@H](OC(CCC)=O)[C@H]3C)([H])C=C(CO)C[C@]12O	DMSO : ≥ 125 mg/mL (247.72 mM)	DMSO Solution	43074	10mM * 30uL	https://www.medchemexpress.com/phorbol-12-13-dibutyrate.html	Epigenetics; TGF-beta/Smad
HYCPK9919	HY-15200	Agerafenib	C6	N/A	1188910-76-0	517.46	Raf	Free Base	Agerafenib (CEP-32496; RXDX-105) is a highly potent and orally efficacious inhibitor of BRAFV600E with a Kd of 14 nM.	O=C(NC1=NOC(C(C)(C)C(F)(F)F)=C1)NC2=CC=CC(OC3=C(C=C(OC)C(OC)=C4)C4=NC=N3)=C2	DMSO : 50 mg/mL (96.63 mM; Need ultrasonic)	DMSO Solution	07807	10mM * 30uL	https://www.medchemexpress.com/CEP-32496.html	MAPK/ERK Pathway
HYCPK9919	HY-13276	IRAK inhibitor 2	C7	N/A	928333-30-6	306.32	IRAK	Free Base	IRAK inhibitor 2 is interleukin-1 receptor associated kinase inhibitor .	OC1=CC=C(C=C1)C2=CN=C3C=CC(NCC4=CC=CO4)=NN32	H2O : < 0.1 mg/mL (insoluble); DMSO : ≥ 50 mg/mL (163.23 mM)	DMSO Solution	05027	10mM * 30uL	https://www.medchemexpress.com/irak-inhibitor-2.html	Immunology/Inflammation
HYCPK9919	HY-15312	WP1066	C8	N/A	857064-38-1	356.22	Apoptosis; JAK; STAT	Free Base	WP1066 is an inhibitor of JAK2 and STAT3, and also shows effect on STAT5 and ERK1/2, without affecting JAK1 and JAK3.	O=C(N[C@H](C1=CC=CC=C1)C)/C(C#N)=C/C2=NC(Br)=CC=C2	DMSO : ≥ 44 mg/mL (123.52 mM); Ethanol : 16.67 mg/mL (46.80 mM; Need ultrasonic)	DMSO Solution	28444	10mM * 30uL	https://www.medchemexpress.com/WP1066.html	Apoptosis; Epigenetics; JAK/STAT Signaling; Stem Cell/Wnt
HYCPK9919	HY-13260	CCT128930	C9	N/A	885499-61-6	341.84	Akt; Autophagy	Free Base	CCT128930 is a potent and selective inhibitor of Akt2 (IC50 6 nM) with 28-fold selectivity over the closely related PKA kinase (IC50 168 nM), as well as 20-fold selectivity over p70S6K (IC50 120 nM).	ClC1=CC=C(C=C1)CC2(CCN(CC2)C3=NC=NC4=C3C=CN4)N	DMSO : 36.67 mg/mL (107.27 mM; Need ultrasonic)	DMSO Solution	05054	10mM * 30uL	https://www.medchemexpress.com/CCT128930.html	Autophagy; PI3K/Akt/mTOR
HYCPK9919	HY-W007355	Skatole	C10	N/A	83-34-1	131.17	Aryl Hydrocarbon Receptor; Autophagy; Bacterial; Endogenous Metabolite; Fungal; p38 MAPK	Free Base	Skatole is produced by intestinal bacteria, regulates intestinal epithelial cellular functions through activating aryl hydrocarbon receptors and p38[1].	CC1=CNC2=CC=CC=C12	DMSO : 100 mg/mL (762.37 mM; Need ultrasonic)	DMSO Solution	42613	10mM * 30uL	https://www.medchemexpress.com/Skatole.html	Anti-infection; Autophagy; Immunology/Inflammation; MAPK/ERK Pathway; Metabolic Enzyme/Protease
HYCPK9919	HY-107854	N-Acetyl-5-hydroxytryptamine	C11	N/A	1210-83-9	218.25	Endogenous Metabolite; Trk Receptor	Free Base	N-Acetyl-5-hydroxytryptamine is a Melatonin precursor, and that it can potently activate TrkB receptor.	CC(NCCC1=CNC2=C1C=C(O)C=C2)=O	DMSO : 250 mg/mL (1145.48 mM; Need ultrasonic)	DMSO Solution	45095	10mM * 30uL	https://www.medchemexpress.com/N-Acetyl-5-hydroxytryptamine.html	Metabolic Enzyme/Protease; Neuronal Signaling; Protein Tyrosine Kinase/RTK
HYCPK9919	HY-108606	PI-828	D2	N/A	942289-87-4	322.36	Casein Kinase; PI3K	Free Base	PI-828 is a dual PI3K and casein kinase 2 (CK2) inhibitor with IC50s of 173 nM, 149 nM, and 1127 nM for p110α, CK2, and CK2α2 in lipid kinase assay, respectively[1].	O=C1C=C(N2CCOCC2)OC3=C(C4=CC=C(N)C=C4)C=CC=C13	10 mM in DMSO	DMSO Solution	52050	10mM * 30uL	https://www.medchemexpress.com/pi-828.html	Cell Cycle/DNA Damage; PI3K/Akt/mTOR; Stem Cell/Wnt
HYCPK9919	HY-N0431	Astragaloside IV	D3	N/A	84687-43-4	784.97	ERK; JNK; MMP	Free Base	Astragaloside IV, an active component isolated from Astragalus membranaceus, suppresses the activation of ERK1/2 and JNK, and downregulates matrix metalloproteases (MMP)-2, (MMP)-9 in MDA-MB-231 breast cancer cells.	O[C@H]1[C@H](O)[C@@H](O)[C@]([H])(O[C@@H]2C(C)(C)[C@@]([C@@H](O[C@]3([H])O[C@H](CO)[C@@H](O)[C@H](O)[C@H]3O)C[C@]4([H])[C@@]56CC[C@@]7(C)[C@@]4(C)C[C@H](O)[C@]7([H])[C@]8(C)O[C@H](C(C)(O)C)CC8)([H])[C@]5(C6)CC2)OC1	DMSO : ≥ 100 mg/mL (127.39 mM)	DMSO Solution	29057	10mM * 30uL	https://www.medchemexpress.com/Astragaloside-IV.html	MAPK/ERK Pathway; Metabolic Enzyme/Protease; Stem Cell/Wnt
HYCPK9919	HY-B0791	Altiratinib	D4	N/A	1345847-93-9	510.46	c-Met/HGFR; FLT3; Trk Receptor; VEGFR	Free Base	Altiratinib (DCC-2701) is a multi-targeted kinase inhibitor with IC50s of 2.7, 8, 9.2, 9.3, 0.85, 4.6, 0.83 nM for MET, TIE2, VEGFR2, FLT3, Trk1, Trk2, and Trk3 respectively.	O=C(C1(C(NC2=CC=C(F)C=C2)=O)CC1)NC3=CC(F)=C(OC4=CC(NC(C5CC5)=O)=NC=C4)C=C3F	DMSO : 25 mg/mL (48.98 mM; Need ultrasonic)	DMSO Solution	16068	10mM * 30uL	https://www.medchemexpress.com/Altiratinib.html	Neuronal Signaling; Protein Tyrosine Kinase/RTK
HYCPK9919	HY-59090	1-Azakenpaullone	D5	N/A	676596-65-9	328.16	GSK-3	Free Base	1-Azakenpaullone (1-Akp) is a highly selective and ATP-competitive inhibitor of glycogen synthase kinase-3 β (GSK-3β), with an IC50 value of 18 nM[1].	O=C(NC1=CC=CN=C12)CC3=C2NC4=C3C=C(Br)C=C4	DMSO : 35.71 mg/mL (108.82 mM; Need ultrasonic)	DMSO Solution	63540	10mM * 30uL	https://www.medchemexpress.com/1-azakenpaullone.html	PI3K/Akt/mTOR; Stem Cell/Wnt
HYCPK9919	HY-N2959	Brevilin A	D6	N/A	16503-32-5	346.42	Apoptosis; Autophagy; JAK; STAT	Free Base	Brevilin A is a sesquiterpene lactone isolated from Centipeda minima with anti-tumor activity. Brevilin A is a selective inhibitor of JAK-STAT signal pathway by attenuating the JAKs activity and blocking STAT3 signaling (IC50 =?10.6 μM) in Cancer Cells. Brevilin A induces apoptosis and autophagy via mitochondrial pathway and PI3K/AKT/mTOR inactivation in colon adenocarcinoma cell CT26[1][2].	C/C=C(C)\C(O[C@H]1[C@@]([C@@H]2C)([H])[C@@](OC2=O)([H])C[C@@H](C)[C@@]3([H])[C@]1(C(C=C3)=O)C)=O	DMSO : 250 mg/mL (721.67 mM; Need ultrasonic)	DMSO Solution	64082	10mM * 30uL	https://www.medchemexpress.com/brevilin-a.html	Apoptosis; Autophagy; Epigenetics; JAK/STAT Signaling; Stem Cell/Wnt
HYCPK9919	HY-B0713	Amlexanox	D7	N/A	68302-57-8	298.29	IKK	Free Acid	Amlexanox (AA673; Amoxanox; CHX3673) is a specific inhibitor of IKKε and TBK1, and inhibits the IKKε and TBK1 activity determined by MBP phosphorylation with an IC50 of approximately 1-2 μM.	O=C(C1=C(N)N=C2C(C(C3=CC(C(C)C)=CC=C3O2)=O)=C1)O	DMSO : 100 mg/mL (335.24 mM; Need ultrasonic); H2O : < 0.1 mg/mL (insoluble)	DMSO Solution	15060	10mM * 30uL	https://www.medchemexpress.com/Amlexanox.html	NF-κB
HYCPK9919	HY-50910	Temsirolimus	D8	N/A	162635-04-3	1030.29	Apoptosis; Autophagy; mTOR	Free Base	Temsirolimus is an inhibitor of mTOR with an IC50 of 1.76 μM.	O=C([C@@]1(O)[C@@H](CC[C@@H](C[C@@H](/C(C)=C/C=C/C=C/[C@H](C[C@@H](C)C([C@@H]([C@@H](/C(C)=C/[C@H]2C)O)OC)=O)C)OC)O1)C)C(N3CCCC[C@H]3C(O[C@@H](CC2=O)[C@@H](C[C@H]4C[C@H]([C@H](OC(C(C)(CO)CO)=O)CC4)OC)C)=O)=O	H2O : < 0.1 mg/mL (insoluble); DMSO : ≥ 30 mg/mL (29.12 mM)	DMSO Solution	59280	10mM * 30uL	https://www.medchemexpress.com/Temsirolimus.html	Apoptosis; Autophagy; PI3K/Akt/mTOR
HYCPK9919	HY-N0281	Daphnetin	D9	N/A	486-35-1	178.14	Autophagy; EGFR; Parasite; PKA; PKC	Free Base	Daphnetin (7,8-dihydroxycoumarin), one coumarin derivative isolated from plants of the Genus Daphne, is a protein kinase inhibitor, with IC50s of 7.67 μM, 9.33 μM and 25.01 μM for EGFR, PKA and PKC in vitro, respectively[1][2]. Daphnetin (7,8-dihydroxycoumarin) is a secondary metabolite of plants used in folk medicine to counter inflammatory and allergic diseases, also has has the potential in th…	O=C1C=CC2=CC=C(O)C(O)=C2O1	DMSO : 50 mg/mL (280.68 mM; Need ultrasonic); H2O : < 0.1 mg/mL (insoluble)	DMSO Solution	32284	10mM * 30uL	https://www.medchemexpress.com/Daphnetin.html	Anti-infection; Autophagy; Epigenetics; JAK/STAT Signaling; Protein Tyrosine Kinase/RTK; Stem Cell/Wnt; TGF-beta/Smad
HYCPK9919	HY-N0284	Esculetin	D10	N/A	305-01-1	178.14	Akt; PI3K	Free Base	Esculetin is an active ingredient extracted mainly from the bark of Fraxinus rhynchophylla. Esculetin inhibits platelet-derived growth factor (PDGF)-induced airway smooth muscle cells (ASMCs) phenotype switching through inhibition of PI3K/Akt pathway. Esculetin has antioxidant, antiinflammatory, and antitumor activities[1].	O=C1C=CC2=CC(O)=C(O)C=C2O1	DMSO : 250 mg/mL (1403.39 mM; Need ultrasonic)	DMSO Solution	63242	10mM * 30uL	https://www.medchemexpress.com/esculetin.html	PI3K/Akt/mTOR
HYCPK9919	HY-10531	ARRY-380 (analog )	D11	N/A	937265-83-3	569.63	EGFR	Free Base	ARRY-380 analog, an inhibitor of EGFR (ErbB1), is extracted from patent WO2015153959A2, compound 249[1]. ARRY-380 is a potent, selective, ATP-competitive, orally active inhibitor of HER2[2].	O=S(CCNCC1=CC=C(C2=CC3=C(NC4=CC=C(OC5=CC6=NC=NN6C=C5)C(C)=C4)N=CN=C3C=C2)O1)(C)=O	10 mM in DMSO	DMSO Solution	05493	10mM * 30uL	https://www.medchemexpress.com/ARRY-380-analog.html	JAK/STAT Signaling; Protein Tyrosine Kinase/RTK
HYCPK9919	HY-N0773	Isovitexin	E2	N/A	38953-85-4	432.38	JNK; NF-κB	Free Base	Isovitexin is a flavonoid isolated from rice hulls of Oryza sativa, possesses anti-inflammatory and anti-oxidant activities; Isovitexin acts like a JNK1/2 inhibitor and inhibits the activation of NF-κB.	OC1=C(C2=O)C(OC(C3=CC=C(O)C=C3)=C2)=CC(O)=C1[C@@H]([C@@H]([C@@H](O)[C@@H]4O)O)O[C@@H]4CO	DMSO : 25 mg/mL (57.82 mM; Need ultrasonic)	DMSO Solution	30590	10mM * 30uL	https://www.medchemexpress.com/Isovitexin.html	MAPK/ERK Pathway; NF-κB
HYCPK9919	HY-12774	IC261	E3	N/A	186611-52-9	311.33	Apoptosis; Casein Kinase	Free Base	IC261 is a selective, ATP-competitive CK1 inhibitor, with IC50s of 1 μM, 1 μM, 16 μM for Ckiδ, Ckiε and Ckiα1, respectively.	O=C1NC2=C(C=CC=C2)/C1=C\C3=C(OC)C=C(OC)C=C3OC	DMSO : ≥ 33 mg/mL (106.00 mM)	DMSO Solution	32597	10mM * 30uL	https://www.medchemexpress.com/IC261.html	Apoptosis; Cell Cycle/DNA Damage; Stem Cell/Wnt
HYCPK9919	HY-100207	CP21R7	E4	N/A	125314-13-8	317.34	GSK-3	Free Base	CP21R7 is potent GSK-3β inhibitor, with an IC50 of 1.8 nM; CP21R7 also shows inhibitory activitiy against PKCα, with an IC50 of 1900 nM.	O=C1C(C2=CN(C)C3=CC=CC=C23)=C(C4=CC(N)=CC=C4)C(N1)=O	DMSO : ≥ 32 mg/mL (100.84 mM)	DMSO Solution	21407	10mM * 30uL	https://www.medchemexpress.com/CP21R7.html	PI3K/Akt/mTOR; Stem Cell/Wnt
HYCPK9919	HY-108597	TC-S 7005	E5	N/A	1082739-92-1	359.38	Polo-like Kinase (PLK)	Free Base	TC-S 7005 is a Polo-like kinases (Plks) inhibitor with IC50s of 4 nM, 24 nM and 214 nM for Plk2, Plk3, and Plk1, respectively[1].	C[C@H](NC1=CC2=C(ON=C2C3=CC=C(OCO4)C4=C3)C=N1)C5=CC=CC=C5	DMSO : 125 mg/mL (347.82 mM; Need ultrasonic)	DMSO Solution	57338	10mM * 30uL	https://www.medchemexpress.com/tc-s-7005.html	Cell Cycle/DNA Damage
HYCPK9919	HY-10127	AZD1152	E6	N/A	722543-31-9	587.54	Aurora Kinase	Free Acid	AZD1152 is a pro-drug of Barasertib-hQPA, which is a highly selective Aurora B inhibitor with IC50 of 0.37 nM in a cell-free assay.	O=C(NC1=CC=CC(F)=C1)CC2=CC(NC3=C4C=CC(OCCCN(CC)CCOP(O)(O)=O)=CC4=NC=N3)=NN2	DMSO : ≥ 33 mg/mL (56.17 mM)	DMSO Solution	41435	10mM * 30uL	https://www.medchemexpress.com/AZD1152.html	Cell Cycle/DNA Damage; Epigenetics
HYCPK9919	HY-13418	Dorsomorphin (dihydrochloride)	E7	N/A	1219168-18-9	472.41	AMPK; Autophagy; TGF-β Receptor	Hydrochloride	Dorsomorphin dihydrochloride (BML-275 dihydrochloride; Compound C dihydrochloride) is a potent, selective and ATP-competitive AMPK inhibitor, with a Ki of 109 nM[1]. Dorsomorphin dihydrochloride inhibits BMP pathway by targeting the type I receptors ALK2, ALK3, and ALK6. Dorsomorphin dihydrochloride induces autophagy[2].	[H]Cl.[H]Cl.C12=C(C3=CC=NC=C3)C=NN1C=C(C4=CC=C(OCCN5CCCCC5)C=C4)C=N2	DMSO : 5.2 mg/mL (11.01 mM; Need ultrasonic); H2O : ≥ 50 mg/mL (105.84 mM)	DMSO Solution	40374	10mM * 30uL	https://www.medchemexpress.com/Dorsomorphin-dihydrochloride.html	Autophagy; Epigenetics; PI3K/Akt/mTOR; TGF-beta/Smad
HYCPK9919	HY-18711A	SCR-1481B1	E8	N/A	1174161-86-4	699.98	c-Met/HGFR; VEGFR	Tris	SCR-1481B1 (c-Met inhibitor 2) is a potent compound that has activity against cancers dependent upon Met activation and also has activity against cancers as a VEGFR inhibitor.	O=C(C1=CN(COP(O)(O)=O)C=C(C2=CC=C(F)C=C2)C1=O)NC3=CC=C(OC4=C(Cl)C(N)=NC=C4)C(F)=C3.OCC(CO)(N)CO	DMSO : ≥ 100 mg/mL (142.86 mM)	DMSO Solution	20448	10mM * 30uL	https://www.medchemexpress.com/c-Met-inhibitor-2.html	Protein Tyrosine Kinase/RTK
HYCPK9919	HY-N0183	Formononetin	E9	N/A	485-72-3	268.26	Apoptosis; FGFR	Free Base	Formononetin (Formononetol; Flavosil) is a bioactive component extracted from the red clover; inhibits the proliferation of DU-145/PC-3 cells in a dose-dependent manner. IC50 value: Target: anti-cancer in vitro: formononetin inhibited the proliferation of DU-145 cells in a dose-dependent manner. DU-145 cells treated with different concentrations of formononetin displayed obvious morphological cha…	O=C1C(C2=CC=C(OC)C=C2)=COC3=CC(O)=CC=C13	DMSO : ≥ 35 mg/mL (130.47 mM); H2O : < 0.1 mg/mL (insoluble)	DMSO Solution	23777	10mM * 30uL	https://www.medchemexpress.com/formononetin.html	Apoptosis; Protein Tyrosine Kinase/RTK
HYCPK9919	HY-13404	Capmatinib	E10	N/A	1029712-80-8	412.42	Apoptosis; c-Met/HGFR	Free Base	Capmatinib (INC280; INCB28060) is a potent, orally active, selective, and ATP competitive c-Met kinase inhibitor (IC50=0.13 nM). Capmatinib (INC280; INCB28060) potently inhibits c-MET-dependent tumor cell proliferation and migration and effectively induces apoptosis. Antitumor activity[1][2].	O=C(NC)C1=CC=C(C2=NN3C(N=C2)=NC=C3CC4=CC=C5N=CC=CC5=C4)C=C1F	DMSO : 25 mg/mL (60.62 mM; Need ultrasonic); H2O : 10 mg/mL (24.25 mM; Need ultrasonic)	DMSO Solution	65194	10mM * 30uL	https://www.medchemexpress.com/INCB28060.html	Apoptosis; Protein Tyrosine Kinase/RTK
HYCPK9919	HY-12019	SGX-523	E11	N/A	1022150-57-7	359.41	c-Met/HGFR	Free Base	SGX-523 is a selective Met inhibitor with IC50 of 4 nM, no activity to BRAFV599E, c-Raf, Abl and p38α. IC50 value: 4 nM [1] Target: Met in vitro: SGX-523 belongs to the class of c-Met/hepatocyte growth factor receptor (HGFR) tyrosine kinase inhibitors. SGX-523 stabilizes MET in a unique inactive conformation that is inaccessible to other protein kinases, suggesting an explanation for its selectiv…	CN1N=CC(C2=NN3C(SC4=CC5=C(N=CC=C5)C=C4)=NN=C3C=C2)=C1	DMSO : ≥ 3.6 mg/mL (10.02 mM)	DMSO Solution	05821	10mM * 30uL	https://www.medchemexpress.com/SGX-523.html	Protein Tyrosine Kinase/RTK
HYCPK9919	HY-N0776	Isorhamnetin	F2	N/A	480-19-3	316.26	Endogenous Metabolite; MEK; PI3K	Free Base	Isorhamnetin is a flavonoid compound extracted from the Chinese herb Hippophae rhamnoides L.. Isorhamnetin suppresses skin cancer through direct inhibition of MEK1 and PI3K.	O=C1C(O)=C(C2=CC=C(O)C(OC)=C2)OC3=CC(O)=CC(O)=C13	DMSO : 100 mg/mL (316.20 mM; Need ultrasonic)	DMSO Solution	22174	10mM * 30uL	https://www.medchemexpress.com/Isorhamnetin.html	MAPK/ERK Pathway; Metabolic Enzyme/Protease; PI3K/Akt/mTOR
HYCPK9919	HY-N2344	Procyanidin A1	F3	N/A	103883-03-0	576.50	PKC	Free Base	Procyanidin A1 (Proanthocyanidin A1) is a procyanidin dimer, which inhibits degranulation downstream of protein kinase C activation or Ca2+ influx from an internal store in RBL-213 cells. Procyanidin A1 has antiallergic effects[1].	O[C@@H]1[C@@H](C2=CC=C(O)C(O)=C2)OC3=C4C(O[C@]5(C6=CC=C(O)C(O)=C6)OC7=CC(O)=CC(O)=C7[C@@]4([H])[C@H]5O)=CC(O)=C3C1	10 mM in DMSO	DMSO Solution	64785	10mM * 30uL	https://www.medchemexpress.com/procyanidin-a1.html	Epigenetics; TGF-beta/Smad
HYCPK9919	HY-100270	Rho-Kinase-IN-1	F4	N/A	1035094-83-7	352.50	ROCK	Free Base	Rho-Kinase-IN-1 is a Rho kinase (ROCK) inhibitor (Ki values of 30.5 and 3.9 nM for ROCK1 and ROCK2, respectively) extracted from US20090325960A1, compound 1.008[1].	CSC1=CC=C(CN2CC(NC3=CC4=C(NN=C4)C=C3)CCC2)C=C1	DMSO : 50 mg/mL (141.84 mM; ultrasonic and warming and heat to 60°C)	DMSO Solution	49776	10mM * 30uL	https://www.medchemexpress.com/Rho-Kinase-IN-1.html	Cell Cycle/DNA Damage; Cytoskeleton; Stem Cell/Wnt; TGF-beta/Smad
HYCPK9919	HY-10195B	Ruboxistaurin (hydrochloride)	F5	N/A	169939-93-9	505.01	PKC	Hydrochloride	Ruboxistaurin hydrochloride (LY 333531 hydrochloride) is a selective and ATP-competitive PKCβ inhibitor with IC50s of 4.7 nM and 5.9 nM for PKCβI and PKCβII, respectively. Ruboxistaurin hydrochlorid shows less potent inhibition on PKCη (IC50, 52 nM), PKCα (IC50, 360 nM), PKCγ (IC50, 300 nM), PKCδ (IC50, 250 nM), and has no effect on PKCζ (IC50, >100 μM)[1].	O=C1NC(C(C2=CN(C3=CC=CC=C32)CCO[C@H](CN(C)C)CC4)=C1C5=CN4C6=CC=CC=C56)=O.[H]Cl	DMSO : 6.67 mg/mL (13.21 mM; Need ultrasonic)	DMSO Solution	22817	10mM * 30uL	https://www.medchemexpress.com/Ruboxistaurin-hydrochloride.html	Epigenetics; TGF-beta/Smad
HYCPK9919	HY-101257B	YKL-5-124 (TFA)	F6	N/A		629.63	CDK	Trifluoroacetate	YKL-5-124 TFA is a potent, selective, irreversible and covalent CDK7 inhibitor with IC50s of 53.5 nM and 9.7 nM for CDK7 and CDK7/Mat1/CycH, respectively. YKL-5-124 TFA is >100-fold greater selective for CDK7 than CDK9 and CDK2, and inactive against CDK12 and CDK13. YKL-5-124 TFA induces a strong cell-cycle arrest, inhibits E2F-driven gene expression, and exhibits little effect on RNA polymerase …	CC1(C)N(C(N[C@@H](C2=CC=CC=C2)CN(C)C)=O)CC3=C1NN=C3NC(C4=CC=C(NC(C=C)=O)C=C4)=O.FC(F)(C(O)=O)F	DMSO : ≥ 100 mg/mL (158.82 mM)	DMSO Solution	25820	10mM * 30uL	https://www.medchemexpress.com/ykl-5-124-tfa.html	Cell Cycle/DNA Damage
HYCPK9919	HY-12202	MEK inhibitor	F7	N/A	334951-92-7	426.51	MEK	Free Base	MEK inhibitor is a potent MEK inhibitor with antitumor potency.	O=C(C1=CC(NC/2=O)=C(C=C1)C2=C(NC3=CC=CC(CN(C)C)=C3)/C4=CC=CC=C4)NC	DMSO : 50 mg/mL (117.23 mM; Need ultrasonic)	DMSO Solution	04904	10mM * 30uL	https://www.medchemexpress.com/MEK-inhibitor.html	MAPK/ERK Pathway
HYCPK9919	HY-10403	PH-797804	F8	N/A	586379-66-0	477.30	Autophagy; p38 MAPK	Free Base	PH-797804 is a ATP-competitive, selective p38α/p38β inhibitor (IC50=26 nM and Ki=5.8 nM for p38α; Ki=40 nM for p38β) and does not inhibit JNK2.	O=C(C1=CC=C(C(N2C(C)=CC(OCC3=CC=C(C=C3F)F)=C(C2=O)Br)=C1)C)NC	DMSO : 50 mg/mL (104.76 mM; Need ultrasonic)	DMSO Solution	05015	10mM * 30uL	https://www.medchemexpress.com/PH-797804.html	Autophagy; MAPK/ERK Pathway
HYCPK9919	HY-W013372	7,8-Dihydroxyflavone	F9	N/A	38183-03-8	254.24	Apoptosis; Trk Receptor	Free Base	7,8-Dihydroxyflavone is a potent and selective TrkB agonist that mimics the physiological actions of Brain-derived neurotrophic factor (BDNF). Displays therapeutic efficacy toward various neurological diseases[1].	O=C1C=C(C2=CC=CC=C2)OC3=C(O)C(O)=CC=C13	DMSO : ≥ 100 mg/mL (393.33 mM)	DMSO Solution	32429	10mM * 30uL	https://www.medchemexpress.com/7,8-Dihydroxyflavone.html	Apoptosis; Neuronal Signaling; Protein Tyrosine Kinase/RTK
HYCPK9919	HY-10492	Dinaciclib	F10	N/A	779353-01-4	396.49	Apoptosis; CDK	Free Base	Dinaciclib (SCH 727965) is a potent inhibitor of CDK, with IC50s of 1 nM, 1 nM, 3 nM, and 4 nM for CDK2, CDK5, CDK1, and CDK9, respectively[1].	OCC[C@H]1N(CCCC1)C2=NC3=C(C=NN3C(NCC4=C[N+]([O-])=CC=C4)=C2)CC	DMSO : ≥ 56 mg/mL (141.24 mM); H2O : < 0.1 mg/mL (insoluble)	DMSO Solution	65069	10mM * 30uL	https://www.medchemexpress.com/Dinaciclib.html	Apoptosis; Cell Cycle/DNA Damage
HYCPK9919	HY-11087	SD 0006	F11	N/A	271576-80-8	397.86	Autophagy; p38 MAPK	Free Base	SD 0006 (SD-06) is an orally active, selective, ATP-competitive and potent diaryl pyrazole inhibitor of p38α MAP kinase, with an IC50 of 110 nM for p38α[1][2].	OCC(N1CCC(CC1)C2=NNC(C3=CC=C(C=C3)Cl)=C2C4=NC=NC=C4)=O	DMSO : 50 mg/mL (125.67 mM; Need ultrasonic)	DMSO Solution	23961	10mM * 30uL	https://www.medchemexpress.com/SD-06.html	Autophagy; MAPK/ERK Pathway
HYCPK9919	HY-10977	Tivozanib	G2	N/A	475108-18-0	454.86	VEGFR		Tivozanib (AV-951; KRN951) is a highly potent and selective VEGFR 1/2/3 inhibitor with IC50s of 0.21, 0.16, and 0.24 nM in cell assay, respectively.	O=C(NC1=CC=C(C=C1Cl)OC2=CC=NC3=CC(OC)=C(C=C23)OC)NC4=NOC(C)=C4	DMSO : 25 mg/mL (54.96 mM; Need ultrasonic)	DMSO Solution	07642	10mM * 30uL	https://www.medchemexpress.com/Tivozanib.html	Protein Tyrosine Kinase/RTK
HYCPK9919	HY-12071A	LDN193189 (Tetrahydrochloride)	G3	N/A	2310134-98-4	552.33	TGF-β Receptor	Hydrochloride	LDN193189 Tetrahydrochloride is a selective BMP type I receptor inhibitor, which efficiently inhibits ALK2 and ALK3 (IC50=5 nM and 30 nM, respectively), with weaker effects on ALK4, ALK5 and ALK7 (IC50≥500 nM)[1].	C1(C2=C3N=CC(C4=CC=C(N5CCNCC5)C=C4)=CN3N=C2)=CC=NC6=CC=CC=C16.Cl.Cl.Cl.Cl	H2O : 33.33 mg/mL (60.34 mM; Need ultrasonic); DMSO : 4.17 mg/mL (7.55 mM; Need ultrasonic)	DMSO Solution	06241	10mM * 30uL	https://www.medchemexpress.com/LDN193189-Hydrochloride.html	TGF-beta/Smad
HYCPK9919	HY-112261	CDK12-IN-3	G4	N/A	2220184-50-7	470.52	CDK	Free Base	CDK12-IN-3 is a potent and selective CDK12 inhibitor with an IC50 of 491 nM in enzymatic assay.	CC(C)N1C2=NC(N3CCCC[C@H]3CCO)=NC(NCC4=NC5=C(C(F)=C(F)C=C5)N4)=C2N=C1	DMSO : 250 mg/mL (531.33 mM; Need ultrasonic)	DMSO Solution	51621	10mM * 30uL	https://www.medchemexpress.com/CMPD_7.html	Cell Cycle/DNA Damage
HYCPK9919	HY-12948	AMG319	G5	N/A	1608125-21-8	385.40	PI3K	Free Base	AMG319 is a potent and selective PI3Kδ kinase inhibitor with IC50 of 18 nM.	C[C@H](NC1=C2N=CNC2=NC=N1)C3=CC4=CC=C(F)C=C4N=C3C5=NC=CC=C5	DMSO : 50 mg/mL (129.74 mM; Need ultrasonic)	DMSO Solution	18909	10mM * 30uL	https://www.medchemexpress.com/AMG319.html	PI3K/Akt/mTOR
HYCPK9919	HY-10343	Sotrastaurin	G6	N/A	425637-18-9	438.48	PKC	Free Base	Sotrastaurin (AEB071) is a potent and orally-active pan-PKC inhibitor, with Kis of 0.22 nM, 0.64 nM, 0.95 nM, 1.8 nM, 2.1 nM and 3.2 nM for PKCθ, PKCβ, PKCα, PKCη, PKCδ and PKCε, respectively[1].	O=C(C(C1=C2C=CC=CC2=NC(N3CCN(C)CC3)=N1)=C4C5=CNC6=C5C=CC=C6)NC4=O	DMSO : ≥ 50 mg/mL (114.03 mM)	DMSO Solution	02673	10mM * 30uL	https://www.medchemexpress.com/Sotrastaurin.html	Epigenetics; TGF-beta/Smad
HYCPK9919	HY-50710	KU-0063794	G7	N/A	938440-64-3	465.54	mTOR	Free Base	KU-0063794 is a potent and specific mTOR inhibitor, inhibiting both the mTORC1 and mTORC2 complexes with IC50s of 10 nM.	OCC1=CC(C2=CC=C3C(N=C(N=C3N4CCOCC4)N5C[C@@H](O[C@@H](C5)C)C)=N2)=CC=C1OC	DMSO : 16.67 mg/mL (35.81 mM; Need ultrasonic)	DMSO Solution	03276	10mM * 30uL	https://www.medchemexpress.com/ku-0063794.html	PI3K/Akt/mTOR
HYCPK9919	HY-19962	Paxalisib	G8	N/A	1382979-44-3	382.42	mTOR; PI3K	Free Base	Paxalisib (GDC-0084) is a brain penetrant inhibitor of PI3K and mTOR, with Kis of 2 nM, 46 nM, 3 nM, 10 nM and 70 nM for PI3Kα PI3Kβ, PI3Kδ, PI3Kγ and mTOR, respectively[1].	NC1=NC=C(C2=NC(N3CCOCC3)=C4N=C(C(C)(C)OCC5)N5C4=N2)C=N1	DMSO : 6 mg/mL (15.69 mM; Need ultrasonic)	DMSO Solution	21170	10mM * 30uL	https://www.medchemexpress.com/GDC-0084.html	PI3K/Akt/mTOR
HYCPK9919	HY-N0645	Dicoumarol	G9	N/A	66-76-2	336.29	PDHK	Free Base	Dicoumarol is an inhibitor of both NAD(P)H:quinone oxidoreductase 1 (NQO1) and PDK1 with IC50s of 0.37 and 19.42 μM, respectively.	O=C1C(CC2=C(O)C3=CC=CC=C3OC2=O)=C(O)C4=CC=CC=C4O1	DMSO : 50 mg/mL (148.68 mM; Need ultrasonic); H2O : < 0.1 mg/mL (insoluble)	DMSO Solution	26918	10mM * 30uL	https://www.medchemexpress.com/Dicoumarol.html	Metabolic Enzyme/Protease
HYCPK9919	HY-13295	Vinpocetine	G10	N/A	42971-09-5	350.45	IKK; Phosphodiesterase (PDE); Sodium Channel	Free Base	Vinpocetine (Ethyl apovincaminate) is a derivative of the alkaloid Vincamine that blocks voltage-gated Na+ channels. The IC50 value of Vinpocetine on direct IKK inhibition in the cell-free system is 17.17 μM. Vinpocetine is a phosphodiesterase (PDE) inhibitor and inhibits NF-κB-dependent inflammatory responses by directly targeting IκB kinase complex (IKK), and has been widely used for the treatm…	CCOC(C1=C[C@]2(CC)CCCN3CCC(C4=C(C=CC=C4)N51)=C5[C@]23[H])=O	DMSO : 6.25 mg/mL (17.83 mM; Need ultrasonic)	DMSO Solution	10311	10mM * 30uL	https://www.medchemexpress.com/Vinpocetine.html	Membrane Transporter/Ion Channel; Metabolic Enzyme/Protease; NF-κB
HYCPK9919	HY-N0705	Curculigoside	G11	N/A	85643-19-2	466.44	JAK; NF-κB; STAT	Free Base	Curculigoside is the main saponin in C. orchioide, exerts significant antioxidant, anti-osteoporosis, antidepressant and neuroprotection effects. Curculigoside possesses significant anti-arthritic effects in vivo and in vitro via regulation of the JAK/STAT/NF-κB signaling pathway[1].	O=C(C(C(OC)=CC=C1)=C1OC)OCC(C=C(O)C=C2)=C2O[C@@H]([C@@H]([C@@H](O)[C@@H]3O)O)O[C@@H]3CO	DMSO : 250 mg/mL (535.97 mM; Need ultrasonic)	DMSO Solution	46782	10mM * 30uL	https://www.medchemexpress.com/curculigoside.html	Epigenetics; JAK/STAT Signaling; NF-κB; Stem Cell/Wnt
HYCPK9919	HY-Y0445A	Sodium dichloroacetate	H2	N/A	2156-56-1	150.92	Apoptosis; NKCC; PDHK; Reactive Oxygen Species	Sodium	Sodium dichloroacetate is a metabolic regulator in cancer cells' mitochondria with anticancer activity. Sodium dichloroacetate inhibits PDHK, resulting in decreased lactic acid in the tumor microenvironment. Sodium dichloroacetate increases reactive oxygen species (ROS) generation and promotes cancer cell apoptosis. Sodium dichloroacetate also works as NKCC inhibitor[1].	O=C(O[Na])C(Cl)Cl	DMSO : ≥ 250 mg/mL (1656.51 mM)	DMSO Solution	59904	10mM * 30uL	https://www.medchemexpress.com/sodium-dichloroacetate.html	Apoptosis; Immunology/Inflammation; Membrane Transporter/Ion Channel; Metabolic Enzyme/Protease; NF-κB
HYCPK9919	HY-122856	AZ12601011	H3	N/A		313.36	TGF-β Receptor		AZ12601011 is an orally active, selective TGFBR1 kinase inhibitor with an IC50 of 18 nM and a Kd of 2.9 nM. AZ12601011 inhibits phosphorylation of SMAD2 via selectively inhibiting ALK4, TGFBR1, and ALK7. AZ12601011 inhibits mammary tumor growth [1].	C1(C2=NC=CC=C2)=NC(N3C=CC4=C3C=CN=C4)=C(CCC5)C5=N1	DMSO : 5 mg/mL (15.96 mM; Need ultrasonic)	DMSO Solution	63688	10mM * 30uL	https://www.medchemexpress.com/az12601011.html	TGF-beta/Smad
HYCPK9919	HY-12624	ON123300	H4	N/A	1357470-29-1	429.52	CDK	Free Base	ON123300 is a potent inhibitor of CDK4, with an IC50 of 3.8 nM, with little inhibitory activity against CDKs 1,2,5 and 8. IC50 value: 3.8 nM [1] Target: CDK4 in vitro: ON123300 is a novel kinase inhibitor, inhibits CDK4/6 and PI3K-δ and exhibits potent activity against mantle cell lymphomas (MCLs). [1] ON123300 is a low molecular weight multi-kinase inhibitor identified through a series of screen…	N#CC1=CC2=CN=C(NC3=CC=C(N4CCN(C)CC4)C=C3)N=C2N(C5CCCC5)C1=O	DMSO : 16.67 mg/mL (38.81 mM; ultrasonic and warming and heat to 60°C)	DMSO Solution	57202	10mM * 30uL	https://www.medchemexpress.com/ON123300.html	Cell Cycle/DNA Damage
HYCPK9919	HY-103442	CGP52411	H5	N/A	145915-58-8	329.35	Amyloid-β; EGFR	Free Base	CGP52411 (DAPH) is a high selective, potent, orally active and ATP-competitive EGFR inhibitor with an IC50 of 0.3 μM. CGP52411 blocks the toxic influx of Ca2+ ions into neuronal cells, and dramatic inhibits and reverses the formation of β-amyloid (Aβ42) fibril aggregates associated with Alzheimer's disease[1][2].	O=C1NC(C2=C1C=C(NC3=CC=CC=C3)C(NC4=CC=CC=C4)=C2)=O	10 mM in DMSO	DMSO Solution	58220	10mM * 30uL	https://www.medchemexpress.com/cgp52411.html	JAK/STAT Signaling; Neuronal Signaling; Protein Tyrosine Kinase/RTK
HYCPK9919	HY-12513	Samotolisib	H6	N/A	1386874-06-1	406.48	Autophagy; DNA-PK; mTOR; PI3K	Free Base	Samotolisib (LY3023414) potently and selectively inhibits class I PI3K isoforms, DNA-PK, and mTORC1/2 with IC50s of 6.07 nM, 77.6 nM, 38 nM, 23.8 nM, 4.24 nM and 165 nM for PI3Kα, PI3Kβ, PI3Kδ, PI3Kγ, DNA-PK and mTOR, respectively. Samotolisib potently inhibits mTORC1/2 at low nanomolar concentrations[1][2].	O=C(N1C[C@@H](OC)C)N(C)C2=C1C3=CC(C4=CC(C(C)(O)C)=CN=C4)=CC=C3N=C2	DMSO : 50 mg/mL (123.01 mM; Need ultrasonic)	DMSO Solution	39724	10mM * 30uL	https://www.medchemexpress.com/LY3023414.html	Autophagy; Cell Cycle/DNA Damage; PI3K/Akt/mTOR
HYCPK9919	HY-18340A	(R)​-​CR8 (trihydrochloride)	H7	N/A	1786438-30-9	540.92	Apoptosis; CDK	Hydrochloride	(R)-CR8 (CR8) trihydrochloride, a second-generation analog of Roscovitine, is a potent CDK1/2/5/7/9 inhibitor. (R)-CR8 trihydrochloride inhibits CDK1/cyclin B (IC50=0.09 μM), CDK2/cyclin A (0.072 μM), CDK2/cyclin E (0.041 μM), CDK5/p25 (0.11 μM), CDK7/cyclin H (1.1 μM), CDK9/cyclin T (0.18 μM) and CK1δ/ε (0.4 μM). (R)-CR8 trihydrochloride induces apoptosis and has neuroprotective effect[1][2]. (R…	CC[C@@H](NC1=NC(NCC2=CC=C(C3=NC=CC=C3)C=C2)=C4N=CN(C(C)C)C4=N1)CO.Cl.Cl.Cl	DMSO : 62.5 mg/mL (115.54 mM; Need ultrasonic)	DMSO Solution	60902	10mM * 30uL	https://www.medchemexpress.com/r-cr8-trihydrochloride.html	Apoptosis; Cell Cycle/DNA Damage
HYCPK9919	HY-50686	Tivantinib	H8	N/A	905854-02-6	369.42	Apoptosis; c-Met/HGFR	Free Base	Tivantinib is a highly selective c-Met tyrosine kinase inhibitor with a Ki of 355 nM.	O=C(NC1=O)[C@@H](C2=CN3C4=C(C=CC=C42)CCC3)[C@@H]1C5=CNC6=C5C=CC=C6	DMSO : ≥ 100 mg/mL (270.69 mM)	DMSO Solution	07439	10mM * 30uL	https://www.medchemexpress.com/Tivantinib.html	Apoptosis; Protein Tyrosine Kinase/RTK
HYCPK9919	HY-10721	PF-AKT400	H9	N/A	1004990-28-6	400.43	Akt	Free Base	PF-AKT400 is a broadly selective, potent, ATP-competitive Akt inhibitor, displays 900-fold greater selectivity for PKBα (IC50=0.5 nM) than PKA (IC50=450 nM).	N[C@@](CC1)(CNC(C2=CC=C(F)C=C2F)=O)CN1C3=C4C(NC=C4CC)=NC=N3	DMSO : ≥ 100 mg/mL (249.73 mM)	DMSO Solution	17859	10mM * 30uL	https://www.medchemexpress.com/AKT-inhibitor.html	PI3K/Akt/mTOR
HYCPK9919	HY-12056	BIX02189	H10	N/A	1265916-41-3	440.54	ERK; MEK	Free Base	BIX02189 is a potent and selective MEK5 inhibitor with an IC50 of 1.5 nM. BIX02189 also inhibits ERK5 catalytic activity with an IC50 of 59 nM.	O=C(N(C)C)C1=CC(NC2=O)=C(/C2=C(C3=CC=CC=C3)/NC4=CC=CC(CN(C)C)=C4)C=C1.[(Z)]	DMSO : ≥ 49.4 mg/mL (112.14 mM)	DMSO Solution	11993	10mM * 30uL	https://www.medchemexpress.com/BIX02189.html	MAPK/ERK Pathway; Stem Cell/Wnt
HYCPK9919	HY-12063	PHT-427	H11	N/A	1191951-57-1	409.61	Akt; Apoptosis	Free Base	PHT-247 is an inhibitor of the pleckstrin homology (PH) domain of Akt, and it is also an inhibitor of PDPK1 with Kis of 2.7 μM and 5.2 μM and for Akt and PDPK1, respectively.	CCCCCCCCCCCCC1=CC=C(C=C1)S(NC2=NN=CS2)(=O)=O	DMSO : 50 mg/mL (122.07 mM; Need ultrasonic)	DMSO Solution	05946	10mM * 30uL	https://www.medchemexpress.com/PHT-427.html	Apoptosis; PI3K/Akt/mTOR
HYCPK9920	HY-112088	AZD4573	A2	N/A	2057509-72-3	429.94	CDK	Free Base	AZD4573 is a potent and highly selective CDK9 inhibitor (IC50 of <4 nM) that enables transient target engagement for the treatment of hematologic malignancies[1].	ClC1=CN=C(NC([C@H]2CCC[C@@H](NC(C)=O)C2)=O)C=C1C3=C(CC(C)(C)C4)N4N=C3	DMSO : ≥ 125 mg/mL (290.74 mM)	DMSO Solution	32618	10mM * 30uL	https://www.medchemexpress.com/AZD4573.html	Cell Cycle/DNA Damage
HYCPK9920	HY-15424	5-Iodotubercidin	A3	N/A	24386-93-4	392.15	Adenosine Kinase	Free Base	5-Iodotubercidin (NSC 113939), an ATP mimetic, is a potent adenosine kinase inhibitor with an IC50 of 26 nM. 5-Iodotubercidin (NSC 113939) initiates glycogen synthesis in isolated hepatocytes by causing inactivation of phosphorylase and activation of glycogen synthase. 5-Iodotubercidin (NSC 113939) also inhibits CK1, insulin receptor tyrosine kinase, phosphorylase kinase, PKA, CK2, PKC and Haspin…	NC1=C2C(N([C@H]3[C@H](O)[C@H](O)[C@@H](CO)O3)C=C2I)=NC=N1	DMSO : ≥ 49 mg/mL (124.95 mM)	DMSO Solution	07207	10mM * 30uL	https://www.medchemexpress.com/5-Iodotubercidin.html	Metabolic Enzyme/Protease; Neuronal Signaling
HYCPK9920	HY-70061	TCS7010	A4	N/A	1158838-45-9	588.08	Apoptosis; Aurora Kinase	Free Base	TCS7010 is a potent and highly selective Aurora A inhibitor with with an IC50 of 3.4 nM.	O=C(C1=CC=C(C=C1)NC2=C(F)C=NC(NC3=CC=C(C=C3)CC(N4CCN(CC4)CC)=O)=N2)NC5=CC=CC=C5Cl	H2O : < 0.1 mg/mL (insoluble); DMSO : ≥ 100 mg/mL (170.04 mM)	DMSO Solution	02165	10mM * 30uL	https://www.medchemexpress.com/aurora-a-inhibitor-i.html	Apoptosis; Cell Cycle/DNA Damage; Epigenetics
HYCPK9920	HY-10501	SU14813	A5	N/A	627908-92-3	442.48	c-Kit; PDGFR; VEGFR	Free Base	SU14813 is a multi-targeted receptor tyrosine kinases inhibitor with IC50s of 50, 2, 4, 15 nM for VEGFR2, VEGFR1, PDGFRβ and KIT.	O=C(C1=C(C)NC(C=C2C(NC3=C2C=C(F)C=C3)=O)=C1C)NC[C@H](O)CN4CCOCC4	DMSO : 44 mg/mL (99.44 mM; Need ultrasonic)	DMSO Solution	05926	10mM * 30uL	https://www.medchemexpress.com/SU14813.html	Protein Tyrosine Kinase/RTK
HYCPK9920	HY-13033	CDK-IN-2	A6	N/A	1269815-17-9	363.81	CDK	Free Base	CDK-IN-2 is a potent and specific CDK9 inhibitor with IC50 of <8 nM, extracted from reference 1, example 4. IC50 Value: <8 nM [1] Target: CDK9 In vitro: In vivo:	FC1=CC(C2=CC(NC([C@H]3CNCCC3)=O)=NC=C2Cl)=C(C=C1)OC	DMSO : ≥ 100 mg/mL (274.87 mM)	DMSO Solution	04072	10mM * 30uL	https://www.medchemexpress.com/CDK-IN-2.html	Cell Cycle/DNA Damage
HYCPK9920	HY-13838	PLX647	A7	N/A	873786-09-5	382.38	c-Fms; c-Kit	Free Base	PLX647 is an orally active, highly specific dual FMS and KIT kinase inhibitor, with IC50s of 28 and 16 nM, respectively. PLX647 shows selectivity for FMS and KIT over a panel of 400 kinases at a concentration of 1 μM except FLT3 and KDR (IC50s=91 and 130 nM, respectively)[1].	FC(C1=CC=C(CNC2=NC=C(CC3=CNC4=NC=CC=C43)C=C2)C=C1)(F)F	DMSO : 25 mg/mL (65.38 mM; Need ultrasonic)	DMSO Solution	15954	10mM * 30uL	https://www.medchemexpress.com/PLX647.html	Protein Tyrosine Kinase/RTK
HYCPK9920	HY-15767	TAK-632	A8	N/A	1228591-30-7	554.52	Aurora Kinase; Raf	Free Base	TAK-632 is a potent pan-RAF inhibitor with IC50 of 1.4, 2.4 and 8.3 nM for CRAF, BRAFV600E, BRAFWT, respectively.	O=C(NC1=CC(OC2=CC=C3N=C(NC(C4CC4)=O)SC3=C2C#N)=CC=C1F)CC5=CC=CC(C(F)(F)F)=C5	DMSO : 100 mg/mL (180.34 mM; Need ultrasonic)	DMSO Solution	10219	10mM * 30uL	https://www.medchemexpress.com/TAK-632.html	Cell Cycle/DNA Damage; Epigenetics; MAPK/ERK Pathway
HYCPK9920	HY-10303	PIK-294	A9	N/A	900185-02-6	489.53	PI3K	Free Base	PIK-294 is a potent p110δ-selective inhibitor with an IC50 of 10 nM.	O=C1N(C2=CC=CC=C2C)C(CN3N=C(C(C3=NC=N4)=C4N)C5=CC(O)=CC=C5)=NC6=CC=CC(C)=C16	DMSO : 100 mg/mL (204.28 mM; Need ultrasonic)	DMSO Solution	14127	10mM * 30uL	https://www.medchemexpress.com/PIK-294.html	PI3K/Akt/mTOR
HYCPK9920	HY-18682	Centrinone	A10	N/A	1798871-30-3	633.65	Polo-like Kinase (PLK)	Free Base	Centrinone (LCR-263) is a selective and reversible inhibitor of polo-like kinase 4 (PLK4) with a Ki of 0.16 nM.	FC(C([N+]([O-])=O)=CC=C1)=C1CS(C2=CC(F)=C(SC3=NC(NC4=NNC(C)=C4)=C(OC)C(N5CCOCC5)=N3)C=C2)(=O)=O	DMSO : ≥ 31 mg/mL (48.92 mM)	DMSO Solution	20292	10mM * 30uL	https://www.medchemexpress.com/Centrinone.html	Cell Cycle/DNA Damage
HYCPK9920	HY-13949	SRPIN340	A11	N/A	218156-96-8	349.35	SRPK; Virus Protease	Free Base	SRPIN340 is an ATP-competitive serine-arginine-rich protein kinase (SRPK) inhibitor, with a Ki of 0.89 μM for SRPK1.	O=C(NC1=CC(C(F)(F)F)=CC=C1N2CCCCC2)C3=CC=NC=C3	DMSO : ≥ 42 mg/mL (120.22 mM)	DMSO Solution	09925	10mM * 30uL	https://www.medchemexpress.com/SRPIN340.html	Anti-infection; Cell Cycle/DNA Damage
HYCPK9920	HY-101931	hVEGF-IN-1	B2	N/A	1637443-98-1	581.75	VEGFR	Free Base	hVEGF-IN-1 represses human VEGF-A translation and shows antitumor activity.	CCN(CC)CCOC(C=C1)=CC=C1NC2=NC(C3=C(NC(CCN4CCN(C)CC4)=O)C=CC=C3)=NC5=CC=CC=C52	DMSO : 25 mg/mL (42.97 mM; Need ultrasonic); H2O : < 0.1 mg/mL (insoluble)	DMSO Solution	26387	10mM * 30uL	https://www.medchemexpress.com/hVEGF-IN-1.html	Protein Tyrosine Kinase/RTK
HYCPK9920	HY-18991	CCG215022	B3	N/A	1813527-81-9	499.50	PKA	Free Base	CCG215022 is a G protein-coupled receptor kinases (GRKs) inhibitor with IC50s of 0.15±0.07 μM, 0.38±0.06 μM and 3.9±1 μM for GRK2, GRK5 and GRK1, respectively.	CC(N1)=C(C(NC2=CC=C(NN=C3)C3=C2)=O)C(C4=CC(C(NCC5=CC=CC=N5)=O)=C(F)C=C4)NC1=O	DMSO : ≥ 28 mg/mL (56.06 mM)	DMSO Solution	22067	10mM * 30uL	https://www.medchemexpress.com/CCG215022.html	Protein Tyrosine Kinase/RTK; Stem Cell/Wnt
HYCPK9920	HY-14674	CP-724714	B4	N/A	383432-38-0	469.53	Apoptosis; EGFR	Free Base	CP-724714 is a potent, selective and orally active ErbB2 (HER2) tyrosine kinase inhibitor, with an IC50 of 10 nM. CP-724714 displays a marked selectivity against EGFR kinase (IC50=6400 nM). CP-724714 potently inhibits ErbB2 receptor autophosphorylation in intact cells. Antitumor activities[1][2].	O=C(COC)NC/C=C/C1=CC2=C(N=CN=C2C=C1)NC3=CC=C(C(C)=C3)OC4=CC=C(N=C4)C.[(E)]	DMSO : ≥ 50 mg/mL (106.49 mM)	DMSO Solution	04231	10mM * 30uL	https://www.medchemexpress.com/CP-724714.html	Apoptosis; JAK/STAT Signaling; Protein Tyrosine Kinase/RTK
HYCPK9920	HY-15764A	A 419259 (trihydrochloride)	B5	N/A	1435934-25-0	592.00	Src	Hydrochloride	A 419259 trihydrochloride is a Src family kinases inhibitor with IC50s of 9 nM, 3 nM and 3 nM for Src, Lck and Lyn, respectively.	NC1=C2C(N([C@H]3CC[C@H](N4CCN(C)CC4)CC3)C=C2C5=CC=C(OC6=CC=CC=C6)C=C5)=NC=N1.[H]Cl.[H]Cl.[H]Cl	H2O : ≥ 55 mg/mL (92.91 mM); DMSO : 1 mg/mL (1.69 mM; Need ultrasonic)	DMSO Solution	11427	10mM * 30uL	https://www.medchemexpress.com/A-419259-trihydrochloride.html	Protein Tyrosine Kinase/RTK
HYCPK9920	HY-100895	SAR-20347	B6	N/A	1450881-55-6	444.84	JAK	Free Base	SAR-20347 is an inhibitor of TYK2, JAK1, JAK2 and JAK3 with IC50s of 0.6, 23, 26 and 41 nM, respectively.	O=C(C1=C(NC2=CC=C(C(N3CCOCC3)=O)C=C2)OC(C4=C(F)C=CC=C4Cl)=N1)N	DMSO : 100 mg/mL (224.80 mM; Need ultrasonic and warming)	DMSO Solution	27016	10mM * 30uL	https://www.medchemexpress.com/SAR-20347.html	Epigenetics; JAK/STAT Signaling; Stem Cell/Wnt
HYCPK9920	HY-13686	PQ401	B7	N/A	196868-63-0	341.79	Apoptosis; IGF-1R	Free Base	PQ401 is a potent inhibitor of IGF-IR signaling. PQ401 inhibits IGF-I-stimulated IGF-IR autophosphorylation with an IC50 of 12.0 μM in a series of studies in MCF-7 cells. PQ401 is effective at inhibiting IGF-I-stimulated growth of MCF-7 cells (IC50, 6 μM). PQ401 is a potential agent for breast and other IGF-I-sensitive cancers. PQ401 induces caspase-mediated apoptosis[1].	O=C(NC1=CC(C)=NC2=CC=CC=C12)NC3=C(OC)C=CC(Cl)=C3	DMSO : 14.29 mg/mL (41.81 mM; Need ultrasonic); H2O : < 0.1 mg/mL (insoluble)	DMSO Solution	08941	10mM * 30uL	https://www.medchemexpress.com/PQ401.html	Apoptosis; Protein Tyrosine Kinase/RTK
HYCPK9920	HY-10512	AR-A014418	B8	N/A	487021-52-3	308.31	GSK-3	Free Base	AR-A014418 is a potent, selective and ATP-competitive GSK3β inhibitor with an IC50 of 104 nM。	O=C(NCC1=CC=C(OC)C=C1)NC2=NC=C([N+]([O-])=O)S2	DMSO : ≥ 100 mg/mL (324.35 mM)	DMSO Solution	08907	10mM * 30uL	https://www.medchemexpress.com/AR-A014418.html	PI3K/Akt/mTOR; Stem Cell/Wnt
HYCPK9920	HY-14177	B-Raf inhibitor 1	B9	N/A	1093100-40-3	478.94	Raf	Free Base	B-Raf inhibitor 1 is a potent Raf kinase inhibitor with Kis of 1 nM, 1 nM, and 0.3 nM for B-RafWT, B-RafV600E, and C-Raf, respectively.	CC1=CC=C2C(C=CN=C2NC3=CC=C(Cl)C=C3)=C1NC4=NC=CC=C4C5=NC=NC6=C5N=CN6	DMSO : 50 mg/mL (104.40 mM; Need ultrasonic); H2O : < 0.1 mg/mL (insoluble)	DMSO Solution	11326	10mM * 30uL	https://www.medchemexpress.com/B-Raf-inhibitor-1.html	MAPK/ERK Pathway
HYCPK9920	HY-15881	TCS JNK 5a	B10	N/A	312917-14-9	332.42	Apoptosis; JNK	Free Base	TCS JNK 5a is a potent JNK3 inhibitor with a pIC50 of 6.7. TCS JNK 5a also inhibits JNK2 with a pIC50 of 6.5.	O=C(C1=C2C=CC=CC2=CC=C1)NC3=C(C#N)C(CCCC4)=C4S3	DMSO : ≥ 51 mg/mL (153.42 mM)	DMSO Solution	11386	10mM * 30uL	https://www.medchemexpress.com/TCS-JNK-5a.html	Apoptosis; MAPK/ERK Pathway
HYCPK9920	HY-78263	MNS	B11	N/A	1485-00-3	193.16	Src; Syk	Free Base	MNS is a potent and selective inhibitor of Src and Syk tyrosine kinases. target: src, syk. [1] IC50:29.3 (src), 2.5 uM (syk); [1] In vitro: no direct effects on protein kinase C, Ca2+ mobilization, Ca2+-dependent enzymes, PKC activation. MNS potently prevents GPIIb/IIIa activation and platelet aggregation without directly affecting other signaling pathways required for platelet activation. [1] [2…	O=[N+]([O-])/C=C/C1=CC(OCO2)=C2C=C1	H2O : < 0.1 mg/mL (insoluble); DMSO : 50 mg/mL (258.85 mM; Need ultrasonic)	DMSO Solution	17800	10mM * 30uL	https://www.medchemexpress.com/MNS.html	Protein Tyrosine Kinase/RTK
HYCPK9920	HY-13805	PP2	C2	N/A	172889-27-9	301.77	Src	Free Base	PP2 is a reversible and ATP-competitive Src family kinases inhibitor with IC50s of 4 and 5 nM for Lck and Fyn, respectively.	NC1=C2C(N(C(C)(C)C)N=C2C3=CC=C(Cl)C=C3)=NC=N1	DMSO : 50 mg/mL (165.69 mM; Need ultrasonic); H2O : < 0.1 mg/mL (insoluble)	DMSO Solution	09736	10mM * 30uL	https://www.medchemexpress.com/PP2.html	Protein Tyrosine Kinase/RTK
HYCPK9920	HY-15427B	GDC-0834 (S-enantiomer)	C3	N/A	1133432-50-4	596.74	Btk	Free Base	GDC-0834 (S-enantiomer) is the S-enantiomer of GDC-0834. GDC-0834 is a potent and selective BTK inhibitor.	CC1=C(C(N=C2NC3=CC=C([C@@H]4N(C)CCN(C)C4=O)C=C3)=CN(C)C2=O)C=CC=C1NC(C5=CC6=C(CCCC6)S5)=O	DMSO : 100 mg/mL (167.58 mM; Need ultrasonic)	DMSO Solution	19148	10mM * 30uL	https://www.medchemexpress.com/GDC-0834-S-enantiomer.html	Protein Tyrosine Kinase/RTK
HYCPK9920	HY-16936	JH-II-127	C4	N/A	1700693-08-8	416.86	LRRK2	Free Base	JH-II-127 is a highly potent, selective, and brain penetrant LRRK2 inhibitor, with IC50 of 6.6 nM, 2.2 nM ,47.7 nM for LRRK2-wild-type, LRRK2-G2019S, LRRK2-A2016T. IC50 value: 2.2 n(LRRK2-G2019S), 6.6 nM(LRRK2-wild-type), 47.7 nM (LRRK2-A2016T) Target: LRRK2 JH-II-127 is a potent and selective inhibitor of both wild-type and G2019S mutant LRRK2. JH-II-127 substantially inhibits Ser910 and Ser935 …	O=C(C1=CC=C(NC2=NC3=NC=C(Cl)C3=C(NC)N2)C(OC)=C1)N4CCOCC4	DMSO : ≥ 30 mg/mL (71.97 mM)	DMSO Solution	18634	10mM * 30uL	https://www.medchemexpress.com/JH-II-127.html	Autophagy
HYCPK9920	HY-18163	GNE-7915	C5	N/A	1351761-44-8	443.40	LRRK2	Free Base	GNE-7915 is a potent, selective and brain-penetrant inhibitor of LRRK2 with an IC50 of 9 nM.	CCNC1=NC(NC2=C(OC)C=C(C(N3CCOCC3)=O)C(F)=C2)=NC=C1C(F)(F)F	DMSO : 14.33 mg/mL (32.32 mM; Need ultrasonic and warming); H2O : < 0.1 mg/mL (insoluble)	DMSO Solution	14628	10mM * 30uL	https://www.medchemexpress.com/GNE-7915.html	Autophagy
HYCPK9920	HY-19316	NU2058	C6	N/A	161058-83-9	247.30	CDK	Free Base	NU2058 (O6-(Cyclohexylmethyl)guanine) is a potent, competitive and guanine-based CDK inhibitor with IC50s of 17 μM and 26 μM for CDK2 and CDK1. NU2058 has anti-cancer activity.	NC1=NC(OCC2CCCCC2)=C3NC=NC3=N1	DMSO : ≥ 32 mg/mL (129.40 mM)	DMSO Solution	18508	10mM * 30uL	https://www.medchemexpress.com/NU2058.html	Cell Cycle/DNA Damage
HYCPK9920	HY-100627	APS-2-79	C7	N/A	2002381-25-9	387.43	MEK		APS-2-79 behaves as a kinase suppressor of Ras (KSR)-dependent antagonist of RAF-mediated MEK phosphorylation. APS-2-79 binds directly to KSR2 within the KSR2-MEK1 complex with an IC 50 of 120±23 nM for KSR2.	CC1=CC(OC2=CC=CC=C2)=CC=C1NC3=NC=NC4=CC(OC)=C(OC)C=C43	DMSO : 20 mg/mL (51.62 mM; Need ultrasonic)	DMSO Solution	22025	10mM * 30uL	https://www.medchemexpress.com/APS-2-79.html	MAPK/ERK Pathway
HYCPK9920	HY-13532	AS-252424	C8	N/A	900515-16-4	305.28	PI3K	Free Base	AS-252424 is a potent and selective PI3Kγ inhibitor with an IC50 of 30±10 nM.	O=C(NC/1=O)SC1=C/C2=CC=C(C3=CC=C(F)C=C3O)O2	DMSO : ≥ 57 mg/mL (186.71 mM)	DMSO Solution	12334	10mM * 30uL	https://www.medchemexpress.com/AS-252424.html	PI3K/Akt/mTOR
HYCPK9920	HY-12357	Bempedoic acid	C9	N/A	738606-46-7	344.49	AMPK; ATP Citrate Lyase	Free Acid	Bempedoic acid (ETC-1002) is an ATP-citrate lyase (ACL) inhibitor[1]. Bempedoic acid (ETC-1002) activates AMPK[2].	O=C(O)C(C)(C)CCCCCC(O)CCCCCC(C)(C)C(O)=O	DMSO : 100 mg/mL (290.28 mM; Need ultrasonic)	DMSO Solution	16603	10mM * 30uL	https://www.medchemexpress.com/ETC-1002.html	Epigenetics; Metabolic Enzyme/Protease; PI3K/Akt/mTOR
HYCPK9920	HY-13561	AZM475271	C10	N/A	476159-98-5	442.94	Src	Free Base	AZM475271 is a potent and selective Src kinase inhibitor with IC50 of 5 nM; no inhibitory activity on Flt3, KDR, Tie-2. IC50 value: 5 nM [1] Target: Src inhibitor in vitro: AZM475271 demonstrated strong dose-dependent inhibition of Src tyrosine kinase activity in the L3.6pl human pancreatic carcinoma cell line. Maximum reduction of Src kinase activity was observed after incubation for 4 hours wit…	CN1CCC(COC2=CC3=NC=NC(NC4=CC(OC)=CC=C4Cl)=C3C=C2OC)CC1	DMSO : ≥ 42 mg/mL (94.82 mM)	DMSO Solution	17143	10mM * 30uL	https://www.medchemexpress.com/AZM475271.html	Protein Tyrosine Kinase/RTK
HYCPK9920	HY-13298	Mps1-IN-1	C11	N/A	1125593-20-5	535.66	Mps1	Free Base	Mps1-IN-1 is a potent, selective and ATP-competitive Mps1 kinase inhibitor, with an IC50 and a Kd of 367 nM and 27 nM[1].	O=S(C(C=CC=C1)=C1NC2=CC(NC3=C(OC)C=C(N4CCC(O)CC4)C=C3)=NC5=C2C=CN5)(C(C)C)=O	DMSO : ≥ 39 mg/mL (72.81 mM)	DMSO Solution	14736	10mM * 30uL	https://www.medchemexpress.com/Mps1-IN-1.html	Cell Cycle/DNA Damage; Cytoskeleton
HYCPK9920	HY-10971	Alisertib	D2	N/A	1028486-01-2	518.92	Apoptosis; Aurora Kinase; Autophagy	Free Acid	Alisertib (MLN 8237) is an orally active and selective Aurora A kinase inhibitor (IC50=1.2 nM), which binds to Aurora A kinase resulting in mitotic spindle abnormalities, mitotic accumulation. Alisertib (MLN 8237) induces apoptosis and autophagy through targeting the AKT/mTOR/AMPK/p38 pathway in leukemic cells. Antitumor activity[1][2][3].	O=C(C1=CC=C(C=C1OC)NC2=NC=C3CN=C(C4=CC(Cl)=CC=C4C3=N2)C5=C(C=CC=C5F)OC)O	DMSO : 41.67 mg/mL (80.30 mM; Need ultrasonic); H2O : < 0.1 mg/mL (insoluble)	DMSO Solution	24177	10mM * 30uL	https://www.medchemexpress.com/Alisertib.html	Apoptosis; Autophagy; Cell Cycle/DNA Damage; Epigenetics
HYCPK9920	HY-10178	PHA-680632	D3	N/A	398493-79-3	501.62	Aurora Kinase	Free Base	PHA-680632 is an aurora kinase inhibitor with IC50s of 27, 135 and 120 nM for aurora A, B and C, respectively.	O=C(N1CC2=C(NN=C2NC(C3=CC=C(N4CCN(C)CC4)C=C3)=O)C1)NC5=C(C=CC=C5CC)CC	DMSO : ≥ 30 mg/mL (59.81 mM); H2O : < 0.1 mg/mL (insoluble)	DMSO Solution	23620	10mM * 30uL	https://www.medchemexpress.com/PHA-680632.html	Cell Cycle/DNA Damage; Epigenetics
HYCPK9920	HY-19707	4μ8C	D4	N/A	14003-96-4	204.18	IRE1	Free Base	4μ8C (IRE1 Inhibitor III) is a small-molecule inhibitor of IRE1α.	O=CC1=C(O)C=CC2=C1OC(C=C2C)=O	DMSO : ≥ 27 mg/mL (132.24 mM)	DMSO Solution	24310	10mM * 30uL	https://www.medchemexpress.com/4_mu_8C.html	Cell Cycle/DNA Damage
HYCPK9920	HY-119940	MC180295	D5	N/A	2237942-08-2	358.41	CDK	Free Base	MC180295 ((rel)-MC180295) is a potent and selective CDK9-Cyclin T1 inhibitor, with an IC50 of 5 nM, at least 22-fold more selective for CDK9 over other CDKs. MC180295 also inhibits GSK-3α and GSK-3β. MC180295 ((rel)-MC180295) has potent anti-tumor effect[1].	NC1=C(C(C2=CC=CC=C2[N+]([O-])=O)=O)SC(N[C@@H]3[C@H](C4)CC[C@H]4C3)=N1	DMSO : 100 mg/mL (279.01 mM; Need ultrasonic)	DMSO Solution	38823	10mM * 30uL	https://www.medchemexpress.com/_rel_-MC180295.html	Cell Cycle/DNA Damage
HYCPK9920	HY-13941	1-Naphthyl PP1	D6	N/A	221243-82-9	317.39	Src	Free Base	1-Naphthyl PP1 (1-NA-PP 1) is a selective inhibitor of src family kinases. 1-Naphthyl PP1 inhibits v-Src and c-Fyn, c-Abl, CDK2 and CAMK II with IC50s of 1.0, 0.6, 0.6, 18 and 22 μM, respectively[1].	CC(N1N=C(C2=C3C=CC=CC3=CC=C2)C4=C(N)N=CN=C41)(C)C	DMSO : 12.5 mg/mL (39.38 mM; Need ultrasonic)	DMSO Solution	12452	10mM * 30uL	https://www.medchemexpress.com/1-Naphthyl-PP1.html	Protein Tyrosine Kinase/RTK
HYCPK9920	HY-18163A	GNE-7915 (tosylate)	D7	N/A	2070015-00-6	615.60	LRRK2	Tosylate	GNE-7915 tosylate is a potent, selective and brain-penetrant inhibitor of LRRK2 with an IC50 of 9 nM.	CCNC1=NC(NC2=C(OC)C=C(C(N3CCOCC3)=O)C(F)=C2)=NC=C1C(F)(F)F.CC4=CC=C(S(=O)(O)=O)C=C4	DMSO : ≥ 50 mg/mL (81.22 mM); H2O : < 0.1 mg/mL (insoluble)	DMSO Solution	11961	10mM * 30uL	https://www.medchemexpress.com/gne-7915-tosylate.html	Autophagy
HYCPK9920	HY-13076	CHIR-98014	D8	N/A	252935-94-7	486.31	GSK-3	Free Base	CHIR-98014 is a potent, cell-permeable GSK-3 inhibitor with IC50s of 0.65 and 0.58 nM for GSK-3α and GSK-3β, respectively; it shows less potent activities against cdc2 and erk2.	ClC1=CC(Cl)=CC=C1C2=NC(NCCNC3=CC=C([N+]([O-])=O)C(N)=N3)=NC=C2N4C=CN=C4	DMSO : 20 mg/mL (41.13 mM; Need ultrasonic)	DMSO Solution	14243	10mM * 30uL	https://www.medchemexpress.com/CHIR-98014.html	PI3K/Akt/mTOR; Stem Cell/Wnt
HYCPK9920	HY-10319	ROCK-IN-2	D9	N/A	867017-68-3	402.79	ROCK	Free Base	ROCK-IN-2 (Azaindole 1; TC-S 7001) is an orally active and ATP-competitive ROCK inhibitor with IC50s of 0.6 and 1.1?nM for human ROCK-1 and ROCK-2, respectively[1].	NC1=NC(Cl)=CC(NC2=CC(F)=C(OC3=C4C(NC=C4C)=NC=C3)C(F)=C2)=N1	H2O : < 0.1 mg/mL (insoluble); DMSO : 33.33 mg/mL (82.75 mM; Need ultrasonic)	DMSO Solution	08977	10mM * 30uL	https://www.medchemexpress.com/ROCK-inhibitor.html	Cell Cycle/DNA Damage; Cytoskeleton; Stem Cell/Wnt; TGF-beta/Smad
HYCPK9920	HY-11105	Pilaralisib analogue	D10	N/A	956958-53-5	448.52	Apoptosis; PI3K	Free Base	Pilaralisib analogue (XL147 analogue) is a representative and selective PI3Kα inhibitor extracted from patent WO2012006552A1, Compound 147 in Table 1.	O=S(C1=CC=C(C)C=C1)(NC2=NC3=CC=CC=C3N=C2NC4=CC5=NSN=C5C=C4)=O	DMSO : ≥ 50 mg/mL (111.48 mM)	DMSO Solution	03450	10mM * 30uL	https://www.medchemexpress.com/PI3K-inhibitor-X.html	Apoptosis; PI3K/Akt/mTOR
HYCPK9920	HY-10182	CHIR-99021	D11	N/A	252917-06-9	465.34	Autophagy; GSK-3; Wnt; β-catenin	Free Base	CHIR-99021 (CT99021) is a potent and selective GSK-3α/β inhibitor with IC50s of 10 nM and 6.7 nM. CHIR-99021 shows >500-fold selectivity for GSK-3 over CDC2, ERK2 and other protein kinases. CHIR-99021 is also a potent Wnt/β-catenin signaling pathway activator. CHIR-99021 enhances mouse and human embryonic stem cells self-renewal. CHIR-99021 induces autophagy[1][2][3].	N#CC1=CC=C(N=C1)NCCNC2=NC=C(C(C3=CC=C(Cl)C=C3Cl)=N2)C4=NC=C(N4)C	DMSO : 16.67 mg/mL (35.82 mM; Need ultrasonic)	DMSO Solution	06073	10mM * 30uL	https://www.medchemexpress.com/CHIR-99021.html	Autophagy; PI3K/Akt/mTOR; Stem Cell/Wnt
HYCPK9920	HY-15192	GSK 650394	E2	N/A	890842-28-1	382.45	Influenza Virus; SGK	Free Acid	GSK 650394 is a novel SGK inhibitor with IC50 of 62 nM and 103 nM for SGK1 and SGK2 in the SPA assay respectively. GSK 650394 also inhibits influenza virus replication.	O=C(O)C(C=C1)=C(C2CCCC2)C=C1C3=CNC(C3=C4)=NC=C4C5=CC=CC=C5	DMSO : ≥ 40.7 mg/mL (106.42 mM); H2O : < 0.1 mg/mL (insoluble)	DMSO Solution	12896	10mM * 30uL	https://www.medchemexpress.com/GSK-650394.html	Anti-infection; Metabolic Enzyme/Protease
HYCPK9920	HY-15868	HS-173	E3	N/A	1276110-06-5	422.46	Apoptosis; PI3K	Free Base	HS-173 is a novel PI3K inhibitor, that is used for cancer treatment.	O=C(C1=CN=C2C=CC(C3=CC(NS(=O)(C4=CC=CC=C4)=O)=CN=C3)=CN21)OCC	DMSO : 50 mg/mL (118.35 mM; Need ultrasonic); H2O : < 0.1 mg/mL (insoluble)	DMSO Solution	24431	10mM * 30uL	https://www.medchemexpress.com/HS-173.html	Apoptosis; PI3K/Akt/mTOR
HYCPK9920	HY-18175	CCT244747	E4	N/A	1404095-34-6	408.46	Checkpoint Kinase (Chk)	Free Base	CCT244747 is a potent, orally bioavailable and highly selective CHK1 inhibitor, with an IC50 of 7.7 nM; CCT244747 also abrogates G2 checkpoint with an IC50 of 29 nM.	N#CC1=NC=C(NC2=NC=C(C3=CN(C)N=C3)C(OC)=C2)N=C1O[C@H](C)CN(C)C	DMSO : 100 mg/mL (244.82 mM; Need ultrasonic)	DMSO Solution	58235	10mM * 30uL	https://www.medchemexpress.com/CCT244747.html	Cell Cycle/DNA Damage
HYCPK9920	HY-18304	BMS-3	E5	N/A	1338247-30-5	429.27	LIM Kinase (LIMK)	Free Base	BMS-3 is a potent LIMK inhibitor with IC50s of 5 nM and 6 nM for LIMK1 and LIMK2, respectively.	O=C(C1CC1)NC2=NC=C(C3=CC(C(F)F)=NN3C4=C(Cl)C=CC=C4Cl)S2	DMSO : ≥ 100 mg/mL (232.95 mM)	DMSO Solution	20642	10mM * 30uL	https://www.medchemexpress.com/BMS-3.html	Cell Cycle/DNA Damage
HYCPK9920	HY-B0719	Ingenol Mebutate	E6	N/A	75567-37-2	430.53	PKC	Free Base	Ingenol Mebutate is an active ingredient in Euphorbia peplus, acts as a potent PKC modulator, with Kis of 0.3, 0.105, 0.162, 0.376, and 0.171 nM for PKC-α, PKC-β, PKC-γ, PKC-δ, and PKC-ε, respectively, and has antiinflammatory and antitumor activity.	C/C=C(C)\C(O[C@H]1C(C)=C[C@]23[C@]1(O)[C@H](O)C(CO)=C[C@@](C3=O)([H])[C@@]4([H])[C@@](C4(C)C)([H])C[C@H]2C)=O	DMSO : ≥ 100 mg/mL (232.27 mM)	DMSO Solution	14202	10mM * 30uL	https://www.medchemexpress.com/Ingenol-Mebutate.html	Epigenetics; TGF-beta/Smad
HYCPK9920	HY-10402	Losmapimod	E7	N/A	585543-15-3	383.46	Autophagy; p38 MAPK	Free Base	Losmapimod (GSK-AHAB) is a selective, potent, and orally active p38 MAPK inhibitor with pKis of 8.1 and 7.6 for p38α and p38β, respectively[1].	CC1=C(C2=NC=C(C(NCC(C)(C)C)=O)C=C2)C=C(C(NC3CC3)=O)C=C1F	DMSO : ≥ 58 mg/mL (151.25 mM)	DMSO Solution	12714	10mM * 30uL	https://www.medchemexpress.com/Losmapimod.html	Autophagy; MAPK/ERK Pathway
HYCPK9920	HY-B0923	Danthron	E8	N/A	117-10-2	240.21	AMPK; Autophagy; Bacterial; Virus Protease	Free Base	Danthron is a natural product extracted from the traditional Chinese medicine rhubarb. Danthron functions in regulating glucose and lipid metabolism by activating AMPK.	O=C1C2=C(C=CC=C2O)C(C3=CC=CC(O)=C13)=O	DMSO : ≥ 42 mg/mL (174.85 mM)	DMSO Solution	17256	10mM * 30uL	https://www.medchemexpress.com/Danthron.html	Anti-infection; Autophagy; Epigenetics; PI3K/Akt/mTOR
HYCPK9920	HY-101523	Cdc7-IN-1	E9	N/A	1402055-25-7	409.82	CDK	Free Base	Cdc7-IN-1 (Compound 13) is a highly potent, selective and ATP competitive inhibitor of Cdc7 kinase, with an IC50 value of 0.6 nM at 1 mM ATP and with slow off-rate characteristics. Cdc7-IN-1 potently inhibits Cdc7 activity in cancer cells, and effectively induces cell death[1].	O=C1C(C(OCC)=O)=C(NC2=C(Cl)C=CC=C2)O/C1=C\C3=CNC4=C3C=CC=N4	DMSO : 5.2 mg/mL (12.69 mM; Need ultrasonic)	DMSO Solution	59725	10mM * 30uL	https://www.medchemexpress.com/cdc7-in-1.html	Cell Cycle/DNA Damage
HYCPK9920	HY-50946	Imatinib (Mesylate)	E10	N/A	220127-57-1	589.71	Autophagy; Bcr-Abl; c-Kit; PDGFR	Mesylate	Imatinib Mesylate (STI571 Mesylate) is a tyrosine kinases inhibitor that inhibits c-Kit, Bcr-Abl, and PDGFR (IC50=100 nM) tyrosine kinases.	O=S(O)(C)=O.O=C(NC1=CC=C(C(NC2=NC=CC(C3=CC=CN=C3)=N2)=C1)C)C4=CC=C(CN5CCN(CC5)C)C=C4	DMSO : ≥ 49 mg/mL (83.09 mM); H2O : ≥ 50 mg/mL (84.79 mM)	DMSO Solution	57427	10mM * 30uL	https://www.medchemexpress.com/Imatinib-Mesylate.html	Autophagy; Protein Tyrosine Kinase/RTK
HYCPK9920	HY-12055	BIX02188	E11	N/A	334949-59-6	412.48	ERK; MEK	Free Base	BIX02188 is a potent MEK5-selective inhibitor with an IC50 of 4.3 nM. BIX02188 inhibits ERK5 catalytic activity, with an IC50 of 810 nM.	O=C(N)C1=CC(NC2=O)=C(/C2=C(C3=CC=CC=C3)/NC4=CC=CC(CN(C)C)=C4)C=C1	DMSO : ≥ 45 mg/mL (109.10 mM)	DMSO Solution	07310	10mM * 30uL	https://www.medchemexpress.com/BIX02188.html	MAPK/ERK Pathway; Stem Cell/Wnt
HYCPK9920	HY-15437	SL327	F2	N/A	305350-87-2	335.35	MEK	Free Base	SL327 inhibits MEK1 and MEK2, with IC50 values of 180 nM and 220 nM, respectively.	FC(F)(F)C1=C(/C(C#N)=C(N)/SC2=CC=C(N)C=C2)C=CC=C1	DMSO : 68 mg/mL (202.77 mM; Need ultrasonic); Ethanol : 0.1 mg/mL (0.30 mM; Need ultrasonic and warming)	DMSO Solution	07128	10mM * 30uL	https://www.medchemexpress.com/SL327.html	MAPK/ERK Pathway
HYCPK9920	HY-15610	GDC-0623	F3	N/A	1168091-68-6	456.21	Apoptosis; MEK	Free Base	GDC-0623 (RG 7421) is a potent, ATP-uncompetitive inhibitor of MEK1 (Ki=0.13 nM, +ATP), and displays 6-fold weaker potency against HCT116 (KRAS (G13D), EC50=42 nM) versus A375 (BRAFV600E, EC50=7 nM).	FC(C=C(I)C=C1)=C1NC2=C(C(NOCCO)=O)C=CC3=CN=CN23	DMSO : ≥ 30 mg/mL (65.76 mM)	DMSO Solution	20460	10mM * 30uL	https://www.medchemexpress.com/GDC-0623.html	Apoptosis; MAPK/ERK Pathway
HYCPK9920	HY-16355	NVP-QAV-572	F4	N/A	957209-68-6	471.50	PI3K	Free Base	NVP-QAV-572 is a PI3K inhibitor extracted from patent US7998990B2, Compound Example 8, has an IC50 of 10 nM.	O=C(NC1=NC(C)=C(C2=CC=C(S(=O)(C)=O)C(F)=C2)S1)NCCC3=NN(CCF)N=N3	DMSO : 125 mg/mL (265.11 mM; Need ultrasonic)	DMSO Solution	63903	10mM * 30uL	https://www.medchemexpress.com/nvp-qav-572.html	PI3K/Akt/mTOR
HYCPK9920	HY-107145	Ningetinib Tosylate	F5	N/A	1394820-77-9	728.79	c-Met/HGFR; TAM Receptor; VEGFR	Tosylate	Ningetinib Tosylate is a potent, orally bioavailable small molecule tyrosine kinase inhibitor (TKI) with IC50s of 6.7, 1.9 and <1.0 nM for c-Met, VEGFR2 and Axl, respectively.	CC1=CC=C(S(=O)(O)=O)C=C1.CC2=C(C(NC3=CC(F)=C(OC4=CC=NC5=C4C=CC(OCC(C)(O)C)=C5)C=C3)=O)C(N(C6=CC=CC=C6)N2C)=O	DMSO : 33.33 mg/mL (45.73 mM; Need ultrasonic); H2O : < 0.1 mg/mL (insoluble)	DMSO Solution	28167	10mM * 30uL	https://www.medchemexpress.com/Ningetinib_Tosylate.html	Protein Tyrosine Kinase/RTK
HYCPK9920	HY-14682	GSK319347A	F6	N/A	862812-98-4	469.53	IKK	Free Base	GSK319347A is a dual inhibitor of TBK1 and IKKε with IC50s of 93 nM and 469 nM, respectively. GSK319347A also inhibits IKK2 with an IC50 of 790 nM.	COC1=CC2=C(C=C1OC)N(C3=CC(OCC4=CC=CC=C4S(=O)(C)=O)=C(C#N)S3)C=N2	DMSO : 45 mg/mL (95.84 mM; Need ultrasonic)	DMSO Solution	60682	10mM * 30uL	https://www.medchemexpress.com/ikk-3-inhibitor.html	NF-κB
HYCPK9920	HY-13326	ASP3026	F7	N/A	1097917-15-1	580.74	ALK	Free Base	ASP3026 is a novel and selective inhibitor for ALK (anaplastic lymphoma kinase) with IC50 of 3.5 nM.	COC(C=C(N1CCC(N2CCN(C)CC2)CC1)C=C3)=C3NC4=NC=NC(NC5=C(S(C(C)C)(=O)=O)C=CC=C5)=N4	DMSO : 20 mg/mL (34.44 mM; Need ultrasonic)	DMSO Solution	06439	10mM * 30uL	https://www.medchemexpress.com/ASP3026.html	Protein Tyrosine Kinase/RTK
HYCPK9920	HY-12008	Erlotinib (Hydrochloride)	F8	N/A	183319-69-9	429.90	Autophagy; EGFR	Hydrochloride	Erlotinib Hydrochloride (CP-358774 Hydrochloride) inhibits purified EGFR kinase with an IC50 of 2 nM.	COCCOC1=CC2=NC=NC(NC3=CC=CC(C#C)=C3)=C2C=C1OCCOC.[H]Cl	DMSO : 6.2 mg/mL (14.42 mM; Need ultrasonic and warming)	DMSO Solution	22932	10mM * 30uL	https://www.medchemexpress.com/Erlotinib-Hydrochloride.html	Autophagy; JAK/STAT Signaling; Protein Tyrosine Kinase/RTK
HYCPK9920	HY-N0590	Corynoxeine	F9	N/A	630-94-4	382.45	ERK	Free Base	Corynoxeine, isolated from the hook of Uncaria rhynchophylla, is a potent ERK1/ERK2 inhibitor of key PDGF-BB-induced vascular smooth muscle cells (VSMCs) proliferation.	O=C(NC1=C2C=CC=C1)[C@]32[C@@](C[C@H](/C(C(OC)=O)=C\OC)[C@@H](C=C)C4)([H])N4CC3	DMSO : ≥ 3.8 mg/mL (9.94 mM); Methanol : 125 mg/mL (326.84 mM; Need ultrasonic)	DMSO Solution	60466	10mM * 30uL	https://www.medchemexpress.com/Corynoxeine.html	MAPK/ERK Pathway; Stem Cell/Wnt
HYCPK9920	HY-N0371	Pachymic acid	F10	N/A	29070-92-6	528.76	Akt; ERK	Free Acid	Pachymic acid is a lanostrane-type triterpenoid from P. cocos. Pachymic acid inhibits Akt and ERK signaling pathways.	O[C@@H]([C@]1([H])[C@H](C(O)=O)CCC(C(C)C)=C)C[C@@]([C@]1(C)CC2)(C)C3=C2[C@]4(C)[C@](CC3)([H])C(C)(C)[C@@H](OC(C)=O)CC4	H2O : < 0.1 mg/mL (insoluble); DMSO : 7.14 mg/mL (13.50 mM; Need ultrasonic)	DMSO Solution	58660	10mM * 30uL	https://www.medchemexpress.com/Pachymic-acid.html	MAPK/ERK Pathway; PI3K/Akt/mTOR; Stem Cell/Wnt
HYCPK9920	HY-52101	CMK	F11	N/A	821794-90-5	358.82	Ribosomal S6 Kinase (RSK)	Free Base	CMK is a RSK2 kinase inhibitor which exhibits similar potency but less chemical stability compared with FMK.	NC1=C(C2=NC=N1)C(C3=CC=C(C=C3)C)=C(N2CCCO)C(CCl)=O	DMSO : 150 mg/mL (418.04 mM; Need ultrasonic)	DMSO Solution	43222	10mM * 30uL	https://www.medchemexpress.com/CMK.html	MAPK/ERK Pathway
HYCPK9920	HY-10008	SNS-032	G2	N/A	345627-80-7	380.53	Apoptosis; CDK	Free Base	SNS-032 (BMS-387032) is a potent and selective inhibitor of?CDK2, CDK7, and CDK9 with?IC50s?of 38 nM, 62 nM and 4 nM, respectively. SNS-032 has antitumor effect[1].	CC(C)(C1=CN=C(CSC2=CN=C(NC(C3CCNCC3)=O)S2)O1)C	DMSO : 33.33 mg/mL (87.59 mM; Need ultrasonic)	DMSO Solution	41555	10mM * 30uL	https://www.medchemexpress.com/SNS-032.html	Apoptosis; Cell Cycle/DNA Damage
HYCPK9920	HY-15951	ML167	G3	N/A	1285702-20-6	335.36	CDK	Free Base	ML167 is a highly selective Cdc2-like kinase 4 (Clk4) inhibitor with IC50 of 136 nM, >10-fold selectivity for closely related kinases Clk1, Clk2, Clk3 and Dyrk1A/1B.	OCC1=CC=C(C2=CC3=C(NCC4=CC=C(C)O4)N=CN=C3C=C2)O1	DMSO : 16.67 mg/mL (49.71 mM; Need ultrasonic)	DMSO Solution	26280	10mM * 30uL	https://www.medchemexpress.com/ML167.html	Cell Cycle/DNA Damage
HYCPK9920	HY-13687	IKK 16	G4	N/A	873225-46-8	483.63	IKK; LRRK2	Free Base	IKK 16 is a selective IκB kinase (IKK) inhibitor for IKK2, IKK complex and IKK1 with IC50s of 40 nM, 70 nM and 200 nM, respectively. IKK16 also inhibits leucine-rich repeat kinase-2 (LRRK2) with an IC50 of 50 nM.	O=C(C1=CC=C(NC2=NC=CC(C3=CC4=CC=CC=C4S3)=N2)C=C1)N5CCC(N6CCCC6)CC5	DMSO : ≥ 27 mg/mL (55.83 mM)	DMSO Solution	23453	10mM * 30uL	https://www.medchemexpress.com/IKK-16.html	Autophagy; NF-κB
HYCPK9920	HY-13334	BGT226 (maleate)	G5	N/A	1245537-68-1	650.60	Apoptosis; Autophagy; mTOR; PI3K	Maleate	BGT226 maleate (NVP-BGT226 maleate) is a PI3K (with IC50s of 4 nM, 63 nM and 38 nM for PI3Kα, PI3Kβ and PI3Kγ) /mTOR dual inhibitor which displays potent growth-inhibitory activity against human head and neck cancer cells[1][2].	COC1=CC=C(C=N1)C2=CC=C(C3=C2)N=CC(N4C)=C3N(C4=O)C5=CC=C(C(C(F)(F)F)=C5)N6CCNCC6.OC(/C=C\C(O)=O)=O	DMSO : 42.86 mg/mL (65.88 mM; Need ultrasonic); H2O : < 0.1 mg/mL (insoluble)	DMSO Solution	41989	10mM * 30uL	https://www.medchemexpress.com/nvp-bgt226.html	Apoptosis; Autophagy; PI3K/Akt/mTOR
HYCPK9920	HY-B0486	Lonidamine	G6	N/A	50264-69-2	321.16	Apoptosis; Hexokinase; Mitochondrial Metabolism	Free Acid	Lonidamine (AF-1890), an antitumor agent, is a hexokinase, mitochondrial pyruvate carrier (Ki 2.5 μM in isolated rat liver mitochondria) and plasma membrane monocarboxylate transporters inhibitor, which also inhibits mitochondrial complex II[1][2].	O=C(C1=NN(CC2=CC=C(Cl)C=C2Cl)C3=C1C=CC=C3)O	H2O : < 0.1 mg/mL (insoluble); DMSO : 50 mg/mL (155.69 mM; Need ultrasonic)	DMSO Solution	11986	10mM * 30uL	https://www.medchemexpress.com/lonidamine.html	Apoptosis; Metabolic Enzyme/Protease
HYCPK9920	HY-101766	Btk inhibitor 2	G7	N/A	1558036-85-3	431.49	Btk	Free Base	Btk inhibitor 2 (BGB-3111 analog) is a Bruton's tyrosine kinase (BTK) inhibitor extracted from patent US 20170224688 A1.	O=C(C1=C(N)N([C@H]2CN(C(C=C)=O)CCC2)N=C1C3=CC=C(OC4=CC=CC=C4)C=C3)N	DMSO : 50 mg/mL (115.88 mM; Need ultrasonic)	DMSO Solution	28380	10mM * 30uL	https://www.medchemexpress.com/Btk_inhibitor_2.html	Protein Tyrosine Kinase/RTK
HYCPK9920	HY-10193	AZD-1480	G8	N/A	935666-88-9	348.77	JAK	Free Base	AZD-1480 is an ATP-competitive inhibitor of JAK1 and JAK2 with IC50s?of 1.3 nM and <0.4?nM, respectively[1].	ClC1=C(N=C(N=C1)N[C@@H](C)C2=NC=C(C=N2)F)NC3=NNC(C)=C3	DMSO : 50 mg/mL (143.36 mM; Need ultrasonic)	DMSO Solution	04315	10mM * 30uL	https://www.medchemexpress.com/AZD-1480.html	Epigenetics; JAK/STAT Signaling; Stem Cell/Wnt
HYCPK9920	HY-12524	Bikinin	G9	N/A	188011-69-0	273.08	GSK-3	Free Acid	Bikinin is a non-steroidal, ATP-competitive inhibitor of plant GSK-3/Shaggy-like kinases and activates BR (brassinosteroids) signaling.	O=C(O)CCC(NC1=NC=C(Br)C=C1)=O	DMSO : ≥ 42 mg/mL (153.80 mM)	DMSO Solution	14867	10mM * 30uL	https://www.medchemexpress.com/Bikinin.html	PI3K/Akt/mTOR; Stem Cell/Wnt
HYCPK9920	HY-15315A	Baricitinib (phosphate)	G10	N/A	1187595-84-1	469.41	JAK	Phosphate	Baricitinib phosphate (LY3009104 phosphate; INCB028050 phosphate) is a selective orally bioavailable JAK1/JAK2 inhibitor with IC50 of 5.9 nM and 5.7 nM, respectively.	N#CCC1(N2N=CC(C3=C4C(NC=C4)=NC=N3)=C2)CN(S(=O)(CC)=O)C1.O=P(O)(O)O	DMSO : ≥ 4.7 mg/mL (10.01 mM); H2O : 1 mg/mL (2.13 mM; ultrasonic and warming and heat to 80°C)	DMSO Solution	08874	10mM * 30uL	https://www.medchemexpress.com/Baricitinib-phosphate.html	Epigenetics; JAK/STAT Signaling; Stem Cell/Wnt
HYCPK9920	HY-N0751	Scutellarin	G11	N/A	27740-01-8	462.36	Akt; HIV; STAT	Free Acid	Scutellarin, an active flavone isolated from Scutellaria baicalensis, can down-regulates the STAT3/Girdin/Akt signaling in HCC cells, and inhibits RANKL-mediated MAPK and NF-κB signaling pathway in osteoclasts. Scutellarin is active against HIV-1IIIB, HIV-1(74V) and HIV-1KM018 with EC50s of 26 μM, 253 μM and 136 μM, respectively.	O=C(C=C(C1=CC=C(O)C=C1)OC2=CC(O[C@@H]([C@@H]([C@@H](O)[C@@H]3O)O)O[C@@H]3C(O)=O)=C4O)C2=C4O	DMSO : 100 mg/mL (216.28 mM; Need ultrasonic)	DMSO Solution	26089	10mM * 30uL	https://www.medchemexpress.com/Scutellarin.html	Anti-infection; JAK/STAT Signaling; PI3K/Akt/mTOR; Stem Cell/Wnt
HYCPK9920	HY-19696A	Tauroursodeoxycholate (Sodium)	H2	N/A	35807-85-3	521.69	Caspase; ERK	Sodium	Tauroursodeoxycholate Sodium is an endoplasmic reticulum (ER) stress inhibitor. Tauroursodeoxycholate significantly reduces expression of apoptosis molecules, such as caspase-3 and caspase-12. Tauroursodeoxycholate also inhibits ERK.	C[C@H](CCC(NCCS(=O)(O[Na])=O)=O)[C@H]1CC[C@@]2([H])[C@]3([H])[C@@H](O)C[C@]4([H])C[C@H](O)CC[C@]4(C)[C@@]3([H])CC[C@]12C	H2O : 100 mg/mL (191.68 mM; Need ultrasonic); DMSO : 100 mg/mL (191.68 mM; Need ultrasonic)	DMSO Solution	19325	10mM * 30uL	https://www.medchemexpress.com/Tauroursodeoxycholate-Sodium.html	Apoptosis; MAPK/ERK Pathway; Stem Cell/Wnt
HYCPK9920	HY-N4182	Licochalcone E	H3	N/A	864232-34-8	338.40	Akt; Autophagy; p38 MAPK	Free Base	Licochalcone E, a flavonoid compound isolated from Glycyrrhiza inflate, inhibits NF-κB and AP-1 transcriptional activity through the inhibition of AKT and MAPK activation[1].	O=C(C1=CC=C(O)C=C1)/C=C/C2=CC([C@@H](C)C(C)=C)=C(O)C=C2OC	DMSO : 125 mg/mL (369.39 mM; Need ultrasonic)	DMSO Solution	63187	10mM * 30uL	https://www.medchemexpress.com/licochalcone-e.html	Autophagy; MAPK/ERK Pathway; PI3K/Akt/mTOR
HYCPK9920	HY-N0188	Esculin	H4	N/A	531-75-9	340.28	p38 MAPK		Esculin, a fluorescent coumarin glucoside, is an active ingredient of ash bark[1]. Esculin ameliorates cognitive impairment in experimental diabetic nephropathy (DN), and exerts anti?oxidative stress and anti?inflammatory effects, via the MAPK signaling pathway[2].	O=C1C=CC2=CC(O[C@H]3[C@@H]([C@H]([C@@H]([C@@H](CO)O3)O)O)O)=C(O)C=C2O1	10 mM in DMSO	DMSO Solution	45945	10mM * 30uL	https://www.medchemexpress.com/esculin.html	MAPK/ERK Pathway
HYCPK9920	HY-50514	AT9283	H5	N/A	896466-04-9	381.43	Apoptosis; Aurora Kinase; Autophagy; Bcr-Abl; FLT3; JAK	Free Base	AT9283 is a multi-targeted kinase inhibitor with potent activity against Aurora A/B, JAK2/3, Abl (T315I) and Flt3 (IC50s ranging from 1 to 30 nM). AT9283 inhibits growth and survival of multiple solid tumors in vitro and in vivo[1][2].	O=C(NC1CC1)NC2=CNN=C2C3=NC4=CC=C(C=C4N3)CN5CCOCC5	DMSO : ≥ 100 mg/mL (262.17 mM)	DMSO Solution	06865	10mM * 30uL	https://www.medchemexpress.com/at9283.html	Apoptosis; Autophagy; Cell Cycle/DNA Damage; Epigenetics; JAK/STAT Signaling; Protein Tyrosine Kinase/RTK; Stem Cell/Wnt
HYCPK9920	HY-18750	Zorifertinib	H6	N/A	1626387-80-1	459.90	EGFR	Free Base	Zorifertinib (AZD3759) is a potent, orally active, central nervous system-penetrant, EGFR inhibitor. At Km ATP concentrations, the IC50s are 0.3, 0.2, and 0.2 nM for EGFRwt, EGFRL858R, and EGFRexon 19Del, respectively[1].	ClC1=CC=CC(NC2=NC=NC3=CC(OC)=C(OC(N4[C@H](C)CN(C)CC4)=O)C=C23)=C1F	H2O : < 0.1 mg/mL (insoluble); DMSO : ≥ 50 mg/mL (108.72 mM)	DMSO Solution	58181	10mM * 30uL	https://www.medchemexpress.com/AZD3759.html	JAK/STAT Signaling; Protein Tyrosine Kinase/RTK
HYCPK9920	HY-N0004	Oridonin	H7	N/A	28957-04-2	364.43	Akt; Bacterial	Free Base	Oridonin (NSC-250682), a diterpenoid isolated from Rabdosia rubescens, acts as an inhibitor of AKT, with IC50s of 8.4 and 8.9 μM for AKT1 and AKT2; Oridonin possesses anti-tumor, anti-bacterial and anti-inflammatory effects.	O[C@@H]1[C@]2(CO3)[C@@]([C@H](O)[C@]3(O)[C@]45[C@@]2([H])CC[C@](C(C5=O)=C)([H])[C@@]4([H])O)([H])C(C)(C)CC1	DMSO : ≥ 150 mg/mL (411.60 mM)	DMSO Solution	61940	10mM * 30uL	https://www.medchemexpress.com/Oridonin.html	Anti-infection; PI3K/Akt/mTOR
HYCPK9920	HY-50940	AT7519	H8	N/A	844442-38-2	382.24	Apoptosis; CDK	Free Base	AT7519 as a potent inhibitor of CDKs, with IC50s of 210, 47, 100, 13, 170, and <10 nM for CDK1, CDK2, CDK4 to CDK6, and CDK9, respectively.	O=C(NC1=CNN=C1C(NC2CCNCC2)=O)C3=C(Cl)C=CC=C3Cl	DMSO : ≥ 50 mg/mL (130.81 mM)	DMSO Solution	29787	10mM * 30uL	https://www.medchemexpress.com/at7519.html	Apoptosis; Cell Cycle/DNA Damage
HYCPK9920	HY-N0418	Quercitrin	H9	N/A	522-12-3	448.38	Autophagy; Reactive Oxygen Species; Ribosomal S6 Kinase (RSK)	Free Base	Quercitrin is a natural compound found in Tartary buckwheat with a potential anti-inflammation effect that is used to treat heart and vascular conditions. IC50 value: Target: In vitro: There were significant increases in caspase-3 activity, loss of MMP, and increases in the apoptotic cell population in response to quercitrin in DLD-1 colon cancer cells in a time- and dose-dependent manner. [1] In…	OC1=CC(O)=C(C(C(O[C@H]2[C@H](O)[C@H](O)[C@@H](O)[C@H](C)O2)=C(C3=CC(O)=C(O)C=C3)O4)=O)C4=C1	DMSO : ≥ 31 mg/mL (69.14 mM)	DMSO Solution	34809	10mM * 30uL	https://www.medchemexpress.com/Quercitrin.html	Autophagy; Immunology/Inflammation; MAPK/ERK Pathway; Metabolic Enzyme/Protease; NF-κB
HYCPK9920	HY-114339	CDK4/6-IN-2	H10	N/A	1800506-48-2	506.59	CDK	Free Base	CDK4/6-IN-2 is a potent CDK4 and CDK6 inhibitor extracted from patent US20180000819A1, Compound 1, has IC50s of 2.7 and 16 nM for CDK4 and CDK6, respectively[1].	CCN1CCN(CC2=CN=C(NC3=NC=C(F)C(C4=CC(N(C(C)C)C(C)=N5)=C5C(F)=C4)=C3)N=C2)CC1	DMSO : 5.2 mg/mL (10.26 mM; Need ultrasonic)	DMSO Solution	41812	10mM * 30uL	https://www.medchemexpress.com/cdk4-6-in-2.html	Cell Cycle/DNA Damage
HYCPK9920	HY-13804	PP1	H11	N/A	172889-26-8	281.36	Apoptosis; Src	Free Base	PP1 is a potent, and Src family-selective tyrosine kinase inhibitor with IC50 of 5 and 6 nM for Lck and Fyn, respectively.	NC1=C2C(N(C(C)(C)C)N=C2C3=CC=C(C)C=C3)=NC=N1	DMSO : 28 mg/mL (99.52 mM; Need ultrasonic)	DMSO Solution	09735	10mM * 30uL	https://www.medchemexpress.com/PP1.html	Apoptosis; Protein Tyrosine Kinase/RTK
HYCPK9921	HY-10182A	CHIR-99021 (monohydrochloride)	A2	N/A	1797989-42-4	501.80	Autophagy; GSK-3; Wnt; β-catenin	Hydrochloride	CHIR-99021 monohydrochloride (CT99021 monohydrochloride) is a potent and selective GSK-3α/β inhibitor with IC50s of 10 nM and 6.7 nM. CHIR-99021 monohydrochloride shows >500-fold selectivity for GSK-3 over CDC2, ERK2 and other protein kinases. CHIR-99021 monohydrochloride is also a potent Wnt/β-catenin signaling pathway activator. CHIR-99021 monohydrochloride enhances mouse and human embryonic st…	N#CC1=CC=C(NCCNC2=NC=C(C3=NC=C(C)N3)C(C4=CC=C(Cl)C=C4Cl)=N2)N=C1.[H]Cl	H2O : 7.14 mg/mL (14.23 mM; Need ultrasonic); DMSO : 60 mg/mL (119.57 mM; Need ultrasonic)	DMSO Solution	22736	10mM * 30uL	https://www.medchemexpress.com/CHIR-99021-monohydrochloride.html	Autophagy; PI3K/Akt/mTOR; Stem Cell/Wnt
HYCPK9921	HY-15797	UNC2250	A3	N/A	1493694-70-4	440.58	TAM Receptor	Free Base	UNC2250 is a potent and selective Mer inhibitor with an IC50 of 1.7 nM, about 160- and 60-fold selectivity over the closely related kinases Axl/Tyro3.	CCCCNC1=NC(N[C@@H]2CC[C@@H](O)CC2)=C(C3=CC=C(CN4CCOCC4)C=N3)C=N1	DMSO : 20 mg/mL (45.39 mM; ultrasonic and warming and heat to 60°C); 0.1 M HCL : 12.5 mg/mL (28.37 mM; ultrasonic and adjust pH to 3 with HCl)	DMSO Solution	11047	10mM * 30uL	https://www.medchemexpress.com/UNC2250.html	Protein Tyrosine Kinase/RTK
HYCPK9921	HY-18960	CHZ868	A4	N/A	1895895-38-1	423.42	JAK	Free Base	CHZ868 is a type II JAK2 inhibitor with an IC50 of 0.17 μM in EPOR JAK2 WT Ba/F3 cell.	CC(NC1=CC(OC2=CC=C(N(C)C(NC3=CC=C(F)C=C3F)=N4)C4=C2C)=CC=N1)=O	DMSO : 100 mg/mL (236.17 mM; Need ultrasonic)	DMSO Solution	24724	10mM * 30uL	https://www.medchemexpress.com/CHZ868.html	Epigenetics; JAK/STAT Signaling; Stem Cell/Wnt
HYCPK9921	HY-12277	AZ191	A5	N/A	1594092-37-1	429.52	DYRK	Free Base	AZ191 is a potent inhibitor that selectively inhibits DYRK1B with IC50 of 17 nM[1].	CN1C2=CN=CC=C2C(C3=NC(NC4=CC=C(N5CCN(C)CC5)C=C4OC)=NC=C3)=C1	DMSO : ≥ 30 mg/mL (69.85 mM); H2O : < 0.1 mg/mL (insoluble)	DMSO Solution	24995	10mM * 30uL	https://www.medchemexpress.com/AZ191.html	Protein Tyrosine Kinase/RTK
HYCPK9921	HY-100499	Tyrphostin AG 528	A6	N/A	133550-49-9	306.32	EGFR	Free Base	Tyrphostin AG 528 is an inhibitor of EGFR and ErbB2 with IC50s of 4.9 and 2.1 μM, respectively. Tyrphostin AG 528 (Tyrphostin B66) is a protein tyrosine kinase inhibitor, with IC50s of 4.9 μM for epidermal growth factor receptors (EGFR) and 2.1 μM for ErbB2[1]. Tyrphostin AG 528 is also an anticancer agent[2].	O=C(/C(C#N)=C/C1=CC=C(O)C(O)=C1)N2CCC3=CC=CC=C32	DMSO : 25 mg/mL (81.61 mM; Need ultrasonic)	DMSO Solution	28484	10mM * 30uL	https://www.medchemexpress.com/Tyrphostin_AG_528.html	JAK/STAT Signaling; Protein Tyrosine Kinase/RTK
HYCPK9921	HY-112113	SLV-2436	A7	N/A	2095704-43-9	350.80	MNK	Free Base	SLV-2436 is a highly potent and ATP-competitive inhibitor of MNK1 and MNK2 with IC50s of 10.8 ?nM and 5.4 nM, respectively.	O=C1C=CC(C2=CC3=C(C=C2)C(N)=NN3)=CN1CC4=CC=CC(Cl)=C4	DMSO : ≥ 100 mg/mL (285.06 mM)	DMSO Solution	31415	10mM * 30uL	https://www.medchemexpress.com/SLV-2436.html	MAPK/ERK Pathway
HYCPK9921	HY-12046	PIK-93	A8	N/A	593960-11-3	389.88	PI3K; PI4K; Virus Protease	Free Base	PIK-93 is the first potent, synthetic PI4K (PI4KIIIβ) inhibitor with IC50 of 19 nM, and also inhibits PI3Kγ and PI3Kα with IC50 of 16 nM and 39 nM, respectively.	CC(NC1=NC(C)=C(S1)C2=CC=C(C(S(=O)(NCCO)=O)=C2)Cl)=O	DMSO : ≥ 150 mg/mL (384.73 mM)	DMSO Solution	33854	10mM * 30uL	https://www.medchemexpress.com/PIK-93.html	Anti-infection; PI3K/Akt/mTOR
HYCPK9921	HY-100006A	MRT68921 (dihydrochloride)	A9	N/A	2080306-21-2	471.04	ULK	Hydrochloride	MRT68921 dihydrochloride is a potent inhibitor of ULK1 and ULK2, with IC50 values of 2.9 nM and 1.1 nM, respectively[1].	[H]Cl.O=C(C1CCC1)NCCCNC2=NC(NC3=CC4=C(CN(C)CC4)C=C3)=NC=C2C5CC5.[H]Cl	H2O : 10 mg/mL (21.23 mM; Need ultrasonic and warming)	DMSO Solution	20632	10mM * 30uL	https://www.medchemexpress.com/MRT68921-hydrochloride.html	Autophagy
HYCPK9921	HY-19341	Compound 401	A10	N/A	168425-64-7	281.31	DNA-PK	Free Base	Compound 401 is a synthetic inhibitor of DNA-PK (IC50 = 0.28 μM) that also targets mTOR but not PI3K in vitro.	O=C1C=C(N2CCOCC2)N=C3N1C=CC4=C3C=CC=C4	DMSO : 6 mg/mL (21.33 mM; Need ultrasonic and warming)	DMSO Solution	20679	10mM * 30uL	https://www.medchemexpress.com/Compound-401.html	Cell Cycle/DNA Damage; PI3K/Akt/mTOR
HYCPK9921	HY-19805	STO-609	A11	N/A	52029-86-4	314.29	AMPK; Autophagy; CaMK	Free Acid	STO-609 is a selective and cell-permeable inhibitor of the Ca2+/calmodulin-dependent protein kinase kinase (CaM-KK), with Ki values of 80 and 15 ng/mL for recombinant CaM-KKα and CaM-KKβ, respectively. STO-609 inhibits AMP-activated protein kinase kinase (AMPKK) activity in HeLa cell lysates with an IC50 ~0.02 g/ml.	O=C(C1=C2C3=C(C4=NC5=CC=CC=C5N4C(C3=CC=C2)=O)C=C1)O	DMSO : 5.6 mg/mL (17.82 mM; Need ultrasonic and warming); H2O : < 0.1 mg/mL (insoluble)	DMSO Solution	23622	10mM * 30uL	https://www.medchemexpress.com/STO-609.html	Autophagy; Epigenetics; Neuronal Signaling; PI3K/Akt/mTOR
HYCPK9921	HY-15878	LDC000067	B2	N/A	1073485-20-7	370.43	Apoptosis; CDK	Free Base	LDC000067 is a highly specific CDK9 inhibitor with an IC50 value of 44±10 nM in vitro.	O=S(CC1=CC=CC(NC2=NC=NC(C3=CC=CC=C3OC)=C2)=C1)(N)=O	DMSO : ≥ 47 mg/mL (126.88 mM)	DMSO Solution	13456	10mM * 30uL	https://www.medchemexpress.com/LDC000067.html	Apoptosis; Cell Cycle/DNA Damage
HYCPK9921	HY-10461	PF-573228	B3	N/A	869288-64-2	491.49	Apoptosis; FAK	Free Base	PF-573228 is a potent and selective FAK inhibitor with IC50 of 4 nM for purified recombinant catalytic fragment of FAK.	O=C1NC2=C(C=C(NC3=NC=C(C(F)(F)F)C(NCC4=CC=CC(S(=O)(C)=O)=C4)=N3)C=C2)CC1	DMSO : ≥ 51 mg/mL (103.77 mM); H2O : < 0.1 mg/mL (insoluble)	DMSO Solution	13762	10mM * 30uL	https://www.medchemexpress.com/PF-573228.html	Apoptosis; Protein Tyrosine Kinase/RTK
HYCPK9921	HY-12016	KU-55933	B4	N/A	587871-26-9	395.49	ATM/ATR; Autophagy	Free Base	KU-55933 is a potent ATM inhibitor with an IC50 and Ki of 12.9 and 2.2 nM, respectively, and is highly selective for ATM as compared to DNA-PK, PI3K/PI4K, ATR and mTOR.	O=C1C=C(OC(C2=C3SC4=C(SC3=CC=C2)C=CC=C4)=C1)N5CCOCC5	DMSO : 80 mg/mL (202.28 mM; Need ultrasonic)	DMSO Solution	16872	10mM * 30uL	https://www.medchemexpress.com/KU-55933.html	Autophagy; Cell Cycle/DNA Damage; PI3K/Akt/mTOR
HYCPK9921	HY-12823	BLU9931	B5	N/A	1538604-68-0	509.38	FGFR	Free Base	BLU9931 is a potent, highly selective, and irreversible fibroblast growth factor receptor 4 (FGFR4) inhibitor with an IC50 of 3 nM and a Kd of 6 nM. BLU9931 has significant antitumor activity[1].	C=CC(NC1=CC=CC(C)=C1NC2=NC=C3C=C(C4=C(Cl)C(OC)=CC(OC)=C4Cl)C=CC3=N2)=O	DMSO : 83.33 mg/mL (163.59 mM; Need ultrasonic); H2O : < 0.1 mg/mL (insoluble)	DMSO Solution	16738	10mM * 30uL	https://www.medchemexpress.com/BLU9931.html	Protein Tyrosine Kinase/RTK
HYCPK9921	HY-B0793	AZ-5104	B6	N/A	1421373-98-9	485.58	EGFR	Free Base	AZ-5104 is an active, demethylated metabolite of AZD 9291. AZ-5104 is an EGFR inhibitor with IC50s of 1, 6, 1, 25 and 7 nM for EGFRL858R/T790M, EGFRL858R, EGFRL861Q, EGFR and ErbB4, respectively.	C=CC(NC1=CC(NC2=NC=CC(C3=CNC4=C3C=CC=C4)=N2)=C(OC)C=C1N(CCN(C)C)C)=O	DMSO : ≥ 28 mg/mL (57.66 mM); H2O : < 0.1 mg/mL (insoluble)	DMSO Solution	18656	10mM * 30uL	https://www.medchemexpress.com/AZ-5104.html	JAK/STAT Signaling; Protein Tyrosine Kinase/RTK
HYCPK9921	HY-15599	SSR128129E	B7	N/A	848318-25-2	346.31	FGFR	Sodium	SSR128129E is an orally available and allosteric FGFR inhibitor with an IC50 of 1.9 μM for FGFR1.	O=C(O[Na])C1=CC(C(C2=C(C)C(OC)=C3C=CC=CN23)=O)=CC=C1N	DMSO : ≥ 54 mg/mL (155.93 mM)	DMSO Solution	14185	10mM * 30uL	https://www.medchemexpress.com/SSR128129E.html	Protein Tyrosine Kinase/RTK
HYCPK9921	HY-14393	Emodin	B8	N/A	518-82-1	270.24	Autophagy; Casein Kinase; SARS-CoV	Free Base	Emodin (Frangula emodin) is a broad-spectrum anticancer agent. Emodin inhibits casein kinase II (CKII) activity with IC50 of 2 μM[1]. Emodin blocks the SARS coronavirus (SARS-CoV)[2].	O=C1C2=C(C=C(C)C=C2O)C(C3=CC(O)=CC(O)=C31)=O	DMSO : 9.4 mg/mL (34.78 mM; Need ultrasonic and warming); H2O : < 0.1 mg/mL (insoluble)	DMSO Solution	25046	10mM * 30uL	https://www.medchemexpress.com/Emodin.html	Anti-infection; Autophagy; Cell Cycle/DNA Damage; Stem Cell/Wnt
HYCPK9921	HY-18030A	CEP-28122 (mesylate salt)	B9	N/A		635.17	ALK	Mesylate	CEP-28122 mesylate salt is a highly potent and selective orally active ALK inhibitor with IC50 of 1.9 ± 0.5 nM in an enzyme-based TRF assay. IC50 value: 1.9 ± 0.5 nM Target: ALK in vitro: CEP-28122 is a potent inhibitor of recombinant ALK activity and cellular ALK tyrosine phosphorylation. CEP-28122 also inhibits Flt4 with IC50 of 46 ±10 nM. CEP-28122 induces concentration-dependent growth inhibi…	O=C([C@H]1[C@](C2)([H])C=C[C@]2([H])[C@H]1NC3=NC(NC4=CC=C5C(CC[C@@H](N6CCOCC6)CC5)=C4OC)=NC=C3Cl)N.O=S(C)(O)=O	DMSO : ≥ 6.4 mg/mL (10.08 mM)	DMSO Solution	18551	10mM * 30uL	https://www.medchemexpress.com/CEP-28122-mesylate-salt.html	Protein Tyrosine Kinase/RTK
HYCPK9921	HY-18072	GSK2606414	B10	N/A	1337531-36-8	451.44	Apoptosis; Autophagy; PERK	Free Base	GSK2606414 is a cell-permeable and orally available protein kinase R-like endoplasmic reticulum (ER) kinase (PERK) inhibitor with an IC50 of 0.4 nM.	NC1=C2C(N(C)C=C2C3=CC4=C(N(C(CC5=CC=CC(C(F)(F)F)=C5)=O)CC4)C=C3)=NC=N1	H2O : < 0.1 mg/mL (insoluble); DMSO : ≥ 31 mg/mL (68.67 mM)	DMSO Solution	28218	10mM * 30uL	https://www.medchemexpress.com/GSK2606414.html	Apoptosis; Autophagy; Cell Cycle/DNA Damage
HYCPK9921	HY-112424	ETC-206	B11	N/A	1464151-33-4	408.45	MNK	Free Base	ETC-206 is a selective MNK1 and MNK2 inhibitor with IC50s of 64 nM and 86 nM, respectively.	N#CC1=CC=C(C2=CN=C3C=CC(C4=CC=C(C(N5CCOCC5)=O)C=C4)=CN32)C=C1	DMSO : ≥ 50 mg/mL (122.41 mM)	DMSO Solution	31500	10mM * 30uL	https://www.medchemexpress.com/ETC-206.html	MAPK/ERK Pathway
HYCPK9921	HY-13464	ALK-IN-1	C2	N/A	1197958-12-5	529.01	ALK	Free Base	ALK-IN-1 (Brigatinib analog) is a potent and selective active inhibitor of anaplastic lymphoma kinase(ALK), Patent US20140066406 A1.	CP(C)(C1=CC=CC=C1NC2=NC(NC3=CC=C(N4CCC(N(C)C)CC4)C=C3OC)=NC=C2Cl)=O	DMSO : 50 mg/mL (94.52 mM; Need ultrasonic)	DMSO Solution	10100	10mM * 30uL	https://www.medchemexpress.com/ALK-IN-1.html	Protein Tyrosine Kinase/RTK
HYCPK9921	HY-18271	CaMKII-IN-1	C3	N/A	1208123-85-6	548.10	Autophagy; CaMK	Free Base	CaMKII-IN-1 is a potent and highly selective CaMKII inhibitor with IC50 of 63 nM; significantly high selectivity against CaMKIV, MLCK, p38a, Akt1, and PKC. IC50 value: 63 nM Target: CaMKII	O=S(C1=CC=CC(Cl)=C1C)(NC2=C(CN(CC3=CC=CC=C3)CC4)C4=NC(NCCC5=CC=CC=C5)=N2)=O	DMSO : ≥ 54 mg/mL (98.52 mM)	DMSO Solution	13615	10mM * 30uL	https://www.medchemexpress.com/CaMKII-IN-1.html	Autophagy; Neuronal Signaling
HYCPK9921	HY-114363A	SRI 31215 (TFA)	C4	N/A	1832686-44-8	533.59	c-Met/HGFR	Trifluoroacetate	SRI 31215 (TFA), a triplex inhibitor of matriptase, hepsin and hepatocyte growth factor activator (HGFA) with IC50s of 0.69 μM, 0.65 μM, 0.3 μM, blocks pro-HGF activation and thus mimics the activity of HAI-1/2[1].	N=C(C1=CC=CC(N2CC(C)CN(CC3CCN(CC4=CC=CC=C4)CC3)C2=O)=C1)N.OC(C(F)(F)F)=O	10 mM in DMSO	DMSO Solution	41103	10mM * 30uL	https://www.medchemexpress.com/sri-31215-tfa.html	Protein Tyrosine Kinase/RTK
HYCPK9921	HY-10201	Sorafenib	C5	N/A	284461-73-0	464.83	Apoptosis; Autophagy; Ferroptosis; FLT3; Raf; VEGFR	Free Base	Sorafenib (Bay 43-9006) is a potent and orally active Raf inhibitor with IC50s of 6 nM and 20 nM for Raf-1 and B-Raf, respectively. Sorafenib is a multikinase inhibitor with IC50s of 90 nM, 15 nM, 20 nM, 57 nM and 58 nM for VEGFR2, VEGFR3, PDGFRβ, FLT3 and c-Kit, respectively. Sorafenib induces autophagy and apoptosis. Sorafenib has anti-tumor activity. Sorafenib is a ferroptosis activator[1].	O=C(NC(C=C1)=CC=C1OC2=CC(C(NC)=O)=NC=C2)NC3=CC=C(Cl)C(C(F)(F)F)=C3	DMSO : ≥ 45 mg/mL (96.81 mM)	DMSO Solution	19678	10mM * 30uL	https://www.medchemexpress.com/Sorafenib.html	Apoptosis; Autophagy; MAPK/ERK Pathway; Protein Tyrosine Kinase/RTK
HYCPK9921	HY-P0299A	LSKL, Inhibitor of Thrombospondin (TSP-1) (TFA)	C6	N/A		572.62	TGF-β Receptor	Trifluoroacetate	LSKL, Inhibitor of Thrombospondin (TSP-1) TFA is a latency-associated protein (LAP)-TGFβ derived tetrapeptide and a competitive TGF-β1 antagonist. LSKL, Inhibitor of Thrombospondin (TSP-1) TFA inhibits the binding of TSP-1 to LAP and alleviates renal interstitial fibrosis and hepatic fibrosis. LSKL, Inhibitor of Thrombospondin (TSP-1) TFA suppresses subarachnoid fibrosis via inhibition of TSP-1-m…	CC(C)C[C@@H](C(N)=O)NC([C@H](CCCCN)NC([C@H](CO)NC([C@H](CC(C)C)N)=O)=O)=O.O=C(O)C(F)(F)F	H2O : 100 mg/mL (174.64 mM; Need ultrasonic)	DMSO Solution	27316	10mM * 30uL	https://www.medchemexpress.com/lskl-inhibitor-of-thrombospondin-tsp-1-tfa.html	TGF-beta/Smad
HYCPK9921	HY-12787	L-779450	C7	N/A	303727-31-3	347.80	Autophagy; Raf	Free Base	L-779450 is a potent and selective B-Raf kinase inhibitor with a Kd of 2.4 nM.	OC1=CC(C2=C(C3=CC=NC=C3)N=C(C4=CC=CC=C4)N2)=CC=C1Cl	DMSO : ≥ 34 mg/mL (97.76 mM)	DMSO Solution	16789	10mM * 30uL	https://www.medchemexpress.com/L-779450.html	Autophagy; MAPK/ERK Pathway
HYCPK9921	HY-12299	WH-4-023	C8	N/A	837422-57-8	568.67	Src	Free Base	WH-4-023 is a potent and selective dual Lck/Src inhibitor with IC50 of 2 nM/6 nM for Lck and Src kinase respectively; little inhibition on p38α and KDR.	O=C(OC1=C(C)C=CC=C1C)N(C2=CC=C(OC)C=C2OC)C3=NC(NC4=CC=C(N5CCN(C)CC5)C=C4)=NC=C3	DMSO : ≥ 46.8 mg/mL (82.30 mM)	DMSO Solution	13038	10mM * 30uL	https://www.medchemexpress.com/WH-4-023.html	Protein Tyrosine Kinase/RTK
HYCPK9921	HY-18299A	Purvalanol A	C9	N/A	212844-53-6	388.89	Apoptosis; Autophagy; CDK	Free Base	Purvalanol A is a potent CDK inhibitor, which inhibits cdc2-cyclin B, cdk2-cyclin A, cdk2-cyclin E, cdk4-cyclin D1, and cdk5-p35 with IC50s of 4, 70, 35, 850, 75 nM, resepctively.	CC([C@@H](NC1=NC(NC2=CC=CC(Cl)=C2)=C3N=CN(C(C)C)C3=N1)CO)C	H2O : < 0.1 mg/mL (insoluble); DMSO : ≥ 50 mg/mL (128.57 mM)	DMSO Solution	15672	10mM * 30uL	https://www.medchemexpress.com/Purvalanol-A.html	Apoptosis; Autophagy; Cell Cycle/DNA Damage
HYCPK9921	HY-10407	SU 5402	C10	N/A	215543-92-3	296.32	FGFR; PDGFR; VEGFR	Free Acid	SU 5402 is a potent multi-targeted receptor tyrosine kinase inhibitor with IC50 of 20 nM, 30 nM, and 510 nM for VEGFR2, FGFR1, and PDGFRβ, respectively.	O=C(CCC1=C(NC=C1C)/C=C2C(NC3=C\2C=CC=C3)=O)O	DMSO : ≥ 30 mg/mL (101.24 mM)	DMSO Solution	20358	10mM * 30uL	https://www.medchemexpress.com/SU-5402.html	Protein Tyrosine Kinase/RTK
HYCPK9921	HY-13785	ZM 306416	C11	N/A	690206-97-4	333.74	VEGFR	Free Base	ZM-306416 (CB 676475) is a potent inhibitor of VEGFR with IC50s of 0.1 and 2 μM for KDR and Flt, respectively. ZM-306416 is also a EGFR inhibitor with an IC50 of <10 nM.	COC1=CC2=NC=NC(NC3=C(F)C=C(Cl)C=C3)=C2C=C1OC	DMSO : 50 mg/mL (149.82 mM; Need ultrasonic); H2O : < 0.1 mg/mL (insoluble)	DMSO Solution	08666	10mM * 30uL	https://www.medchemexpress.com/zm-306416.html	Protein Tyrosine Kinase/RTK
HYCPK9921	HY-15738	GNF-5	D2	N/A	778277-15-9	418.37	Bcr-Abl; SARS-CoV	Free Base	GNF-5, an analogue of GNF-2 with improved pharmacokinetic properties, is a selective non-ATP competitive inhibitor of Bcr-Abl with an IC50 value of 0.22±0.1 uM (Wild type Abl). IC50 Value: 0.22±0.1 uM (Wild type Abl) [1] Target: Abl GNF-5 is a cell-permeable GNF-2 N-hydroxyethyl carboxamide analog that exhibits in vivo efficacy in suppressing the proliferation of Bcr-abl-expressing Ba/F3 (93% and…	FC(F)(F)OC(C=C1)=CC=C1NC2=NC=NC(C3=CC=CC(C(NCCO)=O)=C3)=C2	DMSO : ≥ 49 mg/mL (117.12 mM)	DMSO Solution	11010	10mM * 30uL	https://www.medchemexpress.com/GNF-5.html	Anti-infection; Protein Tyrosine Kinase/RTK
HYCPK9921	HY-101426	RG14620	D3	N/A	136831-49-7	275.13	EGFR	Free Base	RG14620 is an EGFR inhibitor with an IC50 of 3 μM.	N#C/C(C1=CC=CN=C1)=C/C2=CC(Cl)=CC(Cl)=C2	DMSO : ≥ 26 mg/mL (94.50 mM)	DMSO Solution	24039	10mM * 30uL	https://www.medchemexpress.com/RG14620.html	JAK/STAT Signaling; Protein Tyrosine Kinase/RTK
HYCPK9921	HY-12302	Kenpaullone	D4	N/A	142273-20-9	327.18	CDK; GSK-3	Free Base	Kenpaullone is a potent inhibitor of CDK1/cyclin B and GSK-3β, with IC50s of 0.4 μM and 23 nM, and also inhibits CDK2/cyclin A, CDK2/cyclin E, and CDK5/p25 with IC50s of 0.68 μM, 7.5 μM, 0.85 μM, respectively.	O=C1NC2=CC=CC=C2C(NC3=C4C=C(Br)C=C3)=C4C1	DMSO : ≥ 35 mg/mL (106.97 mM)	DMSO Solution	18049	10mM * 30uL	https://www.medchemexpress.com/Kenpaullone.html	Cell Cycle/DNA Damage; PI3K/Akt/mTOR; Stem Cell/Wnt
HYCPK9921	HY-10875	LRRK2-IN-1	D5	N/A	1234480-84-2	570.69	Apoptosis; LRRK2	Free Base	LRRK2-IN-1 is a potent and selective?LRRK2?inhibitor with?IC50?of 6 nM and 13 nM for LRRK2 (G2019S) and LRRK2 (WT), respectively.	O=C(C1=CC(OC)=C(NC2=NC=C3C(N(C4=C(C(N3C)=O)C=CC=C4)C)=N2)C=C1)N5CCC(CC5)N6CCN(CC6)C	DMSO : ≥ 50 mg/mL (87.61 mM)	DMSO Solution	04420	10mM * 30uL	https://www.medchemexpress.com/LRRK2-IN-1.html	Apoptosis; Autophagy
HYCPK9921	HY-15339	CVT-313	D6	N/A	199986-75-9	400.47	CDK	Free Base	CVT-313 (Cdk2 Inhibitor III) is a potent, selective, reversible, and ATP-competitive inhibitor of CDK2 with IC50 of 0.5 μM. CVT-313 inhibits CDC5L phosphorylation[1].	CC(N1C=NC2=C(NCC3=CC=C(OC)C=C3)N=C(N(CCO)CCO)N=C12)C	DMSO : ≥ 100 mg/mL (249.71 mM)	DMSO Solution	06646	10mM * 30uL	https://www.medchemexpress.com/cvt-313.html	Cell Cycle/DNA Damage
HYCPK9921	HY-10501A	SU14813 (maleate)	D7	N/A	849643-15-8	558.56	c-Kit; PDGFR; VEGFR	Maleate	SU14813 maleate is a multi-targeted receptor tyrosine kinases inhibitor with IC50s of 50, 2, 4, 15 nM for VEGFR2, VEGFR1, PDGFRβ and KIT.	O=C(NC[C@@H](CN1CCOCC1)O)C2=C(NC(/C=C3C(NC4=C\3C=C(C=C4)F)=O)=C2C)C.O=C(/C=C\C(O)=O)O	DMSO : ≥ 100 mg/mL (179.03 mM)	DMSO Solution	05927	10mM * 30uL	https://www.medchemexpress.com/SU14813-maleate.html	Protein Tyrosine Kinase/RTK
HYCPK9921	HY-12034	WYE-354	D8	N/A	1062169-56-5	495.53	Apoptosis; Autophagy; mTOR	Free Base	WYE-354 is an ATP-competitive mTOR inhibitor with an IC50 of 5 nM. WYE-354 also inhibits PI3Kα and PI3Kγ with IC50s of 1.89 μM and 7.37 μM, respectively. WYE-354 inhibits both mTORC1 and mTORC2.	COC(NC1=CC=C(C=C1)C2=NC3=C(C(N4CCOCC4)=N2)C=NN3C5CCN(CC5)C(OC)=O)=O	DMSO : 6.67 mg/mL (13.46 mM; Need ultrasonic)	DMSO Solution	05047	10mM * 30uL	https://www.medchemexpress.com/WYE-354.html	Apoptosis; Autophagy; PI3K/Akt/mTOR
HYCPK9921	HY-51424	PLX-4720	D9	N/A	918505-84-7	413.83	Raf	Free Base	PLX-4720 is a potent and selective inhibitor of?B-RafV600E?with?IC50?of 13 nM in a cell-free assay, equally potent to c-Raf-1(Y340D and Y341D mutations), and 10-fold selectivity for B-RafV600E than wild-type B-Raf.	O=S(NC1=CC=C(C(C(C2=CNC3=NC=C(C=C23)Cl)=O)=C1F)F)(CCC)=O	DMSO : ≥ 50 mg/mL (120.82 mM)	DMSO Solution	05443	10mM * 30uL	https://www.medchemexpress.com/plx-4720.html	MAPK/ERK Pathway
HYCPK9921	HY-10458	PF-562271 (besylate)	D10	N/A	939791-38-5	665.66	FAK; Pyk2	Benzenesulfonate	PF-562271 besylate is a potent ATP-competitive, reversible inhibitor of FAK and Pyk2 kinase, with an IC50 of 1.5 nM and 13 nM, respectively[1].	CS(=O)(N(C)C1=NC=CC=C1CNC2=NC(NC3=CC4=C(NC(C4)=O)C=C3)=NC=C2C(F)(F)F)=O.O=S(C5=CC=CC=C5)(O)=O	DMSO : 21.4 mg/mL (32.15 mM; Need ultrasonic and warming)	DMSO Solution	12821	10mM * 30uL	https://www.medchemexpress.com/PF-562271-besylate.html	Protein Tyrosine Kinase/RTK
HYCPK9921	HY-15343	CEP-33779	D11	N/A	1257704-57-6	462.57	JAK	Free Base	CEP-33779 is a novel, selective, and orally bioavailable inhibitor of JAK2 with an IC50 of 1.8±0.6 nM.	O=S(C1=CC=C(C2=CC=CN3C2=NC(NC4=CC=CC(N5CCN(C)CC5)=C4)=N3)C=C1)(C)=O	DMSO : 50 mg/mL (108.09 mM; Need ultrasonic)	DMSO Solution	16103	10mM * 30uL	https://www.medchemexpress.com/CEP-33779.html	Epigenetics; JAK/STAT Signaling; Stem Cell/Wnt
HYCPK9921	HY-12239	CID755673	E2	N/A	521937-07-5	217.22	PKD	Free Base	CID755673 is a potent PKD inhibitor with IC50s of 182 nM, 280 nM and 227 nM for PKD1, PKD2 and PKD3, respectively.	O=C1NCCCC2=C1OC3=CC=C(O)C=C32	DMSO : 100 mg/mL (460.36 mM; Need ultrasonic)	DMSO Solution	16470	10mM * 30uL	https://www.medchemexpress.com/CID755673.html	Apoptosis
HYCPK9921	HY-15761	AZD2858	E3	N/A	486424-20-8	453.52	GSK-3	Free Base	AZD2858 is a potent, orally active GSK-3 inhibitor, with IC50s of 0.9 and 5 nM for GSK-3α and GSK-3β, respectively, used in the research of fracture healing.	O=C(C1=NC(C2=CC=C(S(=O)(N3CCN(C)CC3)=O)C=C2)=CN=C1N)NC4=CC=CN=C4	DMSO : 12.5 mg/mL (27.56 mM; Need ultrasonic)	DMSO Solution	15985	10mM * 30uL	https://www.medchemexpress.com/AZD2858.html	PI3K/Akt/mTOR; Stem Cell/Wnt
HYCPK9921	HY-18683	Centrinone-B	E4	N/A	1798871-31-4	631.67	Polo-like Kinase (PLK)	Free Base	Centrinone-B (LCR-323) is a potent and highly selective PLK4 inhibitor, with a Ki of 0.59 nM.	FC(C([N+]([O-])=O)=CC=C1)=C1CS(C2=CC(F)=C(SC3=NC(NC4=NNC(C)=C4)=C(OC)C(N5CCCCC5)=N3)C=C2)(=O)=O	DMSO : 25 mg/mL (39.58 mM; Need ultrasonic); H2O : < 0.1 mg/mL (insoluble)	DMSO Solution	20356	10mM * 30uL	https://www.medchemexpress.com/Centrinone-B.html	Cell Cycle/DNA Damage
HYCPK9921	HY-100411	MLi-2	E5	N/A	1627091-47-7	379.46	LRRK2	Free Base	MLi-2 is an orally active and highly selective LRRK2 inhibitor with an IC50 of 0.76 nM. MLi-2 has the potential for Parkinson’s disease[1].	C[C@@](C1)([H])O[C@](C)([H])CN1C2=CC(C3=NNC4=CC=C(OC5(C)CC5)C=C43)=NC=N2	DMSO : 60 mg/mL (158.12 mM; Need ultrasonic)	DMSO Solution	24063	10mM * 30uL	https://www.medchemexpress.com/MLi-2.html	Autophagy
HYCPK9921	HY-12497	ANA-12	E6	N/A	219766-25-3	407.49	Trk Receptor	Free Base	ANA-12 is a potent and selective TrkB antagonist with IC50s of 45.6 nM and 41.1 μM for the high and low affinity sites, respectively.	O=C(C1=CC2=CC=CC=C2S1)NC3=CC=CC=C3C(NC4C(NCCCC4)=O)=O	DMSO : 9.09 mg/mL (22.31 mM; Need ultrasonic); H2O : < 0.1 mg/mL (insoluble)	DMSO Solution	18969	10mM * 30uL	https://www.medchemexpress.com/ANA-12.html	Neuronal Signaling; Protein Tyrosine Kinase/RTK
HYCPK9921	HY-19912	Fruquintinib	E7	N/A	1194506-26-7	393.39	VEGFR	Free Base	Fruquintinib (HMPL-013) is a highly potent and selective VEGFR 1/2/3 inhibitor with IC50s of 33, 0.35, and 35 nM, respectively.	O=C(C1=C(C)OC2=CC(OC3=C4C=C(OC)C(OC)=CC4=NC=N3)=CC=C12)NC	DMSO : 5.88 mg/mL (14.95 mM; Need ultrasonic)	DMSO Solution	25531	10mM * 30uL	https://www.medchemexpress.com/Fruquintinib.html	Protein Tyrosine Kinase/RTK
HYCPK9921	HY-13488	HG-10-102-01	E8	N/A	1351758-81-0	377.83	LRRK2	Free Base	HG-10-102-01 is a potent and selective inhibitor of wild-type LRRK2(IC50=23.3 nM) and the G2019S mutant(IC50=3.2 nM) IC50 Value: 23.3 nM (WT LRRK2); 3.2 nM (LRRK2 G2019S) [1] Target: LRRK2 HG-10-102-01 maintains the ability to potently inhibit the biochemical activity of wild-type and G2019S mutant LRRK2. HG-10-102-01 exhibited biochemical IC50s of 20.3 and 3.2 nM against wild-type LRRK2 and LRRK…	COC1=CC(C(N2CCOCC2)=O)=CC=C1NC3=NC(NC)=C(Cl)C=N3	DMSO : ≥ 50 mg/mL (132.33 mM)	DMSO Solution	11415	10mM * 30uL	https://www.medchemexpress.com/HG-10-102-01.html	Autophagy
HYCPK9921	HY-101429	RG13022	E9	N/A	136831-48-6	266.29	EGFR	Free Base	RG13022 is a tyrosine kinase inhibitor; inhibits the autophosphorylation reaction of the EGF receptor with an IC50 of 4 μM.	N#C/C(C1=CC=CN=C1)=C/C2=CC=C(OC)C(OC)=C2	10 mM in DMSO	DMSO Solution	24080	10mM * 30uL	https://www.medchemexpress.com/RG13022.html	JAK/STAT Signaling; Protein Tyrosine Kinase/RTK
HYCPK9921	HY-12067	R406	E10	N/A	841290-81-1	628.63	Apoptosis; Syk	Benzenesulfonate	R406 is a competitive Syk inhibitor for ATP binding with a Ki of 30 nM, potently inhibits Syk kinase activity in vitro with an IC50 of 41 nM, measured at an ATP concentration corresponding to its Km value.	COC1=CC(NC2=NC(NC3=NC(N4)=C(C=C3)OC(C)(C)C4=O)=C(C=N2)F)=CC(OC)=C1OC.OS(C5=CC=CC=C5)(=O)=O	DMSO : ≥ 61 mg/mL (97.04 mM); H2O : < 0.1 mg/mL (insoluble)	DMSO Solution	13086	10mM * 30uL	https://www.medchemexpress.com/R406.html	Apoptosis; Protein Tyrosine Kinase/RTK
HYCPK9921	HY-10524	GSK1904529A	E11	N/A	1089283-49-7	851.96	IGF-1R	Free Base	GSK1904529A is a selective inhibitor of IGF-1R and IR with IC50 of 27 nM and 25 nM, >100-fold more selective for IGF-1R/InsR than Akt1/2, Aurora A/B,B-Raf, CDK2, EGFR etc. IC50 value: 27/25 nM (IGF1R/IR) [1] Target: IGF1R/IR in vitro: GSK1904529A is a reversible, ATP-competitive inhibitor and has enzyme-inhibitor binding values against IGF-1R and IR with Ki of 1.6 nM and 1.3 nM, respectively. GSK…	O=C(C1=CC(C2=C(N3C=CC=CC3=N2)C4=NC(NC5=CC(CC)=C(C=C5OC)N6CCC(CC6)N7CCN(CC7)S(=O)(C)=O)=NC=C4)=CC=C1OC)NC8=C(C=CC=C8F)F	DMSO : 50 mg/mL (58.69 mM; Need ultrasonic); H2O : < 0.1 mg/mL (insoluble)	DMSO Solution	03710	10mM * 30uL	https://www.medchemexpress.com/GSK1904529A.html	Protein Tyrosine Kinase/RTK
HYCPK9921	HY-15773	PF-4708671	F2	N/A	1255517-76-0	390.41	Autophagy; Ribosomal S6 Kinase (RSK)	Free Base	PF-4708671 is a potent cell-permeable S6K1 inhibitor with a Ki of 20 nM and IC50 of 160 nM.	FC(C1=CC=C2N=C(CN3CCN(C4=NC=NC=C4CC)CC3)NC2=C1)(F)F	DMSO : 33.33 mg/mL (85.37 mM; Need ultrasonic)	DMSO Solution	10592	10mM * 30uL	https://www.medchemexpress.com/PF-4708671.html	Autophagy; MAPK/ERK Pathway
HYCPK9921	HY-13946	BML-277	F3	N/A	516480-79-8	363.80	Apoptosis; Checkpoint Kinase (Chk)	Free Base	BML-277 is a selective checkpoint kinase 2 (Chk2) inhibitor with an IC50 of 15 nM.	ClC(C=C1)=CC=C1OC(C=C2)=CC=C2C3=NC4=CC(C(N)=O)=CC=C4N3	DMSO : 22.22 mg/mL (61.08 mM; Need ultrasonic)	DMSO Solution	14123	10mM * 30uL	https://www.medchemexpress.com/BML-277.html	Apoptosis; Cell Cycle/DNA Damage
HYCPK9921	HY-12292	IM-12	F4	N/A	1129669-05-1	377.41	GSK-3	Free Base	IM-12 is an inhibitor of GSK-3β, with an IC50 of 53 nM, and also enhances Wnt signalling.	O=C(C(NCCC1=CC=C(F)C=C1)=C2C3=C(C)NC4=C3C=CC=C4)N(C)C2=O	DMSO : ≥ 54.9 mg/mL (145.47 mM)	DMSO Solution	13371	10mM * 30uL	https://www.medchemexpress.com/IM-12.html	PI3K/Akt/mTOR; Stem Cell/Wnt
HYCPK9921	HY-14731	VE-821	F5	N/A	1232410-49-9	368.41	ATM/ATR	Free Base	VE-821 is a potent ATP-competitive inhibitor of ATR with Ki/IC50 of 13 nM/26 nM.	O=C(NC1=CC=CC=C1)C2=NC(C3=CC=C(C=C3)S(=O)(C)=O)=CN=C2N	DMSO : 50 mg/mL (135.72 mM; Need ultrasonic); H2O : < 0.1 mg/mL (insoluble)	DMSO Solution	04007	10mM * 30uL	https://www.medchemexpress.com/VE-821.html	Cell Cycle/DNA Damage; PI3K/Akt/mTOR
HYCPK9921	HY-101493	SUN11602	F6	N/A	704869-38-5	451.60	FGFR	Free Base	SUN11602 is a novel aniline compound with basic fibroblast growth factor-like activity.	O=C(N)C1=CC=C(CN2CCC(N(C(CNC3=C(C)C(C)=C(N)C(C)=C3C)=O)C)CC2)C=C1	DMSO : ≥ 37 mg/mL (81.93 mM)	DMSO Solution	24206	10mM * 30uL	https://www.medchemexpress.com/SUN11602.html	Protein Tyrosine Kinase/RTK
HYCPK9921	HY-13461A	PHA-767491 (hydrochloride)	F7	N/A	942425-68-5	249.70	Apoptosis; CDK	Hydrochloride	PHA-767491 hydrochloride is a dual Cdc7/Cdk9 inhibitor, with IC50s of 10 nM and 34 nM, respectively.	O=C1C2=C(NC(C3=CC=NC=C3)=C2)CCN1.[H]Cl	DMSO : 17.33 mg/mL (69.40 mM; Need ultrasonic and warming); H2O : 50 mg/mL (200.24 mM; Need ultrasonic)	DMSO Solution	15062	10mM * 30uL	https://www.medchemexpress.com/PHA-767491-hydrochloride.html	Apoptosis; Cell Cycle/DNA Damage
HYCPK9921	HY-10325	CL-387785	F8	N/A	194423-06-8	381.23	EGFR	Free Base	CL-387785(EKI785; WAY-EKI 785) is an irreversible inhibitor of EGFR with IC50 of 370 pM.	O=C(NC1=CC2=C(NC3=CC=CC(Br)=C3)N=CN=C2C=C1)C#CC	DMSO : 13.67 mg/mL (35.86 mM; Need ultrasonic and warming)	DMSO Solution	14870	10mM * 30uL	https://www.medchemexpress.com/CL-387785.html	JAK/STAT Signaling; Protein Tyrosine Kinase/RTK
HYCPK9921	HY-50662	A-769662	F9	N/A	844499-71-4	360.39	AMPK	Free Base	A-769662 is a potent, reversible AMPK activator with EC50 of 0.8 μM.	N#CC1C(C2=C(NC1=O)SC=C2C3=CC=C(C4=CC=CC=C4O)C=C3)=O	DMSO : 100 mg/mL (277.48 mM; Need ultrasonic)	DMSO Solution	14476	10mM * 30uL	https://www.medchemexpress.com/A-769662.html	Epigenetics; PI3K/Akt/mTOR
HYCPK9921	HY-18179	AZD2932	F10	N/A	883986-34-3	447.49	c-Kit; FLT3; PDGFR; VEGFR	Free Base	AZD2932 is a potent and multi-targeted kinase inhibitor VEGFR2, PDGFβ, Flt-3 and c-Kit with IC50s of 8, 4, 7 and 9 nM in cell assay, respectively.	O=C(NC1=CN(C(C)C)N=C1)CC2=CC=C(OC3=C4C=C(OC)C(OC)=CC4=NC=N3)C=C2	DMSO : ≥ 41 mg/mL (91.62 mM)	DMSO Solution	15467	10mM * 30uL	https://www.medchemexpress.com/AZD2932.html	Protein Tyrosine Kinase/RTK
HYCPK9921	HY-15609	AZD-3463	F11	N/A	1356962-20-3	448.95	ALK; Autophagy; IGF-1R	Free Base	AZD-3463 is an ALK/IGF1R inhibitor which overcomes multiple mechanisms of acquired resistance to crizotinib. IC50 Value: Target: ALK/IGF1R	ClC(C=NC(NC1=C(OC)C=C(N2CCC(N)CC2)C=C1)=N3)=C3C4=CNC5=C4C=CC=C5	DMSO : 20 mg/mL (44.55 mM; Need ultrasonic); H2O : < 0.1 mg/mL (insoluble)	DMSO Solution	09016	10mM * 30uL	https://www.medchemexpress.com/azd-3463.html	Autophagy; Protein Tyrosine Kinase/RTK
HYCPK9921	HY-15801	HG-14-10-04	G2	N/A	1356962-34-9	532.08	ALK	Free Base	HG-14-10-04 is a potent and specific ALK inhibitor with IC50 of 20 nM. IC50 value: 20 nM Target: ALK More information can be found in the following Patent, Example 10	ClC1=CN=C(NC2=CC=C(N3CCC(N4CCN(C)CC4)CC3)C=C2OC)N=C1C5=CNC6=CC=CC=C65	DMSO : 13.3 mg/mL (25.00 mM; Need ultrasonic and warming)	DMSO Solution	14658	10mM * 30uL	https://www.medchemexpress.com/HG-14-10-04.html	Protein Tyrosine Kinase/RTK
HYCPK9921	HY-13491	GNF-5837	G3	N/A	1033769-28-6	535.49	Trk Receptor	Free Base	GNF-5837 is a potent, selective, and orally bioavailable pan-tropomyosin receptor kinase (TRK) inhibitor which display antiproliferative effects in cellular Ba/F3 assays ( IC50 values of 7 nM, 9 nM and 11 nM for cells containing the fusion proteins Tel-TrkC, Tel-TrkB and Tel-TrkA, respectively) [1].	O=C(NC1=CC(C(F)(F)F)=CC=C1F)NC2=CC=C(C)C(NC3=CC(NC/4=O)=C(C=C3)C4=C\C5=CC=CN5)=C2	DMSO : ≥ 32 mg/mL (59.76 mM); H2O : < 0.1 mg/mL (insoluble)	DMSO Solution	21988	10mM * 30uL	https://www.medchemexpress.com/GNF-5837.html	Neuronal Signaling; Protein Tyrosine Kinase/RTK
HYCPK9921	HY-12031	U0126-EtOH	G4	N/A	1173097-76-1	426.56	Autophagy; Influenza Virus; MEK; Mitophagy		U0126 (U0126-EtOH) is a potent, non-ATP competitive and selective MEK1 and MEK2 inhibitor, with IC50s of 72 nM and 58 nM, respectively. U0126 is an autophagy and mitophagy inhibitor[1][2][3][4].	NC1=CC=CC=C1S/C(N)=C(/C(C#N)=C(SC2=C(C=CC=C2)N)\N)C#N.CCO	H2O : < 0.1 mg/mL (insoluble); DMSO : ≥ 49 mg/mL (114.87 mM)	DMSO Solution	19826	10mM * 30uL	https://www.medchemexpress.com/U0126.html	Anti-infection; Autophagy; MAPK/ERK Pathway
HYCPK9921	HY-50864	GDC-0879	G5	N/A	905281-76-7	334.37	Raf	Free Base	GDC-0879 is a potent and selective B-Raf inhibitor with an IC50 of 0.13 nM.	O/N=C1C(C=CC(C2=CN(CCO)N=C2C3=CC=NC=C3)=C4)=C4CC/1	H2O : < 0.1 mg/mL (insoluble); DMSO : 50 mg/mL (149.53 mM; Need ultrasonic)	DMSO Solution	06354	10mM * 30uL	https://www.medchemexpress.com/GDC-0879.html	MAPK/ERK Pathway
HYCPK9921	HY-13064A	Cobimetinib (hemifumarate)	G6	N/A	1369665-02-0	647.38	Apoptosis; MEK	Fumarate	Cobimetinib hemifumarate is a novel selective MEK1 inhibitor, and the IC50 value against MEK1 is 4.2 nM.	OC1([C@H]2NCCCC2)CN(C1)C(C3=C(C(F)=C(C=C3)F)NC4=C(C=C(C=C4)I)F)=O.O=C(O)/C=C/C(O)=O.[0.5]	DMSO : 50 mg/mL (77.23 mM; Need ultrasonic)	DMSO Solution	26068	10mM * 30uL	https://www.medchemexpress.com/Cobimetinib_hemifumarate.html	Apoptosis; MAPK/ERK Pathway
HYCPK9921	HY-15679	PI4KIII beta inhibitor 3	G7	N/A	1245319-54-3	446.53	PI4K	Free Base	PI4KIII beta inhibitor 3 is a novel and high effective PI4KIIIβ inhibitor with IC50 of 5.7 nM.	O=C(N1CCN(C2=C3C(SC(C4=CC=CN=C4)=N3)=NC(N)=N2)CC1)NC5=CC=C(C)C=C5	DMSO : 20 mg/mL (44.79 mM; Need ultrasonic)	DMSO Solution	02202	10mM * 30uL	https://www.medchemexpress.com/PI4KIII-beta-inhibitor-3.html	PI3K/Akt/mTOR
HYCPK9921	HY-10249A	AKT Kinase Inhibitor	G8	N/A	842148-40-7	357.37	Akt	Free Base	AKT Kinase Inhibitor is an Akt kinase inhibitor with anti-tumor activity[1].	OCC#CC1=NC=C(C2=C1N=C(N2CC)C3=NON=C3N)OCCCN	H2O : < 0.1 mg/mL (insoluble); DMSO : 16.67 mg/mL (46.65 mM; Need ultrasonic)	DMSO Solution	03699	10mM * 30uL	https://www.medchemexpress.com/AKT-Kinase-Inhibitor.html	PI3K/Akt/mTOR
HYCPK9921	HY-107371	6-Bromo-2-hydroxy-3-methoxybenzaldehyde	G9	N/A	20035-41-0	231.04	IRE1	Free Base	6-Bromo-2-hydroxy-3-methoxybenzaldehyde (NSC95682) is an IRE-1α inhibitor with an IC50 of 0.08 μM, extracted from patent WO 2008154484 A1, IRE-lα inhibitor compound 3-5.	O=CC1=C(C(OC)=CC=C1Br)O	DMSO : 113 mg/mL (489.09 mM; Need ultrasonic and warming)	DMSO Solution	26429	10mM * 30uL	https://www.medchemexpress.com/NSC95682.html	Cell Cycle/DNA Damage
HYCPK9921	HY-12036	GSK1059615	G10	N/A	958852-01-2	333.36	Apoptosis; mTOR; PI3K	Free Base	GSK1059615 is a dual inhibitor of PI3Kα/β/δ/γ (reversible) and mTOR with IC50 of 0.4 nM/0.6 nM/2 nM/5 nM and 12 nM, respectively.	O=C(S/C1=C\C2=CC=C3N=CC=C(C3=C2)C4=CC=NC=C4)NC1=O	H2O : < 0.1 mg/mL (insoluble); DMSO : 5 mg/mL (15.00 mM; Need ultrasonic)	DMSO Solution	14156	10mM * 30uL	https://www.medchemexpress.com/GSK1059615.html	Apoptosis; PI3K/Akt/mTOR
HYCPK9921	HY-13907	TCS 359	G11	N/A	301305-73-7	360.43	FLT3	Free Base	TCS 359, a 2-acylaminothiophene-3-carboxamide, is a potent inhibitor of FLT3 with IC50 of 42 nM. IC50 Value: 42 nM [1] Target: Flt3 in vitro: TCS 359, a 2-acylaminothiophene-3-carboxamide, is a potent inhibitor of FLT3 with IC50 of 42 nM. TCS 359 inhibits MV4-11 proliferation with IC50 of 340 nM. TCS 359 is highly selective for FLT3 against a panel of kinases [1].	O=C(C1=C(NC(C2=CC=C(OC)C(OC)=C2)=O)SC3=C1CCCC3)N	DMSO : 14.29 mg/mL (39.65 mM; Need ultrasonic)	DMSO Solution	09607	10mM * 30uL	https://www.medchemexpress.com/tcs-359.html	Protein Tyrosine Kinase/RTK
HYCPK9921	HY-16708A	ZLN024 (hydrochloride)	H2	N/A	1883548-91-1	361.69	AMPK	Hydrochloride	ZLN024 hydrochloride is an AMPK allosteric activator. ZLN024 directly activates recombinant AMPK α1β1γ1, AMPK α2β1γ1, AMPK α1β2γ1 and AMPK α2β2γ1 heterotrimer with EC50s of 0.42 μM, 0.95 μM, 1.1 μM and 0.13 μM, respectively.	CC1=CC=C(OCCSC2=NC=CC=N2)C(Br)=C1.[H]Cl	H2O : < 0.1 mg/mL (insoluble); DMSO : ≥ 46 mg/mL (127.18 mM)	DMSO Solution	14644	10mM * 30uL	https://www.medchemexpress.com/ZLN024-hydrochloride.html	Epigenetics; PI3K/Akt/mTOR
HYCPK9921	HY-15158	SBE13 (Hydrochloride)	H3	N/A	1052532-15-6	479.40	Apoptosis; Autophagy; Polo-like Kinase (PLK)	Hydrochloride	SBE13 Hydrochloride is a potent and selective Plk1 inhibitor, with an IC50 of 200 pM; SBE13 Hydrochloride poorly inhibits Plk2 (IC50>66?μM) or Plk3 (IC50=875?nM).	COC1=CC=C(CCNCC2=CC=C(OCC3=CC=C(Cl)N=C3)C(OC)=C2)C=C1OC.[H]Cl	DMSO : ≥ 100 mg/mL (208.59 mM); H2O : 5 mg/mL (10.43 mM; Need ultrasonic)	DMSO Solution	14740	10mM * 30uL	https://www.medchemexpress.com/SBE13-Hydrochloride.html	Apoptosis; Autophagy; Cell Cycle/DNA Damage
HYCPK9921	HY-13264	Degrasyn	H4	N/A	856243-80-6	384.27	Apoptosis; Autophagy; Bcr-Abl; Deubiquitinase	Free Base	Degrasyn (WP1130) is a cell-permeable deubiquitinase (DUB) inhibitor, directly inhibiting DUB activity of USP9x, USP5, USP14, and UCH37. Degrasyn has been shown to downregulate the antiapoptotic proteins Bcr-Abl and JAK2.	BrC1=CC=CC(/C=C(C(N[C@H](C2=CC=CC=C2)CCC)=O)\C#N)=N1	DMSO : 100 mg/mL (260.23 mM; Need ultrasonic)	DMSO Solution	19068	10mM * 30uL	https://www.medchemexpress.com/WP1130.html	Apoptosis; Autophagy; Cell Cycle/DNA Damage; Protein Tyrosine Kinase/RTK
HYCPK9921	HY-15186	Ipatasertib	H5	N/A	1001264-89-6	458.00	Akt	Free Base	Ipatasertib (GDC-0068) is a highly selective and ATP-competitive pan-Akt inhibitor with IC50s of 5, 18 and 8 nM for Akt1, Akt2 and Akt3, respectively.	ClC1=CC=C([C@@H](CNC(C)C)C(N2CCN(C3=C([C@H](C)C[C@H]4O)C4=NC=N3)CC2)=O)C=C1	DMSO : ≥ 28 mg/mL (61.14 mM)	DMSO Solution	24321	10mM * 30uL	https://www.medchemexpress.com/GDC-0068.html	PI3K/Akt/mTOR
HYCPK9921	HY-13842	BX517	H6	N/A	850717-64-5	282.30	PDK-1	Free Base	BX517 is a potent and selective inhibitor of PDK1 with IC50 of 6 nM.	NC(NC1=CC=C(NC(/C2=C(C)\C3=CC=CN3)=O)C2=C1)=O	DMSO : ≥ 27 mg/mL (95.64 mM)	DMSO Solution	22697	10mM * 30uL	https://www.medchemexpress.com/BX517.html	PI3K/Akt/mTOR
HYCPK9921	HY-12964	SGI-7079	H7	N/A	1239875-86-5	455.53	TAM Receptor	Free Base	SGI-7079 is an Axl inhibitor, significantly inhibits the proliferation of SUM149 or KPL-4 cells with an IC50 of 0.43 or 0.16 μM, respectively. Ic50 value: Target: Axl in vitro: SGI-7079 treatment inhibits the phosphorylation of Axl at Tyr 702 upon Gas6 stimulation in SUM149 cells. The growth of SUM149 and KPL-4 in soft agar, one of the hallmark characteristics of cellular transformation and uncon…	N#CCC1=CC=CC(C2=C3C(NC=C3C)=NC(NC4=CC=C(N5CCN(C)CC5)C(F)=C4)=N2)=C1	DMSO : ≥ 34 mg/mL (74.64 mM)	DMSO Solution	20629	10mM * 30uL	https://www.medchemexpress.com/SGI-7079.html	Protein Tyrosine Kinase/RTK
HYCPK9921	HY-19712	LJH685	H8	N/A	1627710-50-2	381.42	Apoptosis; Ribosomal S6 Kinase (RSK)	Free Base	LJH685 is a potent, specific and selective RSK inhibitor, inhibits RSK1, 2, and 3 biochemical activities with IC50s of 6, 5, 4 nM, respectively[1].	OC1=C(F)C=C(C2=C(C3=CC=C(N4CCN(C)CC4)C=C3)C=CN=C2)C=C1F	DMSO : 10 mg/mL (26.22 mM; Need ultrasonic)	DMSO Solution	20222	10mM * 30uL	https://www.medchemexpress.com/LJH685.html	Apoptosis; MAPK/ERK Pathway
HYCPK9921	HY-101053	Src Inhibitor 1	H9	N/A	179248-59-0	373.40	Src	Free Base	Src Inhibitor 1 is a potent and selective dual site Src tyrosine kinase inhibitor with IC50 values of 44 nM for Src and 88nM for Lck.	COC1=CC2=NC=NC(NC3=CC=C(OC4=CC=CC=C4)C=C3)=C2C=C1OC	DMSO : 9.09 mg/mL (24.34 mM; Need ultrasonic)	DMSO Solution	23288	10mM * 30uL	https://www.medchemexpress.com/Src-Inhibitor-1.html	Protein Tyrosine Kinase/RTK
HYCPK9921	HY-112233	O-304	H10	N/A	1261289-04-6	380.25	AMPK	Free Base	O-304 is a first-in-class, orally available pan-AMPK activator, which increases AMPK activity by suppressing the dephosphorylation of pAMPK. O-304 exhibits a great potential as a drug to treat type 2 diabetes (T2D) and associated cardiovascular complications [1][2].	O=C(NC(SN1CC2=CC=C(Cl)C=C2)=NC1=O)C3=CC=C(Cl)C=C3	DMSO : 30 mg/mL (78.90 mM; Need ultrasonic and warming)	DMSO Solution	42421	10mM * 30uL	https://www.medchemexpress.com/O-304.html	Epigenetics; PI3K/Akt/mTOR
HYCPK9921	HY-10943	GNF-7	H11	N/A	839706-07-9	547.53	Bcr-Abl	Free Base	GNF-7 inhibits Bcr-Abl WT and Bcr-Abl T315I with IC50 of 133 nM and 61 nM, respectively. IC50 value: 133 nM (Bcr-Abl WT), 61 nM (Bcr-Abl T315I) Target: Bcr-Abl in vitro: GNF-7 is amongst the first type II inhibitors capable of inhibiting T315I to be described and will serve as a valuable lead to design next generation Bcr-Abl kinase inhibitors. GNF-7 exhibits some selectivity (4 to 100-fold) for …	O=C(NC1=CC=C(C)C(N2CC3=CN=C(NC4=CC=C(C)N=C4)N=C3N(C)C2=O)=C1)C5=CC=CC(C(F)(F)F)=C5	DMSO : ≥ 33 mg/mL (60.27 mM)	DMSO Solution	20311	10mM * 30uL	https://www.medchemexpress.com/GNF-7.html	Protein Tyrosine Kinase/RTK
HYCPK9922	HY-14622A	Necrostatin 2 (racemate)	A2	N/A	852391-15-2	277.71	RIP kinase	Free Base	Necrostatin 2 racemate (Nec-1S), the Nec-1 stable, is a potent and specific RIPK1 inhibitor lacking the IDO-targeting effect[1].	ClC1=C2C(C(CC3C(N(C)C(N3)=O)=O)=CN2)=CC=C1	DMSO : ≥ 50 mg/mL (180.04 mM)	DMSO Solution	09872	10mM * 30uL	https://www.medchemexpress.com/necrostatin-2-racemate.html	Apoptosis
HYCPK9922	HY-10372	PP121	A3	N/A	1092788-83-4	319.36	Apoptosis; mTOR; PDGFR; Src; VEGFR	Free Base	PP121 is a multi-targeted kinase inhibitor with IC50s of 10, 60, 12, 14, 2 nM for mTOR, DNK-PK, VEGFR2, Src, PDGFR, respectively.	NC1=C2C(C3=CC4=C(N=C3)NC=C4)=NN(C2=NC=N1)C5CCCC5	DMSO : 20 mg/mL (62.63 mM; Need ultrasonic)	DMSO Solution	05492	10mM * 30uL	https://www.medchemexpress.com/PP121.html	Apoptosis; PI3K/Akt/mTOR; Protein Tyrosine Kinase/RTK
HYCPK9922	HY-10804	CCT 137690	A4	N/A	1095382-05-0	551.48	Apoptosis; Aurora Kinase	Free Base	CCT 137690 is a potent and orally available aurora kinase inhibitor with IC50s of 15, 25, and 19 nM for aurora A, B and C, respectively.	CC1=CC(CN(CC2)CCN2C3=C4C(NC(C5=CC=C(N6CCN(C)CC6)C=C5)=N4)=NC=C3Br)=NO1	DMSO : 16.67 mg/mL (30.23 mM; Need ultrasonic)	DMSO Solution	05418	10mM * 30uL	https://www.medchemexpress.com/CCT-137690.html	Apoptosis; Cell Cycle/DNA Damage; Epigenetics
HYCPK9922	HY-101568	Roblitinib	A5	N/A	1708971-55-4	506.56	FGFR	Free Base	Roblitinib (FGF-401; Compound Example 83) is a highly selective and potent FGFR4 inhibitor with an IC50 of 1.9 nM[1]. Roblitinib has antitumor activity[2].	CN1CC(N(CC2=CC(CCCN3C(NC4=CC(NCCOC)=C(C#N)C=N4)=O)=C3N=C2C=O)CC1)=O	DMSO : 5.2 mg/mL (10.27 mM; Need ultrasonic)	DMSO Solution	60740	10mM * 30uL	https://www.medchemexpress.com/FGF-401.html	Protein Tyrosine Kinase/RTK
HYCPK9922	HY-100550	MSDC 0160	A6	N/A	146062-49-9	370.42	Insulin Receptor; Mitochondrial Metabolism		MSDC 0160 (Mitoglitazone) is a mitochondrial target of thiazolidinediones (mTOT)-modulating insulin sensitizer and a modulator of mitochondrial pyruvate carrier (MPC). MSDC 0160 is a thiazolidinedione (TZD) with antidiabetic and neuroprotective activities. MSDC 0160 has the potential for Alzheimer′s disease[1][2].	O=C(N1)SC(CC2=CC=C(OCC(C3=NC=C(CC)C=C3)=O)C=C2)C1=O	DMSO : ≥ 30 mg/mL (80.99 mM)	DMSO Solution	24540	10mM * 30uL	https://www.medchemexpress.com/MSDC_0160.html	Metabolic Enzyme/Protease; Protein Tyrosine Kinase/RTK
HYCPK9922	HY-107361	AZD4205	A7	N/A	2091134-68-6	489.57	JAK	Free Base	AZD4205 is a selective JAK1 inhibitor, with an IC50 of 73 nM, weakly inhibits JAK2 (IC50>14.7 μM), and shows little inhibition on JAK3 (IC50>30 μM)[1].	C[C@@H](N1CCN(C)CC1)C(NC2=C3C(C(C4=NC(NC5=CN(C)N=C5OC)=NC=C4)=CN3)=CC=C2)=O	DMSO : 250 mg/mL (510.65 mM; Need ultrasonic)	DMSO Solution	50185	10mM * 30uL	https://www.medchemexpress.com/AZD-4205.html	Epigenetics; JAK/STAT Signaling; Stem Cell/Wnt
HYCPK9922	HY-10256A	SB 203580 (hydrochloride)	A8	N/A	869185-85-3	413.90	Autophagy; Mitophagy; p38 MAPK	Hydrochloride	SB 203580 hydrochloride (RWJ 64809 hydrochloride) is a selective and ATP-competitive p38 MAPK inhibitor with IC50s of 50 nM and 500 nM for SAPK2a/p38 and SAPK2b/p38β2, respectively. SB 203580 hydrochloride inhibits LCK, GSK3β and PKBα with IC50s of 100-500-fold higher than that for SAPK2a/p38. SB 203580 hydrochloride is an autophagy and mitophagy activator[1].	O=S(C1=CC=C(C2=NC(C3=CC=C(F)C=C3)=C(C4=CC=NC=C4)N2)C=C1)C.[H]Cl	H2O : 8.43 mg/mL (20.37 mM; Need ultrasonic and warming); DMSO : 100 mg/mL (241.60 mM; Need ultrasonic)	DMSO Solution	40804	10mM * 30uL	https://www.medchemexpress.com/SB-203580-hydrochloride.html	Autophagy; MAPK/ERK Pathway
HYCPK9922	HY-10234	Saracatinib	A9	N/A	379231-04-6	542.03	Autophagy; Src	Free Base	Saracatinib (AZD0530) is a potent Src family inhibitor with IC50s of 2.7 to 11 nM for c-Src, Lck, c-YES, Lyn, Fyn, Fgr, and Blk. Saracatinib shows high selectivity over other tyrosine kinases[1].	ClC1=CC=C2C(OCO2)=C1NC3=C4C(OC5CCOCC5)=CC(OCCN6CCN(C)CC6)=CC4=NC=N3	DMSO : ≥ 32 mg/mL (59.04 mM)	DMSO Solution	22369	10mM * 30uL	https://www.medchemexpress.com/Saracatinib.html	Autophagy; Protein Tyrosine Kinase/RTK
HYCPK9922	HY-119937	ROCK inhibitor-2	A10	N/A	1127308-52-4	332.40	ROCK	Free Base	ROCK inhibitor-2 is a selective dual ROCK1 and ROCK2 inhibitor with IC50s of 17 nM and 2 nM, respectively[1].	O=C(N[C@H](C)C1=CC=CC(OC)=C1)C(C=C2)=CC=C2C3=CC=NC=C3	DMSO : 250 mg/mL (752.11 mM; Need ultrasonic)	DMSO Solution	56975	10mM * 30uL	https://www.medchemexpress.com/rock-inhibitor-2.html	Cell Cycle/DNA Damage; Cytoskeleton; Stem Cell/Wnt; TGF-beta/Smad
HYCPK9922	HY-14691	Refametinib	A11	N/A	923032-37-5	572.34	MEK	Free Base	Refametinib (BAY 869766; RDEA119) is an orally available, potent, non-ATP-competitive, selective, allosteric MEK1/MEK2 inhibitor with IC50s of 19 nM and 47 nM, respectively.	O=S(C1(C[C@H](O)CO)CC1)(NC(C(NC(C(F)=C2)=CC=C2I)=C3F)=C(OC)C=C3F)=O	DMSO : ≥ 31 mg/mL (54.16 mM)	DMSO Solution	23052	10mM * 30uL	https://www.medchemexpress.com/Refametinib.html	MAPK/ERK Pathway
HYCPK9922	HY-15142	Doxorubicin (hydrochloride)	B2	N/A	25316-40-9	579.98	ADC Cytotoxin; AMPK; Antibiotic; Apoptosis; Autophagy; Bacterial; HBV; HIV; Mitophagy; Topoisomerase	Hydrochloride	Doxorubicin hydrochloride (Hydroxydaunorubicin hydrochloride), a cytotoxic anthracycline antibiotic, is an anti-cancer chemotherapy agent. Doxorubicin hydrochloride inhibits topoisomerase II with an IC50 of 2.67 μM, thus stopping DNA replication. Doxorubicin hydrochloride reduces basal phosphorylation of AMPK and its downstream target acetyl-CoA carboxylase. Doxorubicin hydrochloride induces apop…	COC1=C2C(C(C(C(O)=C(C[C@](C(CO)=O)(O)C[C@@H]3O[C@@]4([H])C[C@H](N)[C@H](O)[C@H](C)O4)C3=C5O)=C5C2=O)=O)=CC=C1.[H]Cl	DMSO : 50 mg/mL (86.21 mM; Need ultrasonic); H2O : 33.33 mg/mL (57.47 mM; Need ultrasonic)	DMSO Solution	58647	10mM * 30uL	https://www.medchemexpress.com/Doxorubicin-hydrochloride.html	Antibody-drug Conjugate/ADC Related; Anti-infection; Apoptosis; Autophagy; Cell Cycle/DNA Damage; Epigenetics; PI3K/Akt/mTOR
HYCPK9922	HY-15431	Capivasertib	B3	N/A	1143532-39-1	428.92	Akt; Autophagy	Free Base	Capivasertib (AZD5363) is a potent pan-AKT kinase inhibitor with IC50 of 3, 7 and 7 nM for Akt1,Akt2 and Akt3, respectively.	O=C(C1(N)CCN(C2=C3C(NC=C3)=NC=N2)CC1)N[C@H](C4=CC=C(Cl)C=C4)CCO	DMSO : 125 mg/mL (291.43 mM; Need ultrasonic)	DMSO Solution	62756	10mM * 30uL	https://www.medchemexpress.com/AZD5363.html	Autophagy; PI3K/Akt/mTOR
HYCPK9922	HY-103021	LY3200882	B4	N/A	1898283-02-7	435.52	TGF-β Receptor	Free Base	LY3200882 is a potent, highly selective, ATP-competitive and orally active TGF-β receptor type 1 (ALK5) inhibitor with an IC50 of 38.2 nM. LY3200882 inhibits various pro-tumorigenic activities and is also used as an immune modulatory agent[1][2].	OC(C)(C)C1=NC=CC(NC2=NC=CC(OC3=CN(C4CC4)N=C3C5CCOCC5)=C2)=C1	DMSO : 130 mg/mL (298.49 mM; Need ultrasonic and warming)	DMSO Solution	28055	10mM * 30uL	https://www.medchemexpress.com/LY3200882.html	TGF-beta/Smad
HYCPK9922	HY-120350	BI-1347	B5	N/A	2163056-91-3	356.42	CDK	Free Base	BI-1347 is a potent CDK8 inhibitor extracted from patent WO2017202719A1, product I-003, has an IC50 of 1.1 nM[1].	O=C(N(C)C)CN1N=CC(C2=CC=C(C3=CN=CC4=C3C=CC=C4)C=C2)=C1	DMSO : 125 mg/mL (350.71 mM; Need ultrasonic)	DMSO Solution	41909	10mM * 30uL	https://www.medchemexpress.com/bi-1347.html	Cell Cycle/DNA Damage
HYCPK9922	HY-12044	Cabozantinib (S-malate)	B6	N/A	1140909-48-3	635.59	Apoptosis; VEGFR	S-Malate	Cabozantinib S-malate (XL184 S-malate) is a potent multiple receptor tyrosine kinases inhibitor that inhibits VEGFR2, c-Met, Kit, Axl and Flt3 with IC50s of 0.035, 1.3, 4.6, 7 and 11.3 nM, respectively.	O=C([C@H](CC(O)=O)O)O.O=C(NC1=CC=C(C=C1)OC2=CC=NC3=CC(OC)=C(C=C23)OC)C4(CC4)C(NC5=CC=C(C=C5)F)=O	DMSO : ≥ 23 mg/mL (36.19 mM); H2O : < 0.1 mg/mL (insoluble)	DMSO Solution	18416	10mM * 30uL	https://www.medchemexpress.com/Cabozantinib-S-malate.html	Apoptosis; Protein Tyrosine Kinase/RTK
HYCPK9922	HY-12042	Pimasertib	B7	N/A	1236699-92-5	431.20	MEK	Free Base	Pimasertib (AS703026) is a highly selective, potent, ATP non-competitive allosteric inhibitor of MEK1/2, used for cancer treatment.	FC1=C(C=CC(I)=C1)NC2=CN=CC=C2C(NC[C@@H](CO)O)=O	DMSO : ≥ 100 mg/mL (231.91 mM)	DMSO Solution	15052	10mM * 30uL	https://www.medchemexpress.com/AS703026.html	MAPK/ERK Pathway
HYCPK9922	HY-B1305	Chloropyramine hydrochloride	B8	N/A	6170-42-9	326.26	FAK; Histamine Receptor; VEGFR	Hydrochloride	Chloropyramine hydrochloride is a histamine receptor H1 antagonist which can also inhibit the biochemical function of VEGFR-3 and FAK.	CN(C)CCN(CC1=CC=C(Cl)C=C1)C2=NC=CC=C2.[H]Cl	DMSO : 30 mg/mL (91.95 mM; Need ultrasonic and warming)	DMSO Solution	64158	10mM * 30uL	https://www.medchemexpress.com/Chloropyramine_hydrochloride.html	GPCR/G Protein; Immunology/Inflammation; Neuronal Signaling; Protein Tyrosine Kinase/RTK
HYCPK9922	HY-50767A	Palbociclib (hydrochloride)	B9	N/A	827022-32-2	483.99	CDK	Hydrochloride	Palbociclib hydrochloride is a highly selective CDK4/6 inhibitor with IC50s of 11 nM and 16 nM, respectively. Palbociclib hydrochloride has the potential for ER-positive and HER2-negative breast cancer research.	O=C1C(C(C)=O)=C(C)C2=CN=C(NC3=NC=C(N4CCNCC4)C=C3)N=C2N1C5CCCC5.Cl	DMSO : 5.4 mg/mL (11.16 mM; Need ultrasonic); H2O : 4.9 mg/mL (10.12 mM; Need ultrasonic and warming)	DMSO Solution	59225	10mM * 30uL	https://www.medchemexpress.com/Palbociclib-hydrochloride.html	Cell Cycle/DNA Damage
HYCPK9922	HY-N0400	Wogonin	B10	N/A	632-85-9	284.26	Apoptosis; Autophagy; CDK; Wnt	Free Base	Wogonin is a naturally occurring mono-flavonoid, can inhibit the activity of CDK8 and Wnt, and exhibits anti-inflammatory and anti-tumor effects.	O=C1C=C(C2=CC=CC=C2)OC3=C(OC)C(O)=CC(O)=C13	DMSO : ≥ 125 mg/mL (439.74 mM)	DMSO Solution	42270	10mM * 30uL	https://www.medchemexpress.com/Wogonin.html	Apoptosis; Autophagy; Cell Cycle/DNA Damage; Stem Cell/Wnt
HYCPK9922	HY-N0755	Rhoifolin	B11	N/A	17306-46-6	578.52	Autophagy; GLUT; Insulin Receptor; NF-κB; p38 MAPK	Free Base	Rhoifolin is a flavone glycoside isolated from Citrus grandis (L.) Osbeck leaves. Rhoifolin is beneficial for diabetic complications through enhanced adiponectin secretion, tyrosine phosphorylation of insulin receptor-β and glucose transporter 4 (GLUT 4) translocation[1]. Rhoifolin ameliorates titanium particle-stimulated osteolysis and attenuates osteoclastogenesis via RANKL-induced NF-κB and MA…	O=C(C=C(C1=CC=C(O)C=C1)OC2=CC(O[C@H](O[C@H](CO)[C@@H](O)[C@@H]3O)[C@@H]3O[C@@](O[C@@H](C)[C@H](O)[C@H]4O)([H])[C@@H]4O)=C5)C2=C5O	10 mM in DMSO	DMSO Solution	62995	10mM * 30uL	https://www.medchemexpress.com/rhoifolin.html	Autophagy; MAPK/ERK Pathway; Membrane Transporter/Ion Channel; NF-κB; Protein Tyrosine Kinase/RTK
HYCPK9922	HY-13266A	BS-181 (hydrochloride)	C2	N/A	1397219-81-6	416.99	CDK	Hydrochloride	BS-181 hydrochloride is a highly selective CDK7 inhibitor with IC50 of 21 nM, and > 40-fold selective for CDK7 than CDK1, 2, 4, 5, 6, or 9.	CC(C1=C(N=C(C=C2NCC3=CC=CC=C3)NCCCCCCN)N2N=C1)C.[H]Cl	DMSO : ≥ 50 mg/mL (119.91 mM)	DMSO Solution	16066	10mM * 30uL	https://www.medchemexpress.com/BS-181-hydrochloride.html	Cell Cycle/DNA Damage
HYCPK9922	HY-13036	(Rac)-IBT6A	C3	N/A	1412418-47-3	386.45	Btk	Free Base	(Rac)-IBT6A is a racemate of IBT6A. IBT6A is an impurity of Ibrutinib. IBT6A can be used in synthesis of IBT6A Ibrutinib dimer and IBT6A adduct[1]. Ibrutinib is a selective, irreversible Btk inhibitor with an IC50 of 0.5 nM[2].	NC1=C2C(N(C3CNCCC3)N=C2C4=CC=C(OC5=CC=CC=C5)C=C4)=NC=N1	DMSO : 50 mg/mL (129.38 mM; Need ultrasonic)	DMSO Solution	36559	10mM * 30uL	https://www.medchemexpress.com/btk-inhibitor-1.html	Protein Tyrosine Kinase/RTK
HYCPK9922	HY-100131	GSK481	C4	N/A	1622849-58-4	377.39	RIP kinase	Free Base	GSK481 is a highly potent, selective, and specific receptor interacting protein 1 (RIP1) kinase inhibitor with an IC50 of 1.3 nM, which inhibits Ser166 phosphorylation in wild-type human RIP1 (IC50=2.8 nM). GSK481 also exhibits excellent translation in the U937 cellular assay with an IC50 of 10 nM[1].	O=C(C1=NOC(CC2=CC=CC=C2)=C1)N[C@H]3COC4=CC=CC=C4N(C)C3=O	DMSO : ≥ 35 mg/mL (92.74 mM); H2O : < 0.1 mg/mL (insoluble)	DMSO Solution	21100	10mM * 30uL	https://www.medchemexpress.com/GSK_acute_481.html	Apoptosis
HYCPK9922	HY-112823B	HS-10296 hydrochloride	C5	N/A	2134096-03-8	562.11	EGFR	Hydrochloride	HS-10296 hydrochloride is an orally available and third-Generation inhibitor of epidermal growth factor receptor (EGFR)-activating mutations and T790M-resistant mutation with limited activity against wild-type EGFR.	COC(C=C(N(C)CCN(C)C)C(NC(C=C)=O)=C1)=C1NC2=NC(C3=CN(C4CC4)C5=C3C=CC=C5)=CC=N2.[H]Cl	DMSO : 83.33 mg/mL (148.25 mM; Need ultrasonic)	DMSO Solution	35912	10mM * 30uL	https://www.medchemexpress.com/HS-10296_hydrochloride.html	JAK/STAT Signaling; Protein Tyrosine Kinase/RTK
HYCPK9922	HY-12763	GNE-317	C6	N/A	1394076-92-6	414.48	mTOR; PI3K	Free Base	GNE-317 is a PI3K/mTOR inhibitor, is able to cross the blood-brain barrier (BBB).	NC1=NC=C(C2=NC(N3CCOCC3)=C4C(C(C)=C(C5(OC)COC5)S4)=N2)C=N1	DMSO : 20 mg/mL (48.25 mM; Need ultrasonic)	DMSO Solution	15435	10mM * 30uL	https://www.medchemexpress.com/GNE-317.html	PI3K/Akt/mTOR
HYCPK9922	HY-103022	Repotrectinib	C7	N/A	1802220-02-5	355.37	ALK; ROS; Trk Receptor	Free Base	Repotrectinib (TPX-0005) is a potent ROS1 (IC50=0.07 nM) and TRK (IC50=0.83/0.05/0.1 nM for TRKA/B/C) inhibitor. Repotrectinib potently inhibits WT ALK (IC50=1.01 nM). Repotrectinib has anti-cancer activity[1][2].	O=C1NC[C@H](C)OC2=CC=C(F)C=C2[C@@H](C)NC3=NC4=C1C=NN4C=C3	DMSO : ≥ 83.3 mg/mL (234.40 mM)	DMSO Solution	27671	10mM * 30uL	https://www.medchemexpress.com/TPX-0005.html	Neuronal Signaling; Protein Tyrosine Kinase/RTK
HYCPK9922	HY-103045	CMPD101	C8	N/A	865608-11-3	466.46	PKC; ROCK		CMPD101 is a potent, highly selective and membrane-permeable small-molecule inhibitor of GRK2/3 with IC50 of 18 nM and 5.4 nM, respectively. CMPD101 exhibits less selectively against GRK1, GRK5, ROCK-2 and PKCα with IC50s of 3.1 μM , 2.3 μM, 1.4 μM and 8.1 μM, respectively. CMPD101 can be used for the study of heart failure[1].	O=C(C1=CC(NCC2=NN=C(C3=CC=NC=C3)N2C)=CC=C1)NCC4=CC=CC=C4C(F)(F)F	10 mM in DMSO	DMSO Solution	61732	10mM * 30uL	https://www.medchemexpress.com/cmpd101.html	Cell Cycle/DNA Damage; Cytoskeleton; Epigenetics; Stem Cell/Wnt; TGF-beta/Smad
HYCPK9922	HY-103019A	(±)-BAY-1251152	C9	N/A	1610358-53-6	404.43	CDK	Free Base	(±)-BAY-1251152 is a racemic mixture of BAY-1251152. BAY-1251152 is a potent and highly selective PTEF/CDK9 inhibitor.	N=S(CC1=CC(NC2=NC=C(F)C(C3=CC=C(F)C=C3OC)=C2)=NC=C1)(C)=O	H2O : < 0.1 mg/mL (insoluble); DMSO : 50 mg/mL (123.63 mM; Need ultrasonic)	DMSO Solution	40429	10mM * 30uL	https://www.medchemexpress.com/__plusmn__-BAY-1251152.html	Cell Cycle/DNA Damage
HYCPK9922	HY-10229	Motesanib (Diphosphate)	C10	N/A	857876-30-3	569.44	c-Kit; VEGFR	Phosphate	Motesanib Diphosphate (AMG 706 Diphosphate) is a potent ATP-competitive inhibitor of VEGFR1/2/3 with IC50s of 2 nM/3 nM/6 nM, respectively, and has similar activity against Kit, and is approximately 10-fold more selective for VEGFR than PDGFR and Ret.	O=C(C1=CC=CN=C1NCC2=CC=NC=C2)NC3=CC(NCC4(C)C)=C4C=C3.O=P(O)(O)O.O=P(O)(O)O	DMSO : ≥ 110 mg/mL (193.17 mM)	DMSO Solution	26949	10mM * 30uL	https://www.medchemexpress.com/Motesanib-Diphosphate.html	Protein Tyrosine Kinase/RTK
HYCPK9922	HY-13529	Globalagliatin	C11	N/A	1234703-40-2	559.81	Glucokinase	Free Base	Globalagliatin (LY2608204) is a activator of glucokinase (GK) with EC50 of 42 nM. IC 50 value: 42 nM (EC50) Target: glucokinase in vitro: Globalagliatin activates glucokinase (GK) with EC50 of 42 nM at 10 mM glucose with a concentration dependent manner at lower glucose concentrations. Globalagliatin also stimulates glucose metabolism in rat insulinoma INS1-E cells with EC50 of 579 nM. in vivo: G…	O=C([C@@]1(C2=CC=C(S(=O)(C3CC3)=O)C=C2)[C@H](C4CCCCC4)C1)NC5=NC=C(SCCN6CCCC6)S5	DMSO : ≥ 100 mg/mL (178.63 mM)	DMSO Solution	14226	10mM * 30uL	https://www.medchemexpress.com/LY2608204.html	Metabolic Enzyme/Protease
HYCPK9922	HY-12632	GNE 2861	D2	N/A	1394121-05-1	406.48	PAK	Free Base	GNE 2861 is a PAK inhibitor that displays group II selectivity. GNE 2861 inhibits PAK4, PAK5 and PAK6 with IC50s of 7.5, 36, 126 nM, respectively.	OC1(C#CC2=CC=C3N=C(NCCOC)N(C4=NC(N)=NC=C4)C3=C2)CCCCC1	DMSO : 270 mg/mL (664.24 mM; Need ultrasonic)	DMSO Solution	47581	10mM * 30uL	https://www.medchemexpress.com/PAK-IN-1.html	Cell Cycle/DNA Damage; Cytoskeleton
HYCPK9922	HY-126675A	AS2863619	D3	N/A	2241300-51-4	405.24	CDK; STAT	Hydrochloride	AS2863619 enables conversion of antigen-specific effector/memory T cells into Foxp3+ regulatory T (Treg) cells for the treatment of various immunological diseases. AS2863619 is a potent, orally active cyclin-dependent kinase 8 (CDK8) and CDK19 inhibitor with IC50s of 0.61 nM and 4.28 nM, respectively. STAT5 activation enhanced by AS2863619 inhibition of CDK8/19, which consequently activates the F…	NC1=NON=C1C(N2C3=CC=C4N=C(C)NC4=C3)=NC5=C2C=CN=C5.[H]Cl.[H]Cl	DMSO : 250 mg/mL (616.92 mM; Need ultrasonic)	DMSO Solution	60915	10mM * 30uL	https://www.medchemexpress.com/as2863619.html	Cell Cycle/DNA Damage; JAK/STAT Signaling; Stem Cell/Wnt
HYCPK9922	HY-15730	Poziotinib	D4	N/A	1092364-38-9	491.34	Apoptosis; EGFR	Free Base	Poziotinib (HM781-36B) is an orally active, irreversible pan-HER inhibitor, which effectively inhibits EGFRwt, HER-2 and HER-4 with IC50s of 3.2, 5.3 and 23.5 nM, respectively. Poziotinib (HM781-36B) also shows excellent inhibitory activities against mutated EGFRs, including EGFRT790M and EGFRL858R/T790M, with IC50s of 4.2 and 2.2 nM, respectively. Excellent antitumor activity[1][2].	C=CC(N1CCC(OC2=CC3=C(NC4=CC=C(Cl)C(Cl)=C4F)N=CN=C3C=C2OC)CC1)=O	DMSO : 135 mg/mL (274.76 mM; Need ultrasonic)	DMSO Solution	35487	10mM * 30uL	https://www.medchemexpress.com/Poziotinib.html	Apoptosis; JAK/STAT Signaling; Protein Tyrosine Kinase/RTK
HYCPK9922	HY-11108	R406 (free base)	D5	N/A	841290-80-0	470.45	Apoptosis; Syk	Free Base	R406 free base is a potent Syk inhibitor with IC50 of 41 nM, strongly inhibits Syk but not Lyn, 5-fold less potent to Flt3. IC50 value: 41 nM [1] Target: Syk in vitro: R406 is a potent inhibitor of immunoglobulin E (IgE)- and IgG-mediated activation of Fc receptor signaling. R406 inhibits the anti-IgE-induced production and release of LTC4 and cytokines and chemokines, including TNFα, IL-8, and G…	COC1=CC(NC2=NC(NC3=NC(N4)=C(C=C3)OC(C)(C)C4=O)=C(C=N2)F)=CC(OC)=C1OC	DMSO : ≥ 10 mg/mL (21.26 mM)	DMSO Solution	27247	10mM * 30uL	https://www.medchemexpress.com/R406-free-base.html	Apoptosis; Protein Tyrosine Kinase/RTK
HYCPK9922	HY-15391	Lucitanib	D6	N/A	1058137-23-7	443.49	FGFR; VEGFR	Free Base	Lucitanib (E-3810) is a novel dual inhibitor of VEGFR and FGFR, potently and selectively inhibits VEGFR1, VEGFR2, VEGFR3, FGFR1 and FGFR2 with IC50s of 7 nM, 25 nM, 10 nM, 17.5 nM, and 82.5 nM, respectively.	O=C(NC)C1=CC=CC2=C1C=CC(OC3=CC=NC4=CC(OCC5(N)CC5)=C(OC)C=C43)=C2	DMSO : ≥ 25 mg/mL (56.37 mM)	DMSO Solution	06960	10mM * 30uL	https://www.medchemexpress.com/e-3810.html	Protein Tyrosine Kinase/RTK
HYCPK9922	HY-15425A	PF-543 (Citrate)	D7	N/A	1415562-83-2	657.73	Apoptosis; Autophagy; LPL Receptor; SPHK	Citrate	PF-543 Citrate (Sphingosine Kinase 1 Inhibitor II Citrate) is a potent, selective, reversible and sphingosine-competitive SPHK1 inhibitor with an IC50 of 2 nM and a Ki of 3.6 nM. PF-543 Citrate is >100-fold selectivity for SPHK1 over SPHK2. PF-543 Citrate is an effective potent inhibitor of sphingosine 1-phosphate (S1P) formation in whole blood with an IC50 of 26.7 nM. PF-543 Citrate induces apop…	OC(C(O)=O)(CC(O)=O)CC(O)=O.O=S(C1=CC=CC=C1)(CC2=CC(C)=CC(OCC3=CC=C(CN4[C@@H](CO)CCC4)C=C3)=C2)=O	H2O : 50 mg/mL (76.02 mM; Need ultrasonic); DMSO : ≥ 100 mg/mL (152.04 mM)	DMSO Solution	07151	10mM * 30uL	https://www.medchemexpress.com/PF-543-Citrate.html	Apoptosis; Autophagy; GPCR/G Protein; Immunology/Inflammation
HYCPK9922	HY-14178	VX-11e	D8	N/A	896720-20-0	500.35	ERK	Free Base	VX-11e is a potent, selective, and orally bioavailable inhibitor of ERK with Ki < 2 nM.	FC1=CC(Cl)=C(NC2=NC(C3=CNC(C(N[C@H](CO)C4=CC=CC(Cl)=C4)=O)=C3)=C(C)C=N2)C=C1	H2O : < 0.1 mg/mL (insoluble); DMSO : ≥ 100 mg/mL (199.86 mM)	DMSO Solution	08581	10mM * 30uL	https://www.medchemexpress.com/VX-11e.html	MAPK/ERK Pathway; Stem Cell/Wnt
HYCPK9922	HY-103028A	GSK963	D9	N/A	2049868-46-2	230.31	RIP kinase	Free Base	GSK963 is a chiral, highly potent and selective inhibitor of RIP1 kinase, with an IC50 of 29 nM. GSK963 is a selective and potent inhibitor of necroptosis in murine and human cells in vitro[1].	CC(C)(C)C(N1N=CC[C@H]1C2=CC=CC=C2)=O	10 mM in DMSO	DMSO Solution	39220	10mM * 30uL	https://www.medchemexpress.com/GSK963.html	Apoptosis
HYCPK9922	HY-10207	Dovitinib (lactate)	D10	N/A	692737-80-7	482.51	c-Kit; FGFR; FLT3; PDGFR; VEGFR	Lactic acid	Dovitinib lactate (TKI258 lactate) is a multi-targeted tyrosine kinase inhibitor with IC50s of 1, 2, 8/9, 10/13/8, 27/210 nM for FLT3, c-Kit, FGFR1/3, VEGFR1/2/3 and PDGFRα/β, respectively[1].	O=C(N1)C(C(NC2=C3)=NC2=CC=C3N4CCN(C)CC4)=C(N)C5=C1C=CC=C5F.O=C(O)C(C)O	DMSO : ≥ 30 mg/mL (62.17 mM)	DMSO Solution	23570	10mM * 30uL	https://www.medchemexpress.com/Dovitinib-lactate.html	Protein Tyrosine Kinase/RTK
HYCPK9922	HY-13302B	CP-547632 (hydrochloride)	D11	N/A	252003-71-7	568.86	FGFR; VEGFR	Hydrochloride	CP-547632 hydrochloride is a well-tolerated, orally-bioavailable inhibitor of the VEGFR-2 and basic fibroblast growth factor (FGF) kinases with IC50s of 11 nM and 9 nM, respectively. CP-547632 hydrochloride is an ATP-competitive kinase inhibitor and it is selective relative to epidermal growth factor receptor, platelet-derived growth factor β, and other related TKs. CP-547632 hydrochloride has an…	O=C(NC1=C(C(N)=O)C(OCC2=C(F)C=C(Br)C=C2F)=NS1)NCCCCN3CCCC3.[H]Cl	DMSO : 38.33 mg/mL (67.38 mM; Need ultrasonic); H2O : < 0.1 mg/mL (insoluble)	DMSO Solution	45221	10mM * 30uL	https://www.medchemexpress.com/cp-547632-hydrochloride.html	Protein Tyrosine Kinase/RTK
HYCPK9922	HY-100315	Tyrosine kinase-IN-1	E2	N/A	705946-27-6	445.53	FGFR; PDGFR; VEGFR	Free Base	Tyrosine kinase-IN-1 is a multi-targeted tyrosine kinase inhibitor with IC50s of 4, 20, 4, 2 nM for KDR, Flt-1, FGFR1 and PDGFRα, respectively.	O=C1NC2=C(C=C(NC3CCN(CC)CC3)C=C2)/C1=C(C4=CC=CC(F)=C4)/C5=NC=C(C)N5	DMSO : ≥ 62.5 mg/mL (140.28 mM)	DMSO Solution	36488	10mM * 30uL	https://www.medchemexpress.com/Tyrosine_kinase-IN-1.html	Protein Tyrosine Kinase/RTK
HYCPK9922	HY-12340	ETP-46321	E3	N/A	1252594-99-2	473.55	PI3K	Free Base	ETP-46321 is a potent and orally bioavailable PI3Kα and PI3Kδ inhibitor with Kiapps of 2.3 and 14.2 nM, respectively.	NC(N=C1)=NC=C1C2=CN3C=C(CN4CCN(S(=O)(C)=O)CC4)N=C3C(N5CCOCC5)=N2	DMSO : ≥ 33 mg/mL (69.69 mM)	DMSO Solution	24084	10mM * 30uL	https://www.medchemexpress.com/etp-46321.html	PI3K/Akt/mTOR
HYCPK9922	HY-15161	Ro3280	E4	N/A	1062243-51-9	543.61	Polo-like Kinase (PLK)	Free Base	Ro3280 is a potent, highly selective inhibitor of PLK1 with an IC50 and a Kd of 3 nM and 0.09 nM, respectively, and nearly has no effect on PLK2 and PLK3.	COC1=C(NC2=NC(N(C3CCCC3)CC(F)(F)C(N4C)=O)=C4C=N2)C=CC(C(NC5CCN(C)CC5)=O)=C1	H2O : < 0.1 mg/mL (insoluble); DMSO : 100 mg/mL (183.96 mM; Need ultrasonic)	DMSO Solution	22400	10mM * 30uL	https://www.medchemexpress.com/Ro3280.html	Cell Cycle/DNA Damage
HYCPK9922	HY-10223	CUDC-101	E5	N/A	1012054-59-9	434.49	EGFR; HDAC	Free Base	CUDC-101 is a potent inhibitor of HDAC, EGFR, and HER2 with IC50s of 4.4, 2.4, and 15.7 nM, respectively.	C#CC1=CC=CC(NC2=NC=NC3=CC(OC)=C(C=C23)OCCCCCCC(NO)=O)=C1	H2O : < 0.1 mg/mL (insoluble); DMSO : 25 mg/mL (57.54 mM; Need ultrasonic)	DMSO Solution	20029	10mM * 30uL	https://www.medchemexpress.com/CUDC-101.html	Cell Cycle/DNA Damage; Epigenetics; JAK/STAT Signaling; Protein Tyrosine Kinase/RTK
HYCPK9922	HY-15164A	Icotinib	E6	N/A	610798-31-7	391.42	EGFR	Free Base	Icotinib (BPI-2009) is a potent and specific EGFR inhibitor with an IC50 of 5 nM; also inhibits mutant EGFRL858R, EGFRL858R/T790M, EGFRT790M and EGFRL861Q.	C#CC1=CC(NC2=C(C=C(OCCOCCOCCO3)C3=C4)C4=NC=N2)=CC=C1	DMSO : ≥ 155 mg/mL (395.99 mM)	DMSO Solution	30499	10mM * 30uL	https://www.medchemexpress.com/icotinib.html	JAK/STAT Signaling; Protein Tyrosine Kinase/RTK
HYCPK9922	HY-14711	Reversine	E7	N/A	656820-32-5	393.49	Aurora Kinase; Autophagy	Free Base	Reversine is a novel class of ATP-competitive Aurora kinase inhibitor with IC50s of 400, 500 and 400 nM for Aurora A, Aurora B and Aurora C, respectively.	C1(NC2=CC=C(N3CCOCC3)C=C2)=NC(NC4CCCCC4)=C5C(NC=N5)=N1	DMSO : 20 mg/mL (50.83 mM; Need ultrasonic); H2O : < 0.1 mg/mL (insoluble)	DMSO Solution	09473	10mM * 30uL	https://www.medchemexpress.com/reversine.html	Autophagy; Cell Cycle/DNA Damage; Epigenetics
HYCPK9922	HY-15155	MLN0905	E8	N/A	1228960-69-7	486.56	Polo-like Kinase (PLK)	Free Base	MLN0905 is a potent PLK1 inhibitor, with an IC50 of 2 nM.	CC1=NC=C(CCCN(C)C)C=C1NC2=NC(C(C=CC(C(F)(F)F)=C3)=C3NC(C4)=S)=C4C=N2	DMSO : ≥ 30 mg/mL (61.66 mM)	DMSO Solution	07593	10mM * 30uL	https://www.medchemexpress.com/MLN0905.html	Cell Cycle/DNA Damage
HYCPK9922	HY-15727	Afuresertib	E9	N/A	1047644-62-1	427.32	Akt; PKC; ROCK	Free Base	Afuresertib (GSK2110183) is an orally bioavailable, selective, ATP-competitive and potent pan-Akt kinase inhibitor with Kis of 0.08/2/2.6 nM for Akt1/Akt2/Akt3, respectively[1][2].	O=C(C1=CC(C2=C(Cl)C=NN2C)=C(Cl)S1)N[C@@H](CC3=CC=CC(F)=C3)CN	DMSO : ≥ 40 mg/mL (93.61 mM)	DMSO Solution	13903	10mM * 30uL	https://www.medchemexpress.com/Afuresertib.html	Cell Cycle/DNA Damage; Cytoskeleton; Epigenetics; PI3K/Akt/mTOR; Stem Cell/Wnt; TGF-beta/Smad
HYCPK9922	HY-13417	AICAR	E10	N/A	2627-69-2	258.23	AMPK; Autophagy; Mitophagy	Free Base	AICAR (Acadesine) is an adenosine analog and a AMPK activator. AICAR regulates the glucose and lipid metabolism, and inhibits proinflammatory cytokines and iNOS production. AICAR is also an autophagy and mitophagy inhibitor[1][2].	OC[C@@H]1[C@@H](O)[C@@H](O)[C@H](N2C=NC(C(N)=O)=C2N)O1	H2O : 65 mg/mL (251.71 mM; Need ultrasonic and warming); DMSO : ≥ 30 mg/mL (116.18 mM)	DMSO Solution	38929	10mM * 30uL	https://www.medchemexpress.com/AICAR.html	Autophagy; Epigenetics; PI3K/Akt/mTOR
HYCPK9922	HY-13328	Sapanisertib	E11	N/A	1224844-38-5	309.33	Autophagy; mTOR	Free Base	Sapanisertib (INK-128; MLN0128; TAK-228) is an orally available, ATP-dependent mTOR1/2 inhibitor with an IC50 of 1 nM for mTOR kinase.	NC1=NC=NC2=C1C(C3=CC4=C(C=C3)OC(N)=N4)=NN2C(C)C	DMSO : ≥ 83.3 mg/mL (269.29 mM)	DMSO Solution	28481	10mM * 30uL	https://www.medchemexpress.com/INK-128.html	Autophagy; PI3K/Akt/mTOR
HYCPK9922	HY-B0183	Ellagic acid	F2	N/A	476-66-4	302.19	Casein Kinase; Endogenous Metabolite; Reactive Oxygen Species	Free Base	Ellagic acid is a natural antioxidant, and acts as a potent and ATP-competitive CK2 inhibitor, with an IC50 of 40 nM and a Ki of 20 nM.	O=C1C2=CC(O)=C(O)C(O3)=C2C4=C(C3=O)C=C(O)C(O)=C4O1	DMSO : 3.33 mg/mL (11.02 mM; Need ultrasonic); H2O : < 0.1 mg/mL (insoluble)	DMSO Solution	13283	10mM * 30uL	https://www.medchemexpress.com/Ellagic-acid.html	Cell Cycle/DNA Damage; Immunology/Inflammation; Metabolic Enzyme/Protease; NF-κB; Stem Cell/Wnt
HYCPK9922	HY-N1992	Theaflavin 3,3'-digallate	F3	N/A	30462-35-2	868.70	Akt; ERK; MEK; NF-κB	Free Base	Theaflavin 3,3'-digallate (TF3), the typical pigment in black tea, is a good antitumor agent. Theaflavin 3,3'-digallate is generally regarded as the effective component for the inhibitory effects against carcinogenesis without adverse side effects by affecting multiple signal transduction pathways, such as upregulating p53 and p21, inhibiting phosphorylation of the cell survival protein Akt and M…	O=C(C1=CC(O)=C(O)C(O)=C1)O[C@H](CC2=C3O)[C@H](OC2=CC(O)=C3)C4=C(C=C([C@@H](OC5=CC(O)=CC(O)=C5C6)[C@@H]6OC(C7=CC(O)=C(O)C(O)=C7)=O)C=C(O)C8=O)C8=C(O)C(O)=C4	DMSO : 41.67 mg/mL (47.97 mM; Need ultrasonic)	DMSO Solution	62236	10mM * 30uL	https://www.medchemexpress.com/theaflavin-3-3-digallate.html	MAPK/ERK Pathway; NF-κB; PI3K/Akt/mTOR; Stem Cell/Wnt
HYCPK9922	HY-102081	2OH-BNPP1	F4	N/A	833481-73-5	297.35	Checkpoint Kinase (Chk)	Free Base	2OH-BNPP1 is an inhibitor of BUB1 kinase, a Ser/Thr kinase, used for the treatment of cancer.	OC1=CC=CC=C1CC2=NN(C(C)(C)C)C3=NC=NC(N)=C32	DMSO : ≥ 100 mg/mL (336.30 mM)	DMSO Solution	26603	10mM * 30uL	https://www.medchemexpress.com/2OH-BNPP1.html	Cell Cycle/DNA Damage
HYCPK9922	HY-112823	HS-10296	F5	N/A	1899921-05-1	525.64	EGFR	Free Base	HS-10296, an orally available and third-generation EGFR-activating mutations and T790M-resistant mutation inhibitor, shows limited activity against wild-type EGFR[1][2].	COC(C=C(N(C)CCN(C)C)C(NC(C=C)=O)=C1)=C1NC2=NC(C3=CN(C4CC4)C5=C3C=CC=C5)=CC=N2	DMSO : ≥ 83.33 mg/mL (158.53 mM)	DMSO Solution	65966	10mM * 30uL	https://www.medchemexpress.com/hs-10296.html	JAK/STAT Signaling; Protein Tyrosine Kinase/RTK
HYCPK9922	HY-112822	ON-013100	F6	N/A	865783-95-5	394.44	CDK	Free Base	ON-013100, an antineoplastic drug, acts a mitotic inhibitor that could inhibit Cyclin D1 expression.	OC1=CC(CS(=O)(/C=C/C2=C(OC)C=C(OC)C=C2OC)=O)=CC=C1OC	H2O	DMSO Solution	66653	10mM * 30uL	https://www.medchemexpress.com/ON-013100.html	Cell Cycle/DNA Damage
HYCPK9922	HY-136534	RET V804M-IN-1	F7	N/A	2414909-94-5	344.37	RET		RET V804M-IN-1 (compound 5) is a wt-RET -selective inhibitors of RETV804M kinase, with an IC50 of 20 nM[1].	O=C(N)C1=CC=C(C2=C3N=C(NCC4=CC=CN=C4)C=CN3N=C2)C=C1	DMSO : 125 mg/mL (362.98 mM; Need ultrasonic)	DMSO Solution	66579	10mM * 30uL	https://www.medchemexpress.com/ret-v804m-in-1.html	Protein Tyrosine Kinase/RTK
HYCPK9922	HY-P1597	Malantide	F8	N/A	86555-35-3	1633.89	PKA; PKC		Malantide is a synthetic dodecapeptide derived from the site phosphorylated by cAMP-dependent protein kinase (PKA) on the β-subunit of phosphorylase kinase. Malantide is a highly specific substrate for PKA with a Km of 15 μM and shows protein inhibitor (PKI) inhibition >90% substrate phosphorylation in various rat tissue extracts[1]. Malantide is also an efficient substrate for PKC with a Km of 1…	[RTKRSGSVYEPLKI]	H2O	DMSO Solution	66625	10mM * 30uL	https://www.medchemexpress.com/Malantide.html	Epigenetics; Protein Tyrosine Kinase/RTK; Stem Cell/Wnt; TGF-beta/Smad
HYCPK9922	HY-10981A	Lenvatinib (mesylate)	F9	N/A	857890-39-2	522.96	c-Kit; FGFR; PDGFR; RET; VEGFR	Mesylate	Lenvatinib mesylate (E7080 mesylate), an oral, multi-targeted tyrosine kinase inhibitor that inhibits VEGFR1-3, FGFR1-4, PDGFR, KIT, and RET, shows potent antitumor activities[1][2].	O=C(C1=C(OC)C=C2N=CC=C(OC3=CC=C(NC(NC4CC4)=O)C(Cl)=C3)C2=C1)N.OS(=O)(C)=O	DMSO : 8.33 mg/mL (15.93 mM; Need ultrasonic)	DMSO Solution	66588	10mM * 30uL	https://www.medchemexpress.com/lenvatinib-mesylate.html	Protein Tyrosine Kinase/RTK
HYCPK9922	HY-107598	JNK Inhibitor VIII	F10	N/A	894804-07-0	356.38	JNK	Free Base	JNK Inhibitor VIII (TCS JNK 6o) is a c-Jun N-terminal kinases (JNK-1, -2, and -3) inhibitor with Ki values of 2 nM, 4 nM, 52 nM, respectively, and has IC50 values of 45 nM and 160 nM for JNK-1 and -2, respectively[1].	N#CC1=C(N=C(NC(CC2=C(C=CC(OC)=C2)OC)=O)C=C1N)OCC	DMSO : 250 mg/mL (701.50 mM; Need ultrasonic)	DMSO Solution	65622	10mM * 30uL	https://www.medchemexpress.com/jnk-inhibitor-viii.html	MAPK/ERK Pathway
HYCPK9922	HY-135674	SR-318	F11	N/A	2413286-32-3	459.58	p38 MAPK; TNF Receptor		SR-318 is a potent and highly selective p38 MAPK inhibitor with IC50s of 5 nM, 32 nM and 6.11 μM for p38α, p38β and p38α/β, respectively. SR-318 potently inhibits the TNF-α release in whole blood with an IC50 of 283 nM. SR-318 has anti-cancer and anti-inflammatory activity[1].	O=C(C1=C(N)N(C2=CC=CC=C2)N=C1)NCC3=CC=C(C(NCCCC4CCCCC4)=O)C=C3	DMSO : 125 mg/mL (271.99 mM; Need ultrasonic)	DMSO Solution	65576	10mM * 30uL	https://www.medchemexpress.com/sr-318.html	Apoptosis; MAPK/ERK Pathway
HYCPK9922	HY-19617B	EGFR-IN-1 (TFA)	G2	N/A		628.60	EGFR	Trifluoroacetate	EGFR-IN-1 TFA is an orally active and irreversible L858R/T790M mutant selective EGFR inhibitor. EGFR-IN-1 TFA potently inhibits Gefitinib-resistant EGFR L858R, T790M with 100-fold selectivity over wild-type EGFR. EGFR-IN-1 TFA displays strong antiproliferative activity against the H1975 cells and the first line mutant HCC827 cells. Antitumor activity[1].	COC(C=C(OCCN(C)C)C=C1)=C1NC2=NC=C3C(N(C4=CC=CC(NC(C=C)=O)=C4)C(C=C3C)=O)=N2.OC(C(F)(F)F)=O	DMSO : 250 mg/mL (397.71 mM; Need ultrasonic)	DMSO Solution	67672	10mM * 30uL	https://www.medchemexpress.com/egfr-in-1-tfa.html	JAK/STAT Signaling; Protein Tyrosine Kinase/RTK
HYCPK9922	HY-135299	CH6953755	G3	N/A	2055918-71-1	552.55	Src		CH6953755 is a potent, orally active and selective YES1 kinase (a member of the SRC family) inhibitor with an IC50 of 1.8 nM. CH6953755 inhibits YES1 kinase, leading to antitumor activity against YES1 Gene -amplified cancers in vitro and in vivo[1].	CS(=O)(NC1=CC2=C(C=C1C)C=C(C(C3=C(N)N(C4=C(C)C=C(OC5=C(F)C=CC=C5F)N=C4)N=C3)=O)N2)=O	DMSO : 125 mg/mL (226.22 mM; Need ultrasonic)	DMSO Solution	66086	10mM * 30uL	https://www.medchemexpress.com/ch6953755.html	Protein Tyrosine Kinase/RTK
HYCPK9922	HY-17499	EGFR-IN-12	G4	N/A	879127-07-8	413.40	Apoptosis; EGFR	Free Base	EGFR-IN-12 is a 4,6-disubstituted pyrimidine and is a potent, ATP-competitive, irreversible and highly selective EGFR inhibitor with an IC50of 21 nM. EGFR-IN-12 also inhibits mutant EGFRL858R and EGFRL861Q with IC50s of 63 nM and 4 nM, respectively. EGFR-IN-12 displays strong selectivity for EGFR over HER4 (IC50 = 7640 nM) and a panel of 55 other kinases. EGFR-IN-12 induces cells apoptosis and ha…	O=C(C1CC1)NC2=CC=CC(NC3=NC=NC(NC4=CC=CC(C(F)(F)F)=C4)=C3)=C2	H2O : < 0.1 mg/mL (insoluble); DMSO : 250 mg/mL (604.74 mM; Need ultrasonic)	DMSO Solution	65214	10mM * 30uL	https://www.medchemexpress.com/egfr-in-12.html	Apoptosis; JAK/STAT Signaling; Protein Tyrosine Kinase/RTK
HYCPK9922	HY-10409A	Fedratinib (hydrochloride hydrate)	G5	N/A	1374744-69-0	615.62	Apoptosis; JAK	Hydrochloride	Fedratinib hydrochloride hydrate (TG-101348 hydrochloride hydrate) is a potent, selective, ATP-competitive and orally active JAK2 inhibitor with IC50s of 3 nM for both JAK2 and JAK2V617F kinase. Fedratinib hydrochloride hydrate shows 35- and 334-fold selectivity over JAK1 and JAK3, respectively. Fedratinib hydrochloride hydrate induces cancer cell apoptosis and has the potential for myeloprolifer…	[H]Cl.[H]O[H].[H]Cl.O=S(C1=CC=CC(NC2=NC(NC3=CC=C(C=C3)OCCN4CCCC4)=NC=C2C)=C1)(NC(C)(C)C)=O	DMSO : 250 mg/mL (406.09 mM; Need ultrasonic)	DMSO Solution	66991	10mM * 30uL	https://www.medchemexpress.com/fedratinib-hydrochloride-hydrate.html	Apoptosis; Epigenetics; JAK/STAT Signaling; Stem Cell/Wnt
HYCPK9922	HY-12280	THZ2	G6	N/A	1604810-84-5	566.05	CDK		THZ2 is a potent and selective CDK7 inhibitor with an IC50 of 13.9 nM.	O=C(NC1=CC=CC(NC2=NC=C(Cl)C(C3=CNC4=C3C=CC=C4)=N2)=C1)C5=CC=CC(NC(/C=C/CN(C)C)=O)=C5	DMSO : ≥ 39 mg/mL (68.90 mM)	DMSO Solution	13313	10mM * 30uL	https://www.medchemexpress.com/THZ2.html	Cell Cycle/DNA Damage
HYCPK9922	HY-136447	ASP4132	G7	N/A	1640294-30-9	937.06	AMPK	Tosylate	ASP4132 is an orally active, potent AMPK activator with an EC50 of 18 nM. ASP4132 has anti-cancer activity and makes tumor regression in breast cancer xenograft mouse models[1].	O=C(C1=NC2=CC=C(C3CCN(CC4=CC=C(OC)N=C4)CC3)C=C2N1)N5CCN(CC6=CC=C(C(F)(F)F)C=C6)CC5.O=S(C7=CC=C(C)C=C7)(O)=O.O=S(C8=CC=C(C)C=C8)(O)=O	DMSO : 250 mg/mL (266.79 mM; Need ultrasonic); Methanol : 8.33 mg/mL (8.89 mM; Need ultrasonic)	DMSO Solution	66552	10mM * 30uL	https://www.medchemexpress.com/asp4132.html	Epigenetics; PI3K/Akt/mTOR
HYCPK9922	HY-112167	GDC-0575	G8	N/A	1196541-47-5	378.27	Checkpoint Kinase (Chk)	Free Base	GDC-0575 (ARRY-575, RG7741) is a highly-selective oral small-molecule Chk1 inhibitor with an IC50 of 1.2?nM.	O=C(C1CC1)NC2=CNC3=NC=C(Br)C(N4C[C@H](N)CCC4)=C32	DMSO : ≥ 50 mg/mL (132.18 mM)	DMSO Solution	31874	10mM * 30uL	https://www.medchemexpress.com/GDC-0575.html	Cell Cycle/DNA Damage
HYCPK9922	HY-109086	Edicotinib	G9	N/A	1142363-52-7	461.60	c-Fms	Free Base	Edicotinib (JNJ-40346527) is a potent, selective, brain penetrant and orally active?colony-stimulating factor-1 receptor (CSF-1R)?inhibitor with an IC50 of 3.2 nM. Edicotinib exhibits less inhibitory effects on KIT and FLT3 with IC50 values of 20 nM and 190 nM, respectively[1]. Edicotinib limits microglial expansion and attenuates microglial proliferation and neurodegeneration?in mice. Edicotinib…	O=C(C1=NC=C(C#N)N1)NC2=C(C3=CCC(C)(C)CC3)N=C(C(CC(C)(C)O4)CC4(C)C)C=C2	DMSO : 16.67 mg/mL (36.11 mM; Need ultrasonic); H2O : < 0.1 mg/mL (insoluble)	DMSO Solution	35522	10mM * 30uL	https://www.medchemexpress.com/Edicotinib.html	Protein Tyrosine Kinase/RTK
HYCPK9922	HY-103672	AZD7624	G10	N/A	1095004-78-6	491.56	Autophagy; p38 MAPK	Free Base	AZD7624 is an inhaled p38 inhibitor, with potent anti-inflammatory activity.	O=C(NC1CC1)C2=CC(N3C(C(NC4(C5=CC=CC=C5OCCNC)CC4)=NC=C3)=O)=C(C)C(F)=C2	DMSO : 250 mg/mL (508.58 mM; Need ultrasonic)	DMSO Solution	66152	10mM * 30uL	https://www.medchemexpress.com/AZD7624.html	Autophagy; MAPK/ERK Pathway
HYCPK9922	HY-108328	PF-04937319	G11	N/A	1245603-92-2	432.43	Glucokinase	Free Base	PF-04937319 is a glucokinase activator (GKA) with EC50 value of 154.4 ?μM, one of the most promising strategies for the treatment of type 2 diabetes mellitus[1]. PF-04937319 is designed to maintain glucose-lowering efficacy while mitigating the risk of hypoglycaemia observed with many other GKAs[2].	O=C(C1=NC=C(OC2=C3C=C(C)OC3=CC(C(NC4=NC=C(C)N=C4)=O)=C2)C=N1)N(C)C	10 mM in DMSO	DMSO Solution	66543	10mM * 30uL	https://www.medchemexpress.com/pf-04937319.html	Metabolic Enzyme/Protease
HYCPK9922	HY-114702	M77976	H2	N/A	394237-61-7	296.32	PDHK	Free Base	M77976 is a specific ATP-competitive inhibitor of PDK4 (pyruvate dehydrogenase kinase isoforms 4), with an IC50 of 648 μM. M77976 is potential for the research of obesity and diabetes[1].	COC1=CC=C(C=C1)C2=C(NN=C2C3=CC=C(C=C3O)O)C	DMSO : 250 mg/mL (843.68 mM; Need ultrasonic)	DMSO Solution	66577	10mM * 30uL	https://www.medchemexpress.com/m77976.html	Metabolic Enzyme/Protease
HYCPK9922	HY-18174E	Prexasertib (dimesylate)	H3	N/A	1234015-58-7	557.60	Apoptosis; Checkpoint Kinase (Chk)	Mesylate	Prexasertib dimesylate (LY2606368 dimesylate) is a selective, ATP-competitive second-generation checkpoint kinase 1 (CHK1) inhibitor with a Ki of 0.9 nM and an IC50 of <1 nM. Prexasertib dimesylate inhibits CHK2 (IC50=8 nM) and RSK1 (IC50=9 nM). Prexasertib dimesylate causes double-stranded DNA breakage and replication catastrophe resulting in apoptosis. Prexasertib dimesylate shows potent anti-t…	N#CC1=NC=C(NC2=NNC(C3=C(OC)C=CC=C3OCCCN)=C2)N=C1.CS(=O)(O)=O.CS(=O)(O)=O	DMSO : 100 mg/mL (179.34 mM; Need ultrasonic); H2O : 50 mg/mL (89.67 mM; Need ultrasonic)	DMSO Solution	66046	10mM * 30uL	https://www.medchemexpress.com/prexasertib-dimesylate.html	Apoptosis; Cell Cycle/DNA Damage
HYCPK9922	HY-101625	Recilisib	H4	N/A	334969-03-8	336.79	Akt; PI3K	Free Acid	Recilisib is a radioprotectant, which can activate AKT, PI3K activities in cells.	O=C(O)C1=CC=C(/C=C/S(=O)(CC2=CC=C(Cl)C=C2)=O)C=C1	DMSO : 35.71 mg/mL (106.03 mM; Need ultrasonic)	DMSO Solution	59435	10mM * 30uL	https://www.medchemexpress.com/Recilisib.html	PI3K/Akt/mTOR
HYCPK9922	HY-112287	ERK1/2 inhibitor 1	H5	N/A	2095719-90-5	550.05	ERK	Free Base	ERK1/2 inhibitor 1 is a potent, orally bioavailable ERK1/2 inhibitor, showing 60% inhibition at 1 nM and an IC50 of 3.0 nM against ERK1 and ERK2, respectively[1].	ClC1=CN=C(NC2CCOCC2)N=C1C3=CC=C(CN([C@H](C)C(N[C@H](CO)C4=CC=CC(C)=C4)=O)C5=O)C5=C3	DMSO : 250 mg/mL (454.50 mM; Need ultrasonic)	DMSO Solution	67726	10mM * 30uL	https://www.medchemexpress.com/ERK1-2_inhibitor_1.html	MAPK/ERK Pathway; Stem Cell/Wnt
HYCPK9922	HY-19843	MK-0941	H6	N/A	1137916-97-2	556.61	Glucokinase	Methanesulfonate	MK-0941 is a potent, orally active and allosteric glucokinase activator, with EC50s of 240 and 65 nM for recombinant human glucokinase in the presence of 2.5 and 10 mM glucose, respectively. MK-0941 has potential in the treatment of type 2 diabetes[1].	CS(=O)(O)=O.O=C(NC1=NN(C)C=C1)C2=CC(O[C@@H](C)CO)=CC(OC3=CC=C(S(=O)(CC)=O)N=C3)=C2	DMSO : 260 mg/mL (467.11 mM; Need ultrasonic)	DMSO Solution	60727	10mM * 30uL	https://www.medchemexpress.com/mk-0941.html	Metabolic Enzyme/Protease
HYCPK9922	HY-126320	EGFR-IN-8	H7	N/A	2407957-87-1	662.02	c-Met/HGFR; EGFR	Free Base	EGFR-IN-8 is a dual EGFR and c-Met inhibitor, compound 48. EGFR-IN-8 can be a promising candidate for further development to target EGFR TKI-resistant NSCLC[1].	O=C(NC1=CC(C(F)(F)F)=C(NC(C2CC2)=O)C=C1)NC3=CC=CC(C4=NC(C5=CC=C(NC(C6=CC=CN=C6)=O)C=C5Cl)=NO4)=C3	DMSO : 8.33 mg/mL (12.58 mM; Need ultrasonic)	DMSO Solution	65483	10mM * 30uL	https://www.medchemexpress.com/egfr-in-8.html	JAK/STAT Signaling; Protein Tyrosine Kinase/RTK
HYCPK9922	HY-12331	KRCA-0008	H8	N/A	1472795-20-2	609.12	Ack1; ALK	Free Base	KRCA-0008 is a potent and selective ALK/Ack1 inhibitor with IC50 of 12 nM/4 nM for ALK and Ack1 respectively; displays drug-like properties without hERG liability. IC50 value: 12 nM/4 nM(ALK/Ack1) [1] Target: ALK/Ack1 inhibitor KRCA-0008 retains good drug-like properties: good water-solubility (54 μM in 5% DMSO–water, 150 μM in 5% DMSO–PBS buffer) with moderate plasma protein binding (93% in rat)…	ClC1=CN=C(NC2=CC=C(N3CCN(C(C)=O)CC3)C=C2OC)N=C1NC4=CC=C(N5CCN(C(C)=O)CC5)C=C4OC	H2O : < 0.1 mg/mL (insoluble); DMSO : 12.5 mg/mL (20.52 mM; Need ultrasonic)	DMSO Solution	16359	10mM * 30uL	https://www.medchemexpress.com/KRCA-0008.html	Protein Tyrosine Kinase/RTK
HYCPK9922	HY-109030	Dorzagliatin	H9	N/A	1191995-00-2	462.93	Glucokinase		Dorzagliatin (HMS5552), a dual-acting glucokinase (GK) activator, improves glycaemic control and pancreatic β-cell function in type 2 diabetes[1].	O=C(NC1=NN(C[C@@H](O)CO)C=C1)[C@@H](N2CC(OC(C=CC=C3)=C3Cl)=CC2=O)CC(C)C	DMSO : 125 mg/mL (270.02 mM; Need ultrasonic)	DMSO Solution	67748	10mM * 30uL	https://www.medchemexpress.com/dorzagliatin.html	Metabolic Enzyme/Protease
HYCPK9922	HY-N6843	Arnicolide D	H10	N/A	34532-68-8	332.39	Akt; Caspase; mTOR; PI3K; STAT	Free Base	Arnicolide D is a sesquiterpene lactone isolated from Centipeda minima. Arnicolide D modulates the cell cycle, activates the caspase signaling pathway and inhibits the PI3K/AKT/mTOR and STAT3 signaling pathways. Arnicolide D inhibits Nasopharyngeal carcinoma (NPC) cell viability in a concentration- and time-dependent manner[1].	CC(C(O[C@H]1[C@@]([C@@H]2C)([H])[C@@](OC2=O)([H])C[C@@H](C)[C@@]3([H])[C@]1(C(C=C3)=O)C)=O)=C	10 mM in DMSO	DMSO Solution	65927	10mM * 30uL	https://www.medchemexpress.com/arnicolide-d.html	Apoptosis; JAK/STAT Signaling; PI3K/Akt/mTOR; Stem Cell/Wnt
HYCPK9922	HY-10423	OSI-027	H11	N/A	936890-98-1	406.44	Autophagy; mTOR	Free Acid	OSI-027 (ASP7486) is a potent, selective, orally active and ATP-competitive mTOR kinase activity inhibitor with an IC50 of 4 nM. OSI-027 targets both mTORC1 and mTORC2 with IC50s of 22 nM and 65 nM, respectively[1][2].	O=C([C@H]1CC[C@H](C2=NC(C(N3)=CC4=C3C(OC)=CC=C4)=C5C(N)=NC=NN52)CC1)O	H2O : < 0.1 mg/mL (insoluble); DMSO : 83.33 mg/mL (205.02 mM; Need ultrasonic)	DMSO Solution	45307	10mM * 30uL	https://www.medchemexpress.com/OSI-027.html	Autophagy; PI3K/Akt/mTOR
HYCPK9923	HY-N6596	7-Hydroxy-4H-chromen-4-one	A2	N/A	59887-89-7	162.14	Src	Free Base	7-Hydroxychromone is a Src kinase inhibitor with an IC50 of <300 μM.	O=C1C2=CC=C(O)C=C2OC=C1	DMSO : 150 mg/mL (925.13 mM; Need ultrasonic and warming)	DMSO Solution	29435	10mM * 30uL	https://www.medchemexpress.com/7-Hydroxy-4-chromone.html	Protein Tyrosine Kinase/RTK
HYCPK9923	HY-U00426	BF738735	A3	N/A	1436383-95-7	426.46	PI4K; Reverse Transcriptase	Free Base	BF738735 is a phosphatidylinositol 4-kinase III beta (PI4KIIIβ) inhibitor with an IC50 of 5.7 nM.	OC1=CC=C(C2=C(C)N=C3C(NCC4=CC=CC(S(=O)(C)=O)=C4)=NC=CN32)C=C1F	DMSO : 125 mg/mL (293.11 mM; Need ultrasonic)	DMSO Solution	40507	10mM * 30uL	https://www.medchemexpress.com/PI4KIII_beta_-IN-1.html	Anti-infection; PI3K/Akt/mTOR
HYCPK9923	HY-13802	SC-514	A4	N/A	354812-17-2	224.30	IKK	Free Base	SC-514 is a selective IKK-2 inhibitor (IC50=11.2 μM), which does not inhibit other IKK isoforms or other serine-threonine and tyrosine kinases.	O=C(C1=C(N)C=C(C2=CSC=C2)S1)N	DMSO : 100 mg/mL (445.83 mM; Need ultrasonic)	DMSO Solution	14126	10mM * 30uL	https://www.medchemexpress.com/SC-514.html	NF-κB
HYCPK9923	HY-12834A	MK2-IN-1 (hydrochloride)	A5	N/A	1314118-94-9	509.43	MAPKAPK2 (MK2)	Hydrochloride	MK2-IN-1 hydrochloride is a potent and selecitve MAPKAPK2(MK2) inhibitor(IC50=0.11 uM) with a non-ATP competitive binding mode. IC50 value: 0.11 uM [1] Target: MAPKAPK2(MK2) inhibitor MK2-IN-1 was profiled for kinase selectivity by screening against a broad panel of 150 protein kinases at a concentration of 10 μM, and only CK1γ3 was significantly inhibited at greater than 50%. MK2-IN-1 inhibited …	O=C(C1=CC=C(C2=CC=C(Cl)C=C2)O1)N(C3=CC=C(N4CCNCC4)C=C3)CC5=NC=CC=C5.[H]Cl	DMSO : 100 mg/mL (196.30 mM; Need ultrasonic)	DMSO Solution	40217	10mM * 30uL	https://www.medchemexpress.com/MK2-IN-1-hydrochloride.html	MAPK/ERK Pathway
HYCPK9923	HY-18603	FIIN-3	A6	N/A	1637735-84-2	691.61	EGFR; FGFR	Free Base	FIIN-3 is an irreversible inhibitor of FGFR with an IC50 of 13.1, 21, 31.4, and 35.3 nM for FGFR1, FGFR2, FGFR3 and FGFR4, respectively.	C=CC(NC1=CC=C(CN(C(NC2=C(Cl)C(OC)=CC(OC)=C2Cl)=O)C3=NC=NC(NC4=CC=C(N5CCN(C)CC5)C=C4)=C3)C=C1)=O	DMSO : 10 mg/mL (14.46 mM; Need ultrasonic and warming); H2O : < 0.1 mg/mL (insoluble)	DMSO Solution	22243	10mM * 30uL	https://www.medchemexpress.com/FIIN-3.html	JAK/STAT Signaling; Protein Tyrosine Kinase/RTK
HYCPK9923	HY-12437	BDP5290	A7	N/A	1817698-21-7	371.82	ROCK	Free Base	BDP5290 is a potent inhibitor of both ROCK and MRCK with IC50s of 5 nM, 50 nM, 10 nM and 100 nM for ROCK1, ROCK2, MRCKα and MRCKβ, respectively.	ClC(C(C(NC1=CNN=C1C2=NC=CC=C2)=O)=N3)=CN3C4CCNCC4	DMSO : 12.5 mg/mL (33.62 mM; Need ultrasonic)	DMSO Solution	27441	10mM * 30uL	https://www.medchemexpress.com/BDP5290.html	Cell Cycle/DNA Damage; Cytoskeleton; Stem Cell/Wnt; TGF-beta/Smad
HYCPK9923	HY-15272	WAY-600	A8	N/A	1062159-35-6	494.59	mTOR	Free Base	WAY-600 is a potent, ATP-competitive, and selective mTOR inhibitor with an IC50 of 9 nM for recombinant mTOR enzyme. WAY-600 blocks mTOR complex 1/2 (mTORC1/2) assemble and activation.	C1(C=CN2)=C2C=CC(C3=NC(N(C4CCN(CC5=CC=CN=C5)CC4)N=C6)=C6C(N7CCOCC7)=N3)=C1	H2O : < 0.1 mg/mL (insoluble); DMSO : 50 mg/mL (101.09 mM; Need ultrasonic)	DMSO Solution	24979	10mM * 30uL	https://www.medchemexpress.com/WAY-600.html	PI3K/Akt/mTOR
HYCPK9923	HY-19764	GSK2983559 active metabolite	A9	N/A	1423186-80-4	458.55	RIP kinase	Free Base	GSK2983559 active metabolite is an active metabolite of GSK2983559. GSK2983559 active metabolite is a receptor interacting protein-2 (RIP2) kinase inhibitor extracted from patent WO/2014043446 A1, compound example 1.	CC(C)(C)S(C1=C(OCCO)C=C(N=CN=C2NC3=CC(N=CS4)=C4C=C3)C2=C1)(=O)=O	DMSO : 25 mg/mL (54.52 mM; Need ultrasonic)	DMSO Solution	22027	10mM * 30uL	https://www.medchemexpress.com/RIP2-kinase-inhibitor-1.html	Apoptosis
HYCPK9923	HY-80002	BMX-IN-1	A10	N/A	1431525-23-3	524.59	BMX Kinase; Btk	Free Base	BMX-IN-1 is a selective, irreversible inhibitor of bone marrow tyrosine kinase on chromosome X (BMX) that targets Cys496 in the BMX ATP binding domain with an IC50 of 8 nM, also targets the related Bruton’s tyrosine kinase (BTK) with an IC50 value of 10.4 nM, but is more than 47-656-fold less potent against Blk, JAK3, EGFR, Itk, or Tec activity.	O=C1N(C2=C(C=C1)C=NC3=CC=C(C4=CC=C(NS(=O)(C)=O)C=C4)C=C32)C5=CC=C(C)C(NC(C=C)=O)=C5	DMSO : 100 mg/mL (190.63 mM; Need ultrasonic); DMF : 10 mg/mL (19.06 mM; Need ultrasonic); H2O : < 0.1 mg/mL (insoluble)	DMSO Solution	26137	10mM * 30uL	https://www.medchemexpress.com/BMX-IN-1.html	Protein Tyrosine Kinase/RTK
HYCPK9923	HY-12420	JNJ-47117096 hydrochloride	A11	N/A	1610536-69-0	398.89	FLT3; MELK	Hydrochloride	JNJ-47117096 hydrochloride is potent and selective MELK inhibitor, with an IC50 of 23 nM, also effectively inhibits Flt3, with an IC50 of 18 nM.	O=C(NC1=CC=C2CCNCCC2=C1)C3=CC=C(C4=CNN=C4)C=C3OC.Cl	DMSO : ≥ 250 mg/mL (626.74 mM)	DMSO Solution	29114	10mM * 30uL	https://www.medchemexpress.com/JNJ-47117096_hydrochloride.html	PI3K/Akt/mTOR; Protein Tyrosine Kinase/RTK
HYCPK9923	HY-16715	Acumapimod	B2	N/A	836683-15-9	385.42	Autophagy; p38 MAPK	Free Base	Acumapimod (BCT197) is an orally active p38 MAP kinase inhibitor, with an IC50 of less than 1 μM for p38α.	O=C(NC1CC1)C2=CC=C(C)C(N3N=CC(C(C4=CC=CC(C#N)=C4)=O)=C3N)=C2	DMSO : ≥ 50 mg/mL (129.73 mM)	DMSO Solution	23320	10mM * 30uL	https://www.medchemexpress.com/Acumapimod.html	Autophagy; MAPK/ERK Pathway
HYCPK9923	HY-16069	Tucatinib	B3	N/A	937263-43-9	480.52	EGFR	Free Base	Tucatinib (Irbinitinib; ARRY-380; ONT-380) is a potent and selective HER2 inhibitor with an IC50 of 8 nM.	CC1=CC(NC2=C3C=C(NC4=NC(C)(C)CO4)C=CC3=NC=N2)=CC=C1OC5=CC6=NC=NN6C=C5	DMSO : 50 mg/mL (104.05 mM; Need ultrasonic)	DMSO Solution	39608	10mM * 30uL	https://www.medchemexpress.com/Irbinitinib.html	JAK/STAT Signaling; Protein Tyrosine Kinase/RTK
HYCPK9923	HY-15465B	KN-93 (phosphate)	B4	N/A	1913269-12-1	599.03	Autophagy; CaMK	Phosphate	KN-93 phosphate is a novel membrane-permeant synthetic inhibitor of purified neuronal CaMK-II, with Ki of 370 nM.	OP(O)(O)=O.O=S(C1=CC=C(OC)C=C1)(N(C2=CC=CC=C2CN(C/C=C/C3=CC=C(Cl)C=C3)C)CCO)=O	H2O : 50 mg/mL (83.47 mM; Need ultrasonic); DMSO : 100 mg/mL (166.94 mM; Need ultrasonic)	DMSO Solution	22441	10mM * 30uL	https://www.medchemexpress.com/KN-93-phosphate.html	Autophagy; Neuronal Signaling
HYCPK9923	HY-16956	CC-223	B5	N/A	1228013-30-6	397.47	Apoptosis; mTOR	Free Base	CC-223 is a potent, selective, and orally bioavailable inhibitor of mTOR kinase, with an IC50 value for mTOR kinase of 16 nM. CC-223 inhibits both mTORC1 and mTORC2.	O=C1CNC2=NC=C(C3=CC=C(C(C)(O)C)N=C3)N=C2N1[C@H]4CC[C@H](OC)CC4	DMSO : ≥ 27 mg/mL (67.93 mM)	DMSO Solution	19080	10mM * 30uL	https://www.medchemexpress.com/CC-223.html	Apoptosis; PI3K/Akt/mTOR
HYCPK9923	HY-15590	AZ-23	B6	N/A	915720-21-7	391.83	Trk Receptor	Free Base	AZ-23 is an ATP-competitive and orally bioavailable Trk kinase A/B/C inhibitor with IC50s of 2 nM (TrkA), 8 nM (TrkB), 24 nM (FGFR1), 52 nM (Flt3), 55 nM (Ret), 84 nM (MuSk), 99 nM (Lck), respectively.	CC(OC1=CC(NC2=NC(N[C@H](C3=NC=C(F)C=C3)C)=NC=C2Cl)=NN1)C	DMSO : 125 mg/mL (319.02 mM; Need ultrasonic)	DMSO Solution	38721	10mM * 30uL	https://www.medchemexpress.com/AZ-23.html	Neuronal Signaling; Protein Tyrosine Kinase/RTK
HYCPK9923	HY-15517B	KN-92 (hydrochloride)	B7	N/A	1431698-47-3	493.45	Autophagy; CaMK	Hydrochloride	KN-92 hydrochloride is an inactive derivative of KN-93. KN-93 is a selective inhibitor of Ca2+/calmodulin-dependent kinase II (CaMKII), competitively blocking CaM binding to the kinase (Ki = 370 nM). IC50 value: Target: KN-92 is intended to be used as a control compound in studies designed to elucidate the antagonist activities of KN-93. KN-93 inhibits histamine-induced aminopyrine uptake in pari…	O=S(C1=CC=C(OC)C=C1)(NC2=CC=CC=C2CN(C/C=C/C3=CC=C(Cl)C=C3)C)=O.[H]Cl	DMSO : ≥ 50 mg/mL (101.33 mM)	DMSO Solution	21011	10mM * 30uL	https://www.medchemexpress.com/KN-92-hydrochloride.html	Autophagy; Neuronal Signaling
HYCPK9923	HY-12868	Bimiralisib	B8	N/A	1225037-39-7	411.38	mTOR; PI3K	Free Base	Bimiralisib (PQR309) is a potent, brain-penetrant, orally bioavailable, pan-class I PI3K/mTOR inhibitor with IC50s of 33 nM, 451 nM, 661 nM, 708 nM and 89 nM for PI3Kα, PI3Kδ, PI3Kβ, PI3Kγ and mTOR, respectively. Bimiralisib is an mTORC1 and mTORC2 inhibitor.	NC1=NC=C(C2=NC(N3CCOCC3)=NC(N4CCOCC4)=N2)C(C(F)(F)F)=C1	DMSO : ≥ 50 mg/mL (121.54 mM)	DMSO Solution	17767	10mM * 30uL	https://www.medchemexpress.com/PQR309.html	PI3K/Akt/mTOR
HYCPK9923	HY-109099	Pemigatinib	B9	N/A	1513857-77-6	487.50	FGFR	Free Base	Pemigatinib (INCB054828) is an orally active, selective FGFR inhibitor with IC50s of 0.4 nM, 0.5 nM, 1.2 nM, 30 nM for FGFR1, FGFR2, FGFR3, FGFR4, respectively. Pemigatinib has the potential for cholangiocarcinoma[1][2].	CCN(C(N(C(C(F)=C(OC)C=C1OC)=C1F)C2)=O)C(C2=CN3)=C4C3=NC(CN5CCOCC5)=C4	DMSO : 41.67 mg/mL (85.48 mM; Need ultrasonic)	DMSO Solution	38844	10mM * 30uL	https://www.medchemexpress.com/Pemigatinib.html	Protein Tyrosine Kinase/RTK
HYCPK9923	HY-12423A	TAS-115 mesylate	B10	N/A	1688673-09-7	614.66	c-Met/HGFR; VEGFR	Methanesulfonate	TAS-115 mesylate is a potent VEGFRand hepatocyte growth factor receptor (c-Met/HGFR)-targeted kinase inhibitor, with IC50s of 30 and 32 nM for rVEGFR2 and rMET, respectively.	CS(=O)(O)=O.O=C(C1=C(OC)C=C2N=CC=C(OC3=CC=C(NC(NC(CC4=CC=CC=C4)=O)=S)C=C3F)C2=C1)NC	DMSO : 75 mg/mL (122.02 mM; Need ultrasonic)	DMSO Solution	36116	10mM * 30uL	https://www.medchemexpress.com/TAS-115_mesylate.html	Protein Tyrosine Kinase/RTK
HYCPK9923	HY-15160B	TAK-960 (dihydrochloride)	B11	N/A		634.52	Polo-like Kinase (PLK)	Hydrochloride	TAK-960 dihydrochloride is an orally available, selective inhibitor of polo-like kinase 1 (PLK1), with an IC50 of 0.8 nM. TAK-960 dihydrochloride also shows inhibitory activities against PLK2 and PLK3, with IC50s of 16.9 and 50.2 nM, respectively. TAK-960 dihydrochloride inhibits proliferation of multiple cancer cell lines and exhibits significant efficacy against multiple tumor xenografts[1].	[H]Cl.O=C(NC1CCN(C)CC1)C2=CC(OC)=C(NC3=NC=C(N4C)C(N(C5CCCC5)CC(F)(F)C4=O)=N3)C=C2F.[H]Cl	DMSO : ≥ 98.57 mg/mL (155.35 mM)	DMSO Solution	25744	10mM * 30uL	https://www.medchemexpress.com/TAK-960_dihydrochloride.html	Cell Cycle/DNA Damage
HYCPK9923	HY-118532	Tyrphostin AG30	C2	N/A	122520-79-0	205.17	EGFR	Free Acid	Tyrphostin AG30 (AG30) is a potent and selective EGFR tyrosine kinase inhibitor. Tyrphostin AG30 (AG30) selectively inhibits self renewal induction by c-ErbB, and is able to inhibit activation of STAT5 by c-ErbB in primary erythroblasts[1][2].	O=C(/C(C#N)=C/C1=CC=C(C(O)=C1)O)O	DMSO : 125 mg/mL (609.25 mM; Need ultrasonic)	DMSO Solution	50201	10mM * 30uL	https://www.medchemexpress.com/tyrphostin-ag30.html	JAK/STAT Signaling; Protein Tyrosine Kinase/RTK
HYCPK9923	HY-10208	Pazopanib	C3	N/A	444731-52-6	437.52	Autophagy; c-Kit; FGFR; PDGFR; VEGFR	Free Base	Pazopanib (GW786034) is a novel multi-target inhibitor of VEGFR1, VEGFR2, VEGFR3, PDGFRβ, c-Kit, FGFR1, and c-Fms with IC50s of 10, 30, 47, 84, 74, 140 and 146 nM, respectively.	O=S(C1=CC(NC2=NC=CC(N(C3=CC4=NN(C(C)=C4C=C3)C)C)=N2)=CC=C1C)(N)=O	DMSO : ≥ 43 mg/mL (98.28 mM)	DMSO Solution	36522	10mM * 30uL	https://www.medchemexpress.com/Pazopanib.html	Autophagy; Protein Tyrosine Kinase/RTK
HYCPK9923	HY-10209	Masitinib	C4	N/A	790299-79-5	498.64	Apoptosis; c-Kit; FAK; FGFR; PDGFR; Src	Free Base	Masitinib (AB1010) is a potent, orally bioavailable, and selective inhibitor of c-Kit (IC50=200 nM for human recombinant c-Kit). It also inhibits PDGFRα/β (IC50s=540/800 nM), Lyn (IC50= 510 nM for LynB), Lck, and, to a lesser extent, FGFR3 and FAK. Masitinib (AB1010) has anti-proliferative, pro-apoptotic activity and low toxicity[1][2][4].	O=C(NC1=CC=C(C(NC2=NC(C3=CC=CN=C3)=CS2)=C1)C)C4=CC=C(CN5CCN(CC5)C)C=C4	DMSO : ≥ 100 mg/mL (200.55 mM); H2O : < 0.1 mg/mL (insoluble)	DMSO Solution	22374	10mM * 30uL	https://www.medchemexpress.com/Masitinib.html	Apoptosis; Protein Tyrosine Kinase/RTK
HYCPK9923	HY-11999	CGI-1746	C5	N/A	910232-84-7	579.69	Autophagy; Btk	Free Base	CGI-1746 is a potent and highly selective inhibitor of the?Btk?with?IC50?of 1.9 nM.	O=C(C1=CC=C(C=C1)C(C)(C)C)NC2=CC=CC(C(N=C3NC4=CC=C(C=C4)C(N5CCOCC5)=O)=CN(C3=O)C)=C2C	DMSO : ≥ 50 mg/mL (86.25 mM); H2O : < 0.1 mg/mL (insoluble)	DMSO Solution	04106	10mM * 30uL	https://www.medchemexpress.com/CGI-1746.html	Autophagy; Protein Tyrosine Kinase/RTK
HYCPK9923	HY-10204	OSI-930	C6	N/A	728033-96-3	443.44	Apoptosis; c-Fms; c-Kit; VEGFR	Free Base	OSI-930 is a potent inhibitor of Kit, KDR and CSF-1R with IC50 of 80 nM, 9 nM and 15 nM, respectively; also potent to Flt-1, c-Raf and Lck and low activity against PDGFRα/β, Flt-3 and Abl. IC50 value: 9 nM(VEGFR2); 15 nM(CSF1R); 80 nM (Kit activated) [1] Target: VEGFR2/Kit/CSF1R in vitro: OSI-930 inhibits the cell proliferation in the HMC-1 cell line with IC50 of 14 nM without significant effect …	O=C(C1=C(NCC2=CC=NC3=CC=CC=C23)C=CS1)NC4=CC=C(OC(F)(F)F)C=C4	DMSO : 50 mg/mL (112.75 mM; Need ultrasonic); H2O : < 0.1 mg/mL (insoluble)	DMSO Solution	10516	10mM * 30uL	https://www.medchemexpress.com/OSI-930.html	Apoptosis; Protein Tyrosine Kinase/RTK
HYCPK9923	HY-112166	PRN1008	C7	N/A	1575596-29-0	665.76	Btk	Free Base	PRN1008 is a reversible covalent, selective and oral active inhibitor of Bruton’s Tyrosine Kinase (BTK), with an IC50 of 1.3 nM.	NC1=C2C(C3=C(C=C(OC4=CC=CC=C4)C=C3)F)=NN([C@H]5CN(CCC5)C(/C(C#N)=C/C(C)(N6CCN(C7COC7)CC6)C)=O)C2=NC=N1	DMSO : ≥ 130 mg/mL (195.27 mM)	DMSO Solution	34497	10mM * 30uL	https://www.medchemexpress.com/PRN1008.html	Protein Tyrosine Kinase/RTK
HYCPK9923	HY-50896	Erlotinib	C8	N/A	183321-74-6	393.44	Autophagy; EGFR	Free Base	Erlotinib (CP-358774) is a directly acting EGFR tyrosine kinase inhibitor, with an IC50 of 2 nM for human EGFR. Erlotinib reduces EGFR autophosphorylation in intact tumor cells with an IC50 of 20 nM. Erlotinib is used for the treatment of non-small cell lung cancer[1].	C#CC1=CC=CC(NC2=NC=NC3=C2C=C(C(OCCOC)=C3)OCCOC)=C1	DMSO : ≥ 50 mg/mL (127.08 mM); H2O : < 0.1 mg/mL (insoluble)	DMSO Solution	19153	10mM * 30uL	https://www.medchemexpress.com/erlotinib.html	Autophagy; JAK/STAT Signaling; Protein Tyrosine Kinase/RTK
HYCPK9923	HY-18300	Filgotinib	C9	N/A	1206161-97-8	425.50	JAK	Free Base	Filgotinib (GLPG0634) is a selective JAK1 inhibitor with IC50 of 10 nM, 28 nM, 810 nM, and 116 nM for JAK1, JAK2, JAK3, and TYK2, respectively.	O=C(C1CC1)NC2=NN3C(C4=CC=C(CN5CCS(CC5)(=O)=O)C=C4)=CC=CC3=N2	DMSO : 25 mg/mL (58.75 mM; Need ultrasonic); H2O : < 0.1 mg/mL (insoluble)	DMSO Solution	22566	10mM * 30uL	https://www.medchemexpress.com/GLPG0634.html	Epigenetics; JAK/STAT Signaling; Stem Cell/Wnt
HYCPK9923	HY-12838	Mirk-IN-1	C10	N/A	1386979-55-0	498.32	DYRK	Free Base	Mirk-IN-1 is a potent inhibitor of Dyrk1B(Mirk kianse) and Dyrk1A with IC50 of 68±48 nM and 22±8 nM respectively. IC50 value: 68±48/22±8 nM (Dyrk1B/Dyrk1A) [1] Target: Dyrk inhibitor Mirk-IN-1 had an EC50 of 1.9 ±0.2 mmol/L on SW620 cells. At a much higher concentration of 10 mmol/L in a kinase assay, Mirk-IN-1 inhibited the activities of DYRK1A, ABL, FLT3, and MARK1 by 88%, 64%, 56%, and 73%, re…	ClC1=CC=C(C(NCC2=CC(Cl)=CC=C2)=O)C=C1NC(C3=CC4=CN=C(OC)N=C4N=C3O)=O	DMSO : 5 mg/mL (10.03 mM; Need ultrasonic); H2O : < 0.1 mg/mL (insoluble)	DMSO Solution	38803	10mM * 30uL	https://www.medchemexpress.com/Mirk-IN-1.html	Protein Tyrosine Kinase/RTK
HYCPK9923	HY-117661	SPHINX31	C11	N/A	1818389-84-2	507.51	SRPK	Free Base	SPHINX31 is a potent and selective inhibitor of serine/arginine-rich protein kinase 1 (SRPK1), with an IC50 of 5.9 nM. SPHINX31 inhibits phosphorylation of serine/arginine-rich splicing factor 1 (SRSF1). SPHINX31 is a potential topical therapeutic for neovascular eye disease[1].	O=C(NC1=C(N2CCN(CC3=CC=CC=N3)CC2)C=CC(C(F)(F)F)=C1)C4=CC=C(O4)C5=CC=NC=C5	DMSO : 17.33 mg/mL (34.15 mM; Need ultrasonic); H2O : < 0.1 mg/mL (insoluble)	DMSO Solution	39931	10mM * 30uL	https://www.medchemexpress.com/sphinx31.html	Cell Cycle/DNA Damage
HYCPK9923	HY-13866	Ro 31-8220 (mesylate)	D2	N/A	138489-18-6	553.65	PKC	Mesylate	Ro 31-8220 mesylate is a potent PKC inhibitor, with IC50s of 5, 24, 14, 27, 24 and 23 nM for PKCα, PKCβI, PKCβII, PKCγ, PKCε and rat brain PKC, respectively. Ro 31-8220 also significantly inhibits MAPKAP-K1b, MSK1, S6K1 and GSK3β (IC50s, 3, 8, 15, and 38 nM, respectively), with no effect on MKK3, MKK4, MKK6 and MKK7.	NC(SCCCN1C=C(C2=C(C3=CN(C)C4=C3C=CC=C4)C(NC2=O)=O)C5=C1C=CC=C5)=N.CS(=O)(O)=O	DMSO : 35.71 mg/mL (64.50 mM; Need ultrasonic); H2O : < 0.1 mg/mL (insoluble)	DMSO Solution	09901	10mM * 30uL	https://www.medchemexpress.com/Ro-31-8220-mesylate.html	Epigenetics; TGF-beta/Smad
HYCPK9923	HY-16446	SAR125844	D3	N/A	1116743-46-4	550.63	Apoptosis; c-Met/HGFR	Free Base	SAR125844 is a potent, highly selective, reversible and ATP-competitive MET receptor tyrosine kinase (RTK) inhibitor, with an IC50 of 4.2 nM. Shows inhibition of MET autophosphorylation in cell-based assays[1].	O=C(NCCN1CCOCC1)NC2=NC3=CC=C(SC4=NN=C5C=CC(C6=CC=C(F)C=C6)=NN54)C=C3S2	DMSO : 45 mg/mL (81.72 mM; Need ultrasonic)	DMSO Solution	38896	10mM * 30uL	https://www.medchemexpress.com/SAR125844.html	Apoptosis; Protein Tyrosine Kinase/RTK
HYCPK9923	HY-18901	RIPK1-IN-4	D4	N/A	1481641-08-0	401.46	RIP kinase		RIPK1-IN-4 (compound 8) is a potent and selective type II kinase inhibitor of receptor interacting protein 1 (RIP1) kinase and binds to a DLG-out inactive form of RIP1 with an IC50s of 16 nM and 10 nM for RIP1 and ADP-Glo kinase[1].	CC(C)(C1=CC(NC(NC2=CC=C(C3=CC=CC4=C3C=CN=C4N)C=C2)=O)=NO1)C	DMSO : 250 mg/mL (622.73 mM; Need ultrasonic)	DMSO Solution	57379	10mM * 30uL	https://www.medchemexpress.com/ripk1-in-4.html	Apoptosis
HYCPK9923	HY-18305	BMS-5	D5	N/A	1338247-35-0	431.29	LIM Kinase (LIMK)	Free Base	BMS-5 (LIMKi 3) is a potent LIMK inhibitor with IC50s of 7 nM and 8 nM for LIMK1 and LIMK2, respectively.	CC(C)C(NC1=NC=C(C2=CC(C(F)F)=NN2C3=C(Cl)C=CC=C3Cl)S1)=O	DMSO : ≥ 34 mg/mL (78.83 mM)	DMSO Solution	20643	10mM * 30uL	https://www.medchemexpress.com/BMS-5.html	Cell Cycle/DNA Damage
HYCPK9923	HY-16558	Butein	D6	N/A	487-52-5	272.25	Apoptosis; Autophagy; EGFR; Phosphodiesterase (PDE)	Free Base	Butein, isolated from Dalbergia odorifera T. Chen, is a cAMP-specific PDE inhibitor with an IC50 of 10.4 μM for PDE4[1]. Butein is a specific protein tyrosine kinase inhibitor with IC50s of 16 and 65 μM for EGFR and p60c-src in HepG2 cells[2]. Butein sensitizes HeLa cells to Cisplatin through AKT and ERK/p38 MAPK pathways by targeting FoxO3a[3]. Butein is a SIRT1 activator (STAC).	OC1=CC=C(C(/C=C/C2=CC(O)=C(O)C=C2)=O)C(O)=C1	DMSO : ≥ 35 mg/mL (128.56 mM)	DMSO Solution	20951	10mM * 30uL	https://www.medchemexpress.com/Butein.html	Apoptosis; Autophagy; JAK/STAT Signaling; Metabolic Enzyme/Protease; Protein Tyrosine Kinase/RTK
HYCPK9923	HY-16018A	Ilorasertib (hydrochloride)	D7	N/A	1847485-91-9	525.00	Aurora Kinase; PDGFR; RET; VEGFR	Hydrochloride	Ilorasertib hydrochloride (ABT-348 hydrochloride) is a potent and ATP-competitive multitargeted kinase inhibitor, which inhibits Aurora C, Aurora B, and Aurora A with IC50s of 1 nM, 7 nM, 120 nM, respectively. Ilorasertib hydrochloride (ABT-348 hydrochloride) also suppresses RET tyrosine kinase, PDGFRβ and Flt1 with IC50s of 7 nM, 3 nM and 32 nM, respectively[1].	O=C(NC1=CC=CC(F)=C1)NC2=CC=C(C3=CSC4=C3C(N)=NC=C4C5=CN(CCO)N=C5)C=C2.[H]Cl	DMSO : 41.67 mg/mL (79.37 mM; Need ultrasonic)	DMSO Solution	45208	10mM * 30uL	https://www.medchemexpress.com/ilorasertib-hydrochloride.html	Cell Cycle/DNA Damage; Epigenetics; Protein Tyrosine Kinase/RTK
HYCPK9923	HY-18930	NU6300	D8	N/A	2070015-09-5	413.49	CDK		NU6300 is the first covalent ATP-competitive CDK2 inhibitor. IC50 value: Target: CDK2 in vitro: NU6300 is a covalent CDK2 inhibitor that illustrates the potential of using vinyl sulfones to mediate irreversible inhibition. NU6300 blocks the inhibitor binding site. The effect was time dependent and relatively slow, with less than 50% reduction of the apparent binding capacity in 20 hr.	O=S(C(C=C1)=CC=C1NC2=NC(OCC3CCCCC3)=C4C(NC=N4)=N2)(C=C)=O	DMSO : ≥ 32 mg/mL (77.39 mM)	DMSO Solution	21228	10mM * 30uL	https://www.medchemexpress.com/NU6300.html	Cell Cycle/DNA Damage
HYCPK9923	HY-18997	PLX7904	D9	N/A	1393465-84-3	512.53	Raf		PLX7904 is a potent and selective BRAF inhibitor, with IC50 of appr 5 nM against BRAFV600E in mutant RAS expressing cells.	O=S(NC1=CC=C(F)C(C(C2=CNC3=NC=C(C4=CN=C(C5CC5)N=C4)C=C32)=O)=C1F)(N(CC)C)=O	DMSO : ≥ 30 mg/mL (58.53 mM)	DMSO Solution	20879	10mM * 30uL	https://www.medchemexpress.com/PLX7904.html	MAPK/ERK Pathway
HYCPK9923	HY-50898A	Lapatinib (ditosylate)	D10	N/A	388082-77-7	925.46	Autophagy; EGFR; Ferroptosis	Tosylate	Lapatinib ditosylate (GW572016 ditosylate) is a potent inhibitor of the ErbB-2 and EGFR tyrosine kinase domains with IC50 values against purified EGFR and ErbB-2 of 10.2 and 9.8 nM, respectively[1].	O=S(CCNCC1=CC=C(C2=CC=C3C(C(NC4=CC(Cl)=C(C=C4)OCC5=CC(F)=CC=C5)=NC=N3)=C2)O1)(C)=O.O=S(C6=CC=C(C)C=C6)(O)=O.O=S(C7=CC=C(C)C=C7)(O)=O	DMSO : 125 mg/mL (135.07 mM; Need ultrasonic)	DMSO Solution	55457	10mM * 30uL	https://www.medchemexpress.com/Lapatinib-ditosylate.html	Apoptosis; Autophagy; JAK/STAT Signaling; Protein Tyrosine Kinase/RTK
HYCPK9923	HY-18982	Anisomycin	D11	N/A	22862-76-6	265.31	Antibiotic; Apoptosis; Bacterial; DNA/RNA Synthesis; JNK	Free Base	Anisomycin is a potent protein synthesis inhibitor which interferes with protein and DNA synthesis by inhibiting peptidyl transferase or the 80S ribosome system[1]. Anisomycin is a JNK activator, which increases phospho-JNK[2][3]. Anisomycin is a bacterial antibiotic isolated from Streptomyces griseolus[4].	O[C@@H]1[C@@H](OC(C)=O)[C@@H](CC2=CC=C(OC)C=C2)NC1	DMSO : ≥ 50 mg/mL (188.46 mM)	DMSO Solution	36999	10mM * 30uL	https://www.medchemexpress.com/Anisomycin.html	Anti-infection; Apoptosis; Cell Cycle/DNA Damage; MAPK/ERK Pathway
HYCPK9923	HY-16294	LY2090314	E2	N/A	603288-22-8	512.53	GSK-3	Free Base	LY2090314 is a potent inhibitor of glycogen synthase kinase-3 (GSK-3) with IC50 values of 1.5 nM and 0.9 nM for GSK-3α and GSK-3β, respectively.	O=C(C(C1=CN2CCN(C(N3CCCCC3)=O)CC4=CC(F)=CC1=C42)=C5C6=CN=C7C=CC=CN76)NC5=O	DMSO : ≥ 31 mg/mL (60.48 mM)	DMSO Solution	15407	10mM * 30uL	https://www.medchemexpress.com/LY2090314.html	PI3K/Akt/mTOR; Stem Cell/Wnt
HYCPK9923	HY-10202	Tandutinib	E3	N/A	387867-13-2	562.70	Apoptosis; c-Kit; FLT3; PDGFR	Free Base	Tandutinib (MLN518) is a potent and selective inhibitor of the FLT3 with an IC50 of 0.22 μM, and also inhibits c-Kit and PDGFR with IC50s of 0.17 μM and 0.20 μM, respectively. Tandutinib can be used for acute myelogenous leukemia (AML)[1][2]. Tandutinib has the ability to cross the blood-brain barrier[3].	O=C(N1CCN(C2=C(C(C=C3OCCCN4CCCCC4)=NC=N2)C=C3OC)CC1)NC5=CC=C(OC(C)C)C=C5	DMSO : 50 mg/mL (88.86 mM; Need ultrasonic)	DMSO Solution	64521	10mM * 30uL	https://www.medchemexpress.com/Tandutinib.html	Apoptosis; Protein Tyrosine Kinase/RTK
HYCPK9923	HY-16961	Sitravatinib	E4	N/A	1123837-84-2	629.68	c-Kit; Discoidin Domain Receptor; FLT3; Trk Receptor; VEGFR	Free Base	Sitravatinib (MGCD516) is an orally bioavailable receptor tyrosine kinase (RTK) inhibitor with IC50s of 1.5 nM, 2 nM, 2 nM, 5 nM, 6 nM, 6 nM, 8 nM, 0.5 nM, 29 nM, 5 nM, and 9 nM for Axl, MER, VEGFR3, VEGFR2, VEGFR1, KIT, FLT3, DDR2, DDR1, TRKA, TRKB, respectively[1]. Sitravatinib shows potent single-agent antitumor efficacy and enhances the activity of PD-1 blockade through promoting an antitumor…	O=C(C1(C(NC2=CC=C(F)C=C2)=O)CC1)NC3=CC=C(OC4=C5C(C=C(C6=NC=C(CNCCOC)C=C6)S5)=NC=C4)C(F)=C3	DMSO : ≥ 32 mg/mL (50.82 mM); H2O : < 0.1 mg/mL (insoluble)	DMSO Solution	39889	10mM * 30uL	https://www.medchemexpress.com/Sitravatinib.html	Neuronal Signaling; Protein Tyrosine Kinase/RTK
HYCPK9923	HY-17603	Belizatinib	E5	N/A	1357920-84-3	577.73	ALK; Trk Receptor	Free Base	Belizatinib is an oral, dual, potent inhibitor of ALK and TRKA, TRKB, and TRKC, with IC50 of 0.7?nM for wild-type recombinant ALK kinase.	O=C(NC1=NC2=CC=C(CN3CCC(C(C)(O)C)CC3)C=C2N1[C@H]4CC[C@@H](C(NC(C)C)=O)CC4)C5=CC=C(F)C=C5	DMSO : ≥ 300 mg/mL (519.27 mM)	DMSO Solution	26567	10mM * 30uL	https://www.medchemexpress.com/Belizatinib.html	Neuronal Signaling; Protein Tyrosine Kinase/RTK
HYCPK9923	HY-110193	SPP-86	E6	N/A	1357349-91-7	277.32	RET	Free Base	SPP-86 is a potent and selective cell permeable inhibitor of RET tyrosine kinase, with an IC50 of 8 nM. SPP-86 inhibits RET-induced phosphatidylinositide 3-kinases (PI3K)/Akt and MAPK signaling, also inhibits RET-induced estrogen receptorα (ERα) phosphorylation in MCF7 cells[1].	CC(C)N1C2=NC=NC(N)=C2C(C#CC3=CC=CC=C3)=N1	10 mM in DMSO	DMSO Solution	50218	10mM * 30uL	https://www.medchemexpress.com/spp86.html	Protein Tyrosine Kinase/RTK
HYCPK9923	HY-114492	GSK547	E7	N/A	2226735-55-1	396.39	RIP kinase	Free Base	GSK547 (GSK'547) is a highly selective and potent inhibitor of receptor-interacting serine/threonine protein kinase 1 (RIP1), inhibits macrophage-mediated adaptive immune tolerance in pancreatic cancer[1].	N#CC1=NC=NC(N2CCC(C(N3N=CC[C@H]3C4=CC(F)=CC(F)=C4)=O)CC2)=C1	DMSO : 100 mg/mL (252.28 mM; Need ultrasonic)	DMSO Solution	51734	10mM * 30uL	https://www.medchemexpress.com/gsk547.html	Apoptosis
HYCPK9923	HY-18652	Ro 5126766	E8	N/A	946128-88-7	471.46	MEK; Raf	Free Base	Ro 5126766 is a first-in-class dual MEK/RAF inhibitor that allosterically inhibits BRAFV600E, CRAF, MEK, and BRAF (IC50: 8.2, 56, 160 nM, and 190 nM, respectively).	O=S(NC)(NC1=NC=CC(CC2=C(C)C3=CC=C(OC4=NC=CC=N4)C=C3OC2=O)=C1F)=O	H2O : < 0.1 mg/mL (insoluble); DMSO : 100 mg/mL (212.11 mM; Need ultrasonic)	DMSO Solution	18808	10mM * 30uL	https://www.medchemexpress.com/Ro-5126766.html	MAPK/ERK Pathway
HYCPK9923	HY-114428	P110δ-IN-1	E9	N/A	1595129-71-7	604.77	PI3K	Free Base	P110δ-IN-1 is a potent and selective inhibitor of P110δ extracted from patent WO 2014055647 A1, with an IC50 of 8.4 nM[1].	O=S(C1=NC2=CC=CC=C2N1C3=NC(N4CCOCC4)=NC(NC(C)(C)CC5=CC=CC=C5C6CCN(C)CC6)=N3)(C)=O	DMSO : 20.83 mg/mL (34.44 mM; Need ultrasonic); H2O : < 0.1 mg/mL (insoluble)	DMSO Solution	42167	10mM * 30uL	https://www.medchemexpress.com/p110-delta-in-1.html	PI3K/Akt/mTOR
HYCPK9923	HY-10074	TPCA-1	E10	N/A	507475-17-4	279.29	Apoptosis; IKK; STAT	Free Base	TPCA-1 is a potent and selective inhibitor of IKK-2 with IC50 of 17.9 nM. TPCA-1 is an effective inhibitor of STAT3 phosphorylation, DNA binding, and transactivation.	O=C(C1=C(NC(N)=O)SC(C2=CC=C(F)C=C2)=C1)N	DMSO : ≥ 100 mg/mL (358.05 mM)	DMSO Solution	07170	10mM * 30uL	https://www.medchemexpress.com/TPCA-1.html	Apoptosis; JAK/STAT Signaling; NF-κB; Stem Cell/Wnt
HYCPK9923	HY-10331A	Regorafenib (monohydrate)	E11	N/A	1019206-88-2	500.83	Autophagy; PDGFR; Raf; RET; VEGFR	Free Base	Regorafenib monohydrate (BAY 73-4506 monohydrate) is a multi-target inhibitor for VEGFR1/2/3, PDGFRβ, Kit, RET and Raf-1 with IC50s of 13/4.2/46, 22, 7, 1.5 and 2.5 nM, respectively[1].	O=C(NC1=CC=C(C(C(F)(F)F)=C1)Cl)NC2=CC=C(OC3=CC(C(NC)=O)=NC=C3)C=C2F.O	H2O : < 0.1 mg/mL (insoluble); DMSO : 50 mg/mL (99.83 mM; Need ultrasonic)	DMSO Solution	29794	10mM * 30uL	https://www.medchemexpress.com/Regorafenib-monohydrate.html	Autophagy; MAPK/ERK Pathway; Protein Tyrosine Kinase/RTK
HYCPK9923	HY-50895	Gefitinib	F2	N/A	184475-35-2	446.90	Autophagy; EGFR	Free Base	Gefitinib (ZD1839) is a potent, selective and orally active EGFR tyrosine kinase inhibitor with an IC50 of 33 nM. Gefitinib selectively inhibits EGF-stimulated tumor cell growth (IC50 of 54 nM) and that blocks EGF-stimulated EGFR autophosphorylation in tumor cells. Gefitinib also induces autophagy. Gefitinib has antitumour activity[1][2].	ClC1=C(C=CC(NC2=NC=NC3=C2C=C(C(OC)=C3)OCCCN4CCOCC4)=C1)F	DMSO : ≥ 50 mg/mL (111.88 mM)	DMSO Solution	23071	10mM * 30uL	https://www.medchemexpress.com/Gefitinib.html	Autophagy; JAK/STAT Signaling; Protein Tyrosine Kinase/RTK
HYCPK9923	HY-15458	SAR131675	F3	N/A	1433953-83-3	358.39	VEGFR	Free Base	SAR131675 is a potent and selective VEGFR3 inhibitor with an IC50 of 23 nM.	O=C1C(C(NC)=O)=C(N)N(CC)C2=NC(C#C[C@@](COC)(C)O)=CC=C21	DMSO : 25 mg/mL (69.76 mM; Need ultrasonic)	DMSO Solution	64532	10mM * 30uL	https://www.medchemexpress.com/SAR131675.html	Protein Tyrosine Kinase/RTK
HYCPK9923	HY-15358	ALK inhibitor 2	F4	N/A	761438-38-4	518.03	ALK	Free Base	ALK inhibitor 2 is a novel and selective inhibitor for the ALK kinase.	O=S(C1=C(NC2=C(Cl)C=NC(NC3=C(OC)C=C(N4CCN(C)CC4)C=C3)=N2)C=CC=C1)(NC)=O	H2O : < 0.1 mg/mL (insoluble); DMSO : 50 mg/mL (96.52 mM; Need ultrasonic)	DMSO Solution	06430	10mM * 30uL	https://www.medchemexpress.com/ALK-inhibitor-2.html	Protein Tyrosine Kinase/RTK
HYCPK9923	HY-128348	PK68	F5	N/A	2173556-69-7	424.52	RIP kinase	Free Base	PK68 is a potent and selective type II inhibitor of receptor-interacting kinase 1 (RIPK1) with an IC50 of ~90?nM, displays inhibition of RIPK1-dependent necroptosis. PK68 powerfully ameliorates TNF-induced systemic inflammatory response syndrome, and with great potential for use in the treatment of inflammatory disorders and cancer metastasis[1].	O=C(OC1CCCCC1)NC2=CC(C3=CC=C4N=C(NC(C)=O)SC4=C3)=CN=C2C	DMSO : 30 mg/mL (70.67 mM; Need ultrasonic)	DMSO Solution	63263	10mM * 30uL	https://www.medchemexpress.com/pk68.html	Apoptosis
HYCPK9923	HY-13036B	IBT6A (hydrochloride)	F6	N/A	1553977-42-6	422.91	Btk	Hydrochloride	IBT6A hydrochloride is an impurity of Ibrutinib. IBT6A can be used in synthesis of IBT6A Ibrutinib dimer and IBT6A adduct[1]. Ibrutinib is a selective, irreversible Btk inhibitor with an IC50 of 0.5 nM[2].	NC1=C2C(N([C@H]3CNCCC3)N=C2C4=CC=C(OC5=CC=CC=C5)C=C4)=NC=N1.Cl	10 mM in DMSO	DMSO Solution	11157	10mM * 30uL	https://www.medchemexpress.com/btk-inhibitor-1-r-enantiomer-hydrochloride.html	Protein Tyrosine Kinase/RTK
HYCPK9923	HY-11106	Nintedanib esylate	F7	N/A	656247-18-6	649.76	FGFR; PDGFR; VEGFR	Esylate	Nintedanib esylate (BIBF 1120 esylate) is a potent triple angiokinase inhibitor for VEGFR1/2/3, FGFR1/2/3 and PDGFRα/β with IC50s of 34 nM/13 nM/13 nM, 69 nM/37 nM/108 nM and 59 nM/65 nM, respectively.	O=C(C1=CC(NC/2=O)=C(C=C1)C2=C(NC3=CC=C(N(C)C(CN4CCN(C)CC4)=O)C=C3)/C5=CC=CC=C5)OC.CCS(=O)(O)=O	DMSO : 92.85 mg/mL (142.90 mM; Need ultrasonic and warming)	DMSO Solution	14590	10mM * 30uL	https://www.medchemexpress.com/BIBF-1120-esylate.html	Protein Tyrosine Kinase/RTK
HYCPK9923	HY-12558	LY3009120	F8	N/A	1454682-72-4	424.51	Autophagy; Raf	Free Base	LY3009120 is a pan RAF inhibitor which inhibits BRAFV600E, BRAFWT and CRAFWT with IC50s of 5.8, 9.1 and 15 nM, respectively.	O=C(NC1=CC(C2=CC3=CN=C(NC)N=C3N=C2C)=C(C)C=C1F)NCCC(C)(C)C	DMSO : ≥ 38 mg/mL (89.51 mM)	DMSO Solution	15839	10mM * 30uL	https://www.medchemexpress.com/LY3009120.html	Autophagy; MAPK/ERK Pathway
HYCPK9923	HY-14622B	Necrostatin 2 (S enantiomer)	F9	N/A	852391-20-9	277.71	RIP kinase	Free Base	Necrostatin 2 S enantiomer is the S enantiomer of Necrostatin 2. Necrostatin 2 is a potent necroptosis inhibitor, acts as a RIPK1 inhibitor lacking the IDO-targeting effect. Target: RIPK1 [4] Necrostatin 2 is a potent in vitro necroptosis inhibitors (exemplified by 1, EC50-0.05 uM) that also were efficacious in an animal model of ischemic stroke. Many Necroptosis inhibitor derivatives are designe…	O=C1N(C)C([C@H](CC2=CNC3=C2C=CC=C3Cl)N1)=O	DMSO : 50 mg/mL (180.04 mM; Need ultrasonic)	DMSO Solution	09952	10mM * 30uL	https://www.medchemexpress.com/necrostatin-2-s-enantiomer.html	Apoptosis
HYCPK9923	HY-102031	PI3Kδ-IN-2	F10	N/A	1702816-75-8	588.69	PI3K	Free Base	PI3Kδ-IN-2 is a potent and selective inhibitor of PI3Kδ extracted from patent WO 2015055071 A1, compound 10; has an IC50 of 6.4 nM.	CS(=O)(NC1=CC(C2=C3C=C(F)C=C(CN4CCC(C(C)(O)C)CC4)C3=NC(N5CCOCC5)=N2)=CN=C1OC)=O	DMSO : 25 mg/mL (42.47 mM; Need ultrasonic)	DMSO Solution	25509	10mM * 30uL	https://www.medchemexpress.com/PI3K_delta_-IN-2.html	PI3K/Akt/mTOR
HYCPK9923	HY-10205	Cediranib	F11	N/A	288383-20-0	450.51	Autophagy; PDGFR; VEGFR	Free Base	Cediranib (AZD2171) is a highly potent, orally available VEGFR tyrosine kinase inhibitor with IC50s of <1, <3, 5, 5, 36, 2 nM for Flt1, KDR, Flt4, PDGFRα, PDGFRβ, c-Kit, respectively.	FC1=C(OC2=C(C(C=C3OCCCN4CCCC4)=NC=N2)C=C3OC)C=CC5=C1C=C(C)N5	DMSO : ≥ 49 mg/mL (108.77 mM); H2O : < 0.1 mg/mL (insoluble)	DMSO Solution	15565	10mM * 30uL	https://www.medchemexpress.com/Cediranib.html	Autophagy; Protein Tyrosine Kinase/RTK
HYCPK9923	HY-15965	Uprosertib	G2	N/A	1047634-65-0	429.25	Akt	Free Base	Uprosertib (GSK2141795) is a potent and selective pan-Akt inhibitor with IC50 values of 180/328/38 nM for Akt1/Akt2/Akt3, respectively.	O=C(C1=CC(C2=C(Cl)C=NN2C)=C(Cl)O1)N[C@@H](CC3=CC=C(F)C(F)=C3)CN	H2O : < 0.1 mg/mL (insoluble); DMSO : ≥ 150 mg/mL (349.45 mM)	DMSO Solution	13212	10mM * 30uL	https://www.medchemexpress.com/GSK2141795.html	PI3K/Akt/mTOR
HYCPK9923	HY-15982	APY0201	G3	N/A	1232221-74-7	413.48	Interleukin Related; PIKfyve	Free Base	APY0201 is a potent PIKfyve inhibitor, which inhibits the conversion of PtdIns3P to PtdIns(3,5)P2 in the presence of in the presence of [33P]ATP with an IC50 of 5.2 nM. APY0201 also inhibits IL-12/IL-23 production.	CC1=CC(/C=N/NC2=NC3=CC(C4=CC=NC=C4)=NN3C(N5CCOCC5)=C2)=CC=C1	DMSO : ≥ 35 mg/mL (84.65 mM); H2O : < 0.1 mg/mL (insoluble)	DMSO Solution	15873	10mM * 30uL	https://www.medchemexpress.com/APY0201.html	Immunology/Inflammation; PI3K/Akt/mTOR
HYCPK9923	HY-50867	Lestaurtinib	G4	N/A	111358-88-4	439.46	FLT3; JAK; Trk Receptor	Free Base	Lestaurtinib (CEP-701;KT-5555) is a multi-kinase inhibitor with potent activity against the Trk family of receptor tyrosine kinases. Lestaurtinib inhibits JAK2, FLT3 and TrkA with IC50s of 0.9, 3 and less than 25 nM, respectively.	O=C(NC1)C2=C1C3=C(C4=C52)N(C6=C3C=CC=C6)[C@@]([C@@](O)(CO)C7)(C)O[C@H]7N4C8=C5C=CC=C8	DMSO : 50 mg/mL (113.78 mM; Need ultrasonic)	DMSO Solution	65040	10mM * 30uL	https://www.medchemexpress.com/Lestaurtinib.html	Epigenetics; JAK/STAT Signaling; Neuronal Signaling; Protein Tyrosine Kinase/RTK; Stem Cell/Wnt
HYCPK9923	HY-16559	Riviciclib hydrochloride	G5	N/A	920113-03-7	438.30	Apoptosis; CDK	Hydrochloride	Riviciclib hydrochloride (P276-00) is a potent cyclin-dependent kinase (CDK) inhibitor, which inhibits CDK9-cyclinT1, CDK4-cyclin D1, and CDK1-cyclinB with IC50s of 20 nM, 63 nM, and 79 nM, respectively[1][2]. Riviciclib hydrochloride (P276-00) shows antitumor activity on cisplatin-resistant cells[3].	[H]Cl.O=C1C=C(C2=CC=CC=C2Cl)OC3=C([C@@H]4CCN(C)[C@H]4CO)C(O)=CC(O)=C31	DMSO : 50 mg/mL (114.08 mM; Need ultrasonic)	DMSO Solution	51576	10mM * 30uL	https://www.medchemexpress.com/Riviciclib_hydrochloride.html	Apoptosis; Cell Cycle/DNA Damage
HYCPK9923	HY-B0185A	Lidocaine (hydrochloride)	G6	N/A	73-78-9	270.80	Apoptosis; ERK; MEK; NF-κB; Sodium Channel	Hydrochloride	Lidocaine hydrochloride (Lignocaine hydrochloride) inhibits sodium channels involving complex voltage and using dependence[1]. Lidocaine hydrochloride decreases growth, migration and invasion of gastric carcinoma cells via up-regulating miR-145 expression and further inactivation of MEK/ERK and NF-κB signaling pathways. Lidocaine hydrochloride is an amide derivative commonly used to anesthetize. …	O=C(NC1=C(C)C=CC=C1C)CN(CC)CC.[H]Cl	H2O : ≥ 100 mg/mL (369.28 mM); DMSO : ≥ 100 mg/mL (369.28 mM)	DMSO Solution	15187	10mM * 30uL	https://www.medchemexpress.com/Lidocaine-hydrochloride.html	Apoptosis; MAPK/ERK Pathway; Membrane Transporter/Ion Channel; NF-κB; Stem Cell/Wnt
HYCPK9923	HY-128587	SY-1365	G7	N/A	1816989-16-8	587.12	CDK	Free Base	SY-1365 is a potent and first-in-class selective CDK7 inhibitor, with a Ki of 17.4 nM. SY-1365 exhibits anti-proliferative and apoptotic effects in solid tumor cell lines. SY-1365 possesses anti-tumor activity in hematological and multiple aggressive solid tumors[1][2].	O=C(C1=NC=C(NC(/C=C/CN(C)C)=O)C=C1)N[C@@]2(C)CCC[C@@H](NC3=NC=C(Cl)C(C4=CNC5=C4C=CC=C5)=N3)C2	DMSO : 125 mg/mL (212.90 mM; Need ultrasonic)	DMSO Solution	63779	10mM * 30uL	https://www.medchemexpress.com/sy-1365.html	Cell Cycle/DNA Damage
HYCPK9923	HY-13917	PND-1186	G8	N/A	1061353-68-1	501.50	Apoptosis; FAK	Free Base	PND-1186 (VS-4718; SR-2516) is a potent and reversible inhibitor of FAK with an IC50 of 1.5 nM in cell assay.	O=C(NC)C1=CC=CC=C1NC2=CC(NC3=CC=C(N4CCOCC4)C=C3OC)=NC=C2C(F)(F)F	DMSO : ≥ 34 mg/mL (67.80 mM)	DMSO Solution	62921	10mM * 30uL	https://www.medchemexpress.com/PND-1186.html	Apoptosis; Protein Tyrosine Kinase/RTK
HYCPK9923	HY-13897	CNX-2006	G9	N/A	1375465-09-0	545.53	EGFR	Free Base	CNX-2006 is a mutant-selective and irreversible EGFR inhibitor with an IC50 below 20 nM for EGFRT790M.	C=CC(NC1=CC=CC(NC2=NC(NC3=CC=C(NC4CN(CCF)C4)C=C3OC)=NC=C2C(F)(F)F)=C1)=O	DMSO : ≥ 52 mg/mL (95.32 mM)	DMSO Solution	11575	10mM * 30uL	https://www.medchemexpress.com/CNX-2006.html	JAK/STAT Signaling; Protein Tyrosine Kinase/RTK
HYCPK9923	HY-113204	N-Oleoyl glycine	G10	N/A	2601-90-3	339.51	Akt; Cannabinoid Receptor; Endogenous Metabolite	Free Acid	N-Oleoyl glycine is a lipoamino acid, which stimulates adipogenesis associated with activation of CB1 receptor and Akt signaling pathway in 3T3-L1 adipocyte.	O=C(O)CNC(CCCCCCC/C=C\CCCCCCCC)=O	10 mM in DMSO	DMSO Solution	44404	10mM * 30uL	https://www.medchemexpress.com/Oleoyl_glycine.html	GPCR/G Protein; Metabolic Enzyme/Protease; Neuronal Signaling; PI3K/Akt/mTOR
HYCPK9923	HY-15528	kb NB 142-70	G11	N/A	1233533-04-4	251.32	PKD	Free Base	kb NB 142-70 is a potent PKD inhibitor, with IC50s of 28.3, 58.7 and 53.2 nM for PKD1, PKD2, and PKD3, respectively. kb NB 142-70 also has antitumor activity.	O=C1NCCSC2=C1SC3=CC=C(O)C=C32	DMSO : ≥ 33 mg/mL (131.31 mM)	DMSO Solution	15809	10mM * 30uL	https://www.medchemexpress.com/kb-NB-142-70.html	Apoptosis
HYCPK9923	HY-50868	Bafetinib	H2	N/A	859212-16-1	576.62	Autophagy; Bcr-Abl	Free Base	Bafetinib is a Lyn and Bcr-Abl tyrosine kinase inhibitor with potential antineoplastic activity.	O=C(C1=CC=C(C(C(F)(F)F)=C1)CN2C[C@@H](N(C)C)CC2)NC3=CC=C(C)C(NC4=NC=CC(C5=CN=CN=C5)=N4)=C3	DMSO : ≥ 42 mg/mL (72.84 mM)	DMSO Solution	19802	10mM * 30uL	https://www.medchemexpress.com/Bafetinib.html	Autophagy; Protein Tyrosine Kinase/RTK
HYCPK9923	HY-17044	Duvelisib	H3	N/A	1201438-56-3	416.86	PI3K	Free Base	Duvelisib is a selectivite p100δ inhibitor with IC50 of 2.5 nM, 27.4 nM, 85 nM and 1602 nM for p110δ, P110γ, p110β and p110α, respectively.	O=C1N(C2=CC=CC=C2)C([C@@H](NC3=C4N=CNC4=NC=N3)C)=CC5=C1C(Cl)=CC=C5	DMSO : ≥ 41 mg/mL (98.35 mM)	DMSO Solution	20690	10mM * 30uL	https://www.medchemexpress.com/Duvelisib.html	PI3K/Akt/mTOR
HYCPK9923	HY-16561	Resveratrol	H4	N/A	501-36-0	228.24	Antibiotic; Apoptosis; Autophagy; Bacterial; Fungal; IKK; Mitophagy; Sirtuin	Free Base	Resveratrol (trans-Resveratrol; SRT501), a natural polyphenolic phytoalexin that possesses anti-oxidant, anti-inflammatory, cardioprotective, and anti-cancer properties. Resveratrol (SRT 501) has a wide spectrum of targets including mTOR, JAK, β-amyloid, Adenylyl cyclase, IKKβ, DNA polymerase. Resveratrol also is a specific SIRT1 activator[1][2][3][4]. Resveratrol is a potent pregnane X receptor …	OC1=CC=C(/C=C/C2=CC(O)=CC(O)=C2)C=C1	DMSO : 100 mg/mL (438.14 mM; Need ultrasonic)	DMSO Solution	58706	10mM * 30uL	https://www.medchemexpress.com/Resveratrol.html	Anti-infection; Apoptosis; Autophagy; Cell Cycle/DNA Damage; Epigenetics; NF-κB
HYCPK9923	HY-114370	Selpercatinib	H5	N/A	2152628-33-4	525.60	RET	Free Base	Selpercatinib (LOXO-292) is a RET kinase inhibitor extracted from patent WO2018071447A1, Compound Example 163, has an IC50 of 14.0 nM, 24.1 nM, and 530.7 nM for RET (WT), RET (V804M) , and RET (G810R), respectively[1]. Antineoplastic activity[2].	N#CC1=C2C(C3=CC=C(N4CC(C5)N(CC6=CC=C(OC)N=C6)C5C4)N=C3)=CC(OCC(C)(O)C)=CN2N=C1	DMSO : 31.25 mg/mL (59.46 mM; Need ultrasonic)	DMSO Solution	50088	10mM * 30uL	https://www.medchemexpress.com/RET_kinase_inhibitor_1.html	Protein Tyrosine Kinase/RTK
HYCPK9923	HY-13911A	Hydroxyfasudil (hydrochloride)	H6	N/A	155558-32-0	343.83	ROCK	Hydrochloride	Hydroxyfasudil hydrochloride is a ROCK inhibitor, with IC50s of 0.73 and 0.72 μM for ROCK1 and ROCK2, respectively.	O=C1NC=CC2=C1C=CC=C2S(=O)(N3CCNCCC3)=O.[H]Cl	DMSO : 30 mg/mL (87.25 mM; Need ultrasonic)	DMSO Solution	30094	10mM * 30uL	https://www.medchemexpress.com/Hydroxyfasudil-hydrochloride.html	Cell Cycle/DNA Damage; Cytoskeleton; Stem Cell/Wnt; TGF-beta/Smad
HYCPK9923	HY-15520	CGK733	H7	N/A	905973-89-9	555.84	ATM/ATR	Free Base	CGK733 is a potent ATM/ATR inhibitor, used for the research of cancer.	FC1=CC=C(NC(NC(C(Cl)(Cl)Cl)NC(C(C2=CC=CC=C2)C3=CC=CC=C3)=O)=S)C=C1[N+]([O-])=O	DMSO : ≥ 100 mg/mL (179.91 mM)	DMSO Solution	08865	10mM * 30uL	https://www.medchemexpress.com/cgk733.html	Cell Cycle/DNA Damage; PI3K/Akt/mTOR
HYCPK9923	HY-114454	INH14	H8	N/A	200134-22-1	240.30	IKK	Free Base	INH14 is a cell permeable inhibitor of IKKα/IKKβ, with IC50s of 8.97 and 3.59 μM, respectively. INH14 inhibits the IKKα/β-dependent TLR inflammatory response. INH14 also inhibits downstream of TAK1/TAB1 and NF-kB pathways. Anti-inflammatory and anti-cancer activity[1].	O=C(NC1=CC=CC=C1)NC2=CC=C(CC)C=C2	H2O : < 0.1 mg/mL (insoluble); DMSO : ≥ 125 mg/mL (520.18 mM)	DMSO Solution	39388	10mM * 30uL	https://www.medchemexpress.com/INH14.html	NF-κB
HYCPK9923	HY-128341	ERK5-IN-2	H9	N/A	1888305-96-1	388.19	ERK	Free Base	ERK5-IN-2 is an orally active, sub-micromolar, selective ERK5 inhibitor with IC50s of 0.82 μM, 3 μM for ERK5 and ERK5 MEF2D, respectively. ERK5-IN-2 does not interact with the BRD4 bromodomain. ERK5-IN-2 suppresses both tumor xenograft growth and basic fibroblast growth factor (bFGF) driven Matrigel plug angiogenesis[1].	FC1=CC=CC(Br)=C1C(C2=CNC(C(NC3=CC=CN=C3)=O)=C2)=O	DMSO : 250 mg/mL (644.01 mM; Need ultrasonic)	DMSO Solution	52053	10mM * 30uL	https://www.medchemexpress.com/erk5-in-2.html	MAPK/ERK Pathway; Stem Cell/Wnt
HYCPK9923	HY-N7109	Erucic acid	H10	N/A	112-86-7	338.57	Endogenous Metabolite; PI3K		Erucic acid, a monounsaturated fatty acid (MUFA), is isolated from the seed of Raphanus sativus L. Erucic acid can readily cross the blood-brain barrier (BBB), it has been reported to normalize the accumulation of very long-chain fatty acids in the brain. Erucic acid can improve cognitive impairment and be effective against dementia [1].	CCCCCCCC/C=C\CCCCCCCCCCCC(O)=O	H2O : < 0.1 mg/mL (insoluble); DMSO : ≥ 100 mg/mL (295.36 mM)	DMSO Solution	45496	10mM * 30uL	https://www.medchemexpress.com/erucic-acid.html	Metabolic Enzyme/Protease; PI3K/Akt/mTOR
HYCPK9923	HY-15966A	GSK2110183 analog 1 (hydrochloride)	H11	N/A	2070009-64-0	481.77	Akt	Hydrochloride	GSK2110183 analog 1 hydrochloride is the structural analogue of GSK2110183.	O=C(C1=CC(C2=C(Cl)C=NN2C)=C(Cl)S1)N[C@@H](CC3=CC=C(F)C(F)=C3)CN.[H]Cl	DMSO : 100 mg/mL (207.57 mM; Need ultrasonic)	DMSO Solution	13648	10mM * 30uL	https://www.medchemexpress.com/GSK2110183-hydrochloride.html	PI3K/Akt/mTOR
HYCPK9924	HY-119367	ODM-203	A2	N/A	1430723-35-5	505.54	FGFR; VEGFR	Free Base	ODM-203 is a potent FGFR and VEGFR families inhibitor with IC50s of 11, 16, 6, 35 nM towards recombinant FGFR1, FGFR2, FGFR3 and FGFR4 as well as 26, 9, 5 nM towards VEGFR1, VEGFR2 and VEGFR3, respectively. ODM-203 exhibits strong anti-tumor activity and induces anti-tumor immunity[1].	CN(N=C1)C=C1C2=CC=C3C(N=CN3C4=CC(C5=CC=C(F)C=C5F)=CC(NS(C6CC6)(=O)=O)=C4)=C2	DMSO : 66.67 mg/mL (131.88 mM; Need ultrasonic)	DMSO Solution	64413	10mM * 30uL	https://www.medchemexpress.com/odm-203.html	Protein Tyrosine Kinase/RTK
HYCPK9924	HY-112613	UCB9608	A3	N/A	1616413-96-7	410.47	PI4K	Free Base	UCB9608 is a potent, selective and orally active PI4KIIIβ inhibitor, with an IC50 of 11 nM, selective over PI3KC2 α, β, and γ lipid kinases. UCB9608 improves metabolic stability and exhibits excellent pharmacokinetic profile, acts as a potent immunosuppressive agent[1].	NC1=NC(N2CCN(C(NC3=CC=C(OC)C=C3C)=O)C[C@@H]2C)=C4C(N(C)N=C4)=N1	DMSO : 65 mg/mL (158.36 mM; Need ultrasonic)	DMSO Solution	38720	10mM * 30uL	https://www.medchemexpress.com/UCB9608.html	PI3K/Akt/mTOR
HYCPK9924	HY-111507	PDGFRα kinase inhibitor 1	A4	N/A	2209053-93-8	586.69	PDGFR	Free Base	PDGFRα kinase inhibitor 1 is a highly selective type II PDGFRα kinase inhibitor with IC50s of 132 nM and 6115 nM for PDGFRα and PDGFRβ, respectively[1].	CC(C=CC(NC(C1=CC=C(CN(CCN(C)C)C(C2=CC=CN=C2)=O)C=C1)=O)=C3)=C3NC4=NC=CC(C5=CC=CN=C5)=N4	DMSO : 260 mg/mL (443.16 mM; Need ultrasonic)	DMSO Solution	58426	10mM * 30uL	https://www.medchemexpress.com/PDGFR_alpha__kinase_inhibitor_1.html	Protein Tyrosine Kinase/RTK
HYCPK9924	HY-13064	Cobimetinib	A5	N/A	934660-93-2	531.31	Apoptosis; MEK	Free Base	Cobimetinib (GDC-0973, RG7420) is a potent, selective and oral MEK1 inhibitor with an IC50 of 4.2 nM for MEK1.	OC1([C@H]2NCCCC2)CN(C1)C(C3=C(C(F)=C(C=C3)F)NC4=C(C=C(C=C4)I)F)=O	DMSO : ≥ 100 mg/mL (188.21 mM)	DMSO Solution	07155	10mM * 30uL	https://www.medchemexpress.com/Cobimetinib.html	Apoptosis; MAPK/ERK Pathway
HYCPK9924	HY-13904	Flumatinib	A6	N/A	895519-90-1	562.59	Bcr-Abl; c-Kit; PDGFR	Free Base	Flumatinib (HHGV678) is an orally available, selective inhibitor of Bcr-Abl. Flumatinib inhibits c-Abl, PDGFRβ and c-Kit with IC50s of 1.2 nM, 307.6 nM and 665.5 nM, respectively[1].	O=C(NC1=CC(NC2=NC=CC(C3=CC=CN=C3)=N2)=C(C)N=C1)C4=CC=C(CN5CCN(C)CC5)C(C(F)(F)F)=C4	DMSO : 100 mg/mL (177.75 mM; Need ultrasonic)	DMSO Solution	20312	10mM * 30uL	https://www.medchemexpress.com/Flumatinib.html	Protein Tyrosine Kinase/RTK
HYCPK9924	HY-122909	GSK2593074A	A7	N/A	1337531-06-2	465.57	RIP kinase		GSK2593074A (GSK’074) is a necroptosis inhibitor with dual targeting ability to both RIP1 and RIP3[1].	CN1N=CC(C2=CN=C(N)C3=C2SC=C3C4=CC5=C(N(C(CC6=CC=CC=C6)=O)CC5)C=C4)=C1	DMSO : 41.67 mg/mL (89.50 mM; Need ultrasonic)	DMSO Solution	45972	10mM * 30uL	https://www.medchemexpress.com/GSK2593074A.html	Apoptosis
HYCPK9924	HY-111380	EHT 5372	A8	N/A	1425945-60-3	383.40	CDK; DYRK; GSK-3	Free Base	EHT 5372 is a strong inhibitor of DYRK’s family kinases, with IC50s of 0.22, 0.28 nM for DYRK1A and DYRK1B, respectively.	N=C(C(S1)=NC2=C1C3=C(NC4=CC=C(OC)C=C4F)N=CN=C3C=C2)OC	H2O : < 0.1 mg/mL (insoluble); DMSO : 25 mg/mL (65.21 mM; Need ultrasonic)	DMSO Solution	43578	10mM * 30uL	https://www.medchemexpress.com/EHT_5372.html	Cell Cycle/DNA Damage; PI3K/Akt/mTOR; Protein Tyrosine Kinase/RTK; Stem Cell/Wnt
HYCPK9924	HY-15542B	FRAX486	A9	N/A	1232030-35-1	513.39	PAK	Free Base	FRAX486 is a p21-activated kinase (PAK) inhibitor with IC50s of 14, 33 and 39 nM for PAK1, PAK2 and PAK3, respectively.	FC1=CC(NC2=NC=C3C(N(CC)C(C(C4=CC=C(Cl)C=C4Cl)=C3)=O)=N2)=CC=C1N5CCNCC5	DMSO : 21.2 mg/mL (41.29 mM; Need ultrasonic and warming)	DMSO Solution	14391	10mM * 30uL	https://www.medchemexpress.com/FRAX486.html	Cell Cycle/DNA Damage; Cytoskeleton
HYCPK9924	HY-111930	5-Iodo-indirubin-3'-monoxime	A10	N/A	331467-03-9	403.17	CDK; GSK-3	Free Base	5-Iodo-indirubin-3'-monoxime is a potent GSK-3β, CDK5/P25 and CDK1/cyclin B inhibitor, competing with ATP for binding to the catalytic site of the kinase, with IC50s of 9, 20 and 25 nM, respectively[1].	O/N=C(C1=CC=CC=C1N2)/C2=C3C(NC4=C/3C=C(I)C=C4)=O	DMSO : 67.5 mg/mL (167.42 mM; Need ultrasonic)	DMSO Solution	61832	10mM * 30uL	https://www.medchemexpress.com/5-iodo-indirubin-3-monoxime.html	Cell Cycle/DNA Damage; PI3K/Akt/mTOR; Stem Cell/Wnt
HYCPK9924	HY-19815	EGFR-IN-3	A11	N/A	1660963-42-7	530.57	EGFR	Free Base	EGFR-IN-3 is an epidermal growth factor receptor (EGFR) inhibitor.	OCCN1CCN(C2=C(F)C(F)=C(NC3=NC=C4C(C(C5=CC(NC(C=C)=O)=CC=C5)=CC=C4)=N3)C=C2)CC1	DMSO : 125 mg/mL (235.60 mM; Need ultrasonic); H2O : < 0.1 mg/mL (insoluble)	DMSO Solution	34592	10mM * 30uL	https://www.medchemexpress.com/EGFR-IN-3.html	JAK/STAT Signaling; Protein Tyrosine Kinase/RTK
HYCPK9924	HY-114189	GW284543	B2	N/A	790186-68-4	372.42	MEK	Free Base	GW284543 (UNC10225170) is a selective MEK5 inhibitor. GW284543 (UNC10225170) reduces pERK5, and decreases endogenous MYC protein[1].	COC1=CC2=C(NC3=CC(OC4=CC=CC=C4)=CC=C3)C=CN=C2C=C1OC	DMSO : 125 mg/mL (335.64 mM; Need ultrasonic)	DMSO Solution	40142	10mM * 30uL	https://www.medchemexpress.com/gw284543.html	MAPK/ERK Pathway
HYCPK9924	HY-N0427	Phellodendrine	B3	N/A	6873-13-8	342.41	Akt; NF-κB	Free Base	Phellodendrine, a isoquinoline alkaloid, is one of important characteristic ingredients in the Phellodendri chinensis cortex. phellodendrine is against AAPH-induced oxidative stress through regulating the AKT/NF-κB pathway. Phellodendrine has good antioxidant, and anti-inflammatory effect [1].	OC1=C(OC)C=C2CC[N@@+]3(C)CC4=CC(OC)=C(O)C=C4C[C@@]3([H])C2=C1	DMSO : 5 mg/mL (14.60 mM; Need ultrasonic)	DMSO Solution	66865	10mM * 30uL	https://www.medchemexpress.com/phellodendrine.html	NF-κB; PI3K/Akt/mTOR
HYCPK9924	HY-13772	Valrubicin	B4	N/A	56124-62-0	723.64	PKC	Free Base	Valrubicin is a chemotherapy agent, inhibits TPA- and PDBu-induced PKC activation with IC50s of 0.85 and 1.25 μM, respectively, and has antitumor and antiinflammatory activity.	CCCCC(OCC([C@]1(O)CC2=C(C(O)=C3C(C4=C(C(C3=C2O)=O)C=CC=C4OC)=O)[C@@H](O[C@H]5C[C@H](NC(C(F)(F)F)=O)[C@H](O)[C@H](C)O5)C1)=O)=O	DMSO : ≥ 130 mg/mL (179.65 mM); H2O : < 0.1 mg/mL (insoluble)	DMSO Solution	34233	10mM * 30uL	https://www.medchemexpress.com/Valrubicin.html	Epigenetics; TGF-beta/Smad
HYCPK9924	HY-114349	HS-1371	B5	N/A	2158197-70-5	384.47	RIP kinase	Free Base	HS-1371 is a potent and ATP-competitive receptor-interacting protein kinase 3 (RIP3) inhibitor with an IC50 of 20.8?nM[1].	CC1=CC=C(OC2=CC=NC3=CC(C4=CN(C5CCNCC5)N=C4)=CC=C23)C=C1	DMSO : 16.67 mg/mL (43.36 mM; Need ultrasonic)	DMSO Solution	36975	10mM * 30uL	https://www.medchemexpress.com/HS-1371.html	Apoptosis
HYCPK9924	HY-112914	mTOR inhibitor-1	B6	N/A	468747-17-3	363.21	Autophagy; mTOR	Free Base	mTOR inhibitor-1 is a novel mTOR pathway inhibitor which can suppress cells proliferation and inducing autophagy.	O=C(N/N=C(C1=CC=C(O)C=C1O)\C)C2=CC=C(C)C(Br)=C2	DMSO : 83.33 mg/mL (229.43 mM; Need ultrasonic)	DMSO Solution	41680	10mM * 30uL	https://www.medchemexpress.com/mTOR_inhibitor-1.html	Autophagy; PI3K/Akt/mTOR
HYCPK9924	HY-110096	A-484954	B7	N/A	142557-61-7	289.29	Autophagy; CaMK	Free Base	A-484954 is a highly selective eukaryotic elongationfactor-2 (eEF2) inhibitor, with an IC50 of 280 nM.	O=C(N1CC)N(C2CC2)C3=C(C=C(C(N)=O)C(N)=N3)C1=O	H2O : < 0.1 mg/mL (insoluble); DMSO : 20 mg/mL (69.13 mM; Need ultrasonic)	DMSO Solution	34632	10mM * 30uL	https://www.medchemexpress.com/A-484954.html	Autophagy; Neuronal Signaling
HYCPK9924	HY-13783	BIBF0775	B8	N/A	334951-90-5	494.63	TGF-β Receptor	Free Base	BIBF0775 is a potent and selective transforming growth factor β (TGFβ) type I receptor (Alk5) inhibitor with an IC50 of 34 nM.	O=C(C1=CC(NC/2=O)=C(C=C1)C2=C(C3=CC=CC=C3)\NC4=CC=C(CN5CCCCC5)C=C4)N(CC)C	DMSO : 62.5 mg/mL (126.36 mM; Need ultrasonic)	DMSO Solution	39184	10mM * 30uL	https://www.medchemexpress.com/BIBF0775.html	TGF-beta/Smad
HYCPK9924	HY-119240	CCT020312	B9	N/A	324759-76-4	650.40	Autophagy; PERK	Free Base	CCT020312 is a selective EIF2AK3/PERK activator. CCT020312 elicits EIF2A phosphorylation in cells.	O=C1NC2=C(C(C3=CC=CC=C3)=C1C4=NN(C(C4)C5=CC=C(C=C5)Br)C(CCN(CC)CC)=O)C=C(C=C2)Br	DMSO : 125 mg/mL (192.19 mM; Need ultrasonic); H2O : < 0.1 mg/mL (insoluble)	DMSO Solution	37528	10mM * 30uL	https://www.medchemexpress.com/CCT020312.html	Autophagy; Cell Cycle/DNA Damage
HYCPK9924	HY-19794	MP-A08	B10	N/A	219832-49-2	519.64	SPHK	Free Base	MP-A08 is a highly selective ATP competitive sphingosine kinase (SPHK1) inhibitor that targets both SphK1 and SphK2 with Ki values of 6.9 ± 0.8 μM and 27 ± 3 μM, respectively.	O=S(C1=CC=C(C)C=C1)(NC2=CC=CC=C2/C=N/C3=CC=CC=C3NS(=O)(C4=CC=C(C)C=C4)=O)=O	H2O : < 0.1 mg/mL (insoluble); DMSO : ≥ 50 mg/mL (96.22 mM)	DMSO Solution	20979	10mM * 30uL	https://www.medchemexpress.com/MP-A08.html	Immunology/Inflammation
HYCPK9924	HY-15150	Bemcentinib	B11	N/A	1037624-75-1	506.64	TAM Receptor	Free Base	Bemcentinib (R428) is a potent and selective inhibitor of Axl with an IC50 of 14 nM[2].	NC1=NC(NC2=CC(CC[C@@H](N3CCCC3)CC4)=C4C=C2)=NN1C(N=N5)=CC6=C5C7=CC=CC=C7CCC6	DMSO : 10.25 mg/mL (20.23 mM; Need ultrasonic and warming)	DMSO Solution	32301	10mM * 30uL	https://www.medchemexpress.com/R428.html	Protein Tyrosine Kinase/RTK
HYCPK9924	HY-103082	CLK1-IN-1	C2	N/A	2123491-32-5	409.42	CDK	Free Base	CLK1-IN-1 is a potent and selective of Cdc2-like kinase 1 (CLK1) inhibitor, with an IC50 of 2 nM.	C[C@@H](C1=CC=C(F)C=C1)N2N=NC3=C2C4=CC(C5=CC=C6C(N=CO6)=C5)=CC=C4N=C3	DMSO : 25 mg/mL (61.06 mM; Need ultrasonic)	DMSO Solution	32190	10mM * 30uL	https://www.medchemexpress.com/CLK1-IN-1.html	Cell Cycle/DNA Damage
HYCPK9924	HY-12858	Empesertib	C3	N/A	1443763-60-7	559.61	Mps1	Free Base	Empesertib (BAY 1161909) is a potent Mps1 inhibitor, with an IC50 of < 1 nM.	FC1=CC=C([C@@H](C)C(NC2=CC=C(C3=CN4N=C(NC5=CC=C(S(C)(=O)=O)C=C5OC)N=C4C=C3)C=C2)=O)C=C1	DMSO : ≥ 35 mg/mL (62.54 mM); H2O : < 0.1 mg/mL (insoluble)	DMSO Solution	17504	10mM * 30uL	https://www.medchemexpress.com/BAY-1161909.html	Cell Cycle/DNA Damage; Cytoskeleton
HYCPK9924	HY-101793	BMS-935177	C4	N/A	1231889-53-4	502.56	Btk	Free Base	BMS-935177 is a potent and selective reversible inhibitor of Bruton’s tyrosine kinase (Btk) with an IC50 of 3 nM.	O=C(C1=CC=C(C2=CC=CC(N3C=NC4=C(C=CC=C4)C3=O)=C2C)C5=C1NC6=C5C=CC(C(C)(O)C)=C6)N	DMSO : ≥ 130 mg/mL (258.68 mM)	DMSO Solution	29805	10mM * 30uL	https://www.medchemexpress.com/BMS-935177.html	Protein Tyrosine Kinase/RTK
HYCPK9924	HY-18744	FLT3-IN-2	C5	N/A	923562-23-6	416.83	FLT3	Free Base	FLT3-IN-2 is a FLT3 inhibitor with IC50 of ＜ 1 μM, detailed information refer to WO 2012158957 A2 and WO 2007013896.	FC(C1=CC=C(CNC2=NC=C(CC3=CNC4=NC=C(Cl)C=C43)C=C2)C=C1)(F)F	DMSO : ≥ 30 mg/mL (71.97 mM)	DMSO Solution	17913	10mM * 30uL	https://www.medchemexpress.com/FLT3-IN-2.html	Protein Tyrosine Kinase/RTK
HYCPK9924	HY-100011	SR-3029	C6	N/A	1454585-06-8	480.45	Casein Kinase	Free Base	SR-3029 is a potent and ATP competitive CK1δ and CK1ε inhibitor, with IC50s of 44 nM and 260 nM, respectively, and Kis of 97 nM for both kinases.	FC1=CC(N2C=NC3=C(NCC4=NC5=CC=C(F)C(F)=C5N4)N=C(N6CCOCC6)N=C23)=CC=C1	DMSO : ≥ 30 mg/mL (62.44 mM); H2O : < 0.1 mg/mL (insoluble)	DMSO Solution	41880	10mM * 30uL	https://www.medchemexpress.com/SR-3029.html	Cell Cycle/DNA Damage; Stem Cell/Wnt
HYCPK9924	HY-100459	GSK3179106	C7	N/A	1627856-64-7	467.41	RET	Free Base	GSK3179106 is an orally active and selective RET kinase inhibitor with IC50s of 0.4 nM, 0.2 nM for human RET and rat RET, respectively. GSK3179106 has the potential for irritable bowel syndrome (IBS) through the attenuation of post-inflammatory and stress-induced visceral hypersensitivity[1].	O=C(NC1=NOC(C(C)(C)C(F)(F)F)=C1)CC2=CC=C(C(C(OCC)=C3)=CNC3=O)C=C2F	DMSO : ≥ 100 mg/mL (213.94 mM)	DMSO Solution	26473	10mM * 30uL	https://www.medchemexpress.com/GSK3179106.html	Protein Tyrosine Kinase/RTK
HYCPK9924	HY-19761	RIP2 kinase inhibitor 2	C8	N/A	1581270-11-2	432.54	RIP kinase	Free Base	RIP2 kinase inhibitor 2 is a receptor interacting protein-2 (RIP2) kinase inhibitor extracted from patent WO/2014043437 A1, compound example 9.	CC(C)(C)S(C1=C(OCCOC)C=C(N=CC=C2NC3=NNC(C)=C3C)C2=C1)(=O)=O	DMSO : 5 mg/mL (11.56 mM; Need ultrasonic)	DMSO Solution	22023	10mM * 30uL	https://www.medchemexpress.com/RIP2-kinase-inhibitor-2.html	Apoptosis
HYCPK9924	HY-15004	AUZ 454	C9	N/A	853299-07-7	501.50	CDK	Free Base	AUZ 454 (K03861) is a type II CDK2 inhibitor with Kd of 8.2 nM. AUZ 454 (K03861) inhibits CDK2 activity by competing with binding of activating cyclins.	NC1=NC(OC2=CC=C(NC(NC3=CC(C(F)(F)F)=C(CN4CCN(C)CC4)C=C3)=O)C=C2)=CC=N1	DMSO : ≥ 33 mg/mL (65.80 mM)	DMSO Solution	21617	10mM * 30uL	https://www.medchemexpress.com/K03861.html	Cell Cycle/DNA Damage
HYCPK9924	HY-50904	Nintedanib	C10	N/A	656247-17-5	539.62	FGFR; PDGFR; VEGFR	Free Base	Nintedanib (BIBF 1120) is a potent triple angiokinase inhibitor for VEGFR1/2/3, FGFR1/2/3 and PDGFRα/β with IC50s of 34 nM/13 nM/13 nM, 69 nM/37 nM/108 nM and 59 nM/65 nM, respectively.	O=C1NC2=CC(C(OC)=O)=CC=C2/C1=C(NC3=CC=C(N(C(CN4CCN(C)CC4)=O)C)C=C3)\C5=CC=CC=C5	DMSO : 20 mg/mL (37.06 mM; Need ultrasonic and warming); H2O : < 0.1 mg/mL (insoluble)	DMSO Solution	02339	10mM * 30uL	https://www.medchemexpress.com/BIBF-1120.html	Protein Tyrosine Kinase/RTK
HYCPK9924	HY-114423	p38α inhibitor 1	C11	N/A	1034189-82-6	416.46	Autophagy; p38 MAPK	Free Base	p38α inhibitor 1 is a p38α inhibitor extracted from patent WO 2008076265 A1.	O=C(C1=CC2=C(C=C1OC3=CC=C(F)C=C3F)C=NN2CC(C)C)NCCN(C)C	DMSO : ≥ 125 mg/mL (300.15 mM)	DMSO Solution	38353	10mM * 30uL	https://www.medchemexpress.com/p38_alpha__inhibitor_1.html	Autophagy; MAPK/ERK Pathway
HYCPK9924	HY-11010	AS601245	D2	N/A	345987-15-7	372.45	JNK	Free Base	AS601245 is a cell-permeable JNK Inhibitor with IC50s of 150, 220, and 70 nM for three JNK human isoforms (hJNK1, hJNK2, and hJNK3), respectively.	N#CC(C1=CC=NC(NCCC2=CC=CN=C2)=N1)C3=NC4=CC=CC=C4S3	DMSO : 10 mg/mL (26.85 mM; Need ultrasonic)	DMSO Solution	18106	10mM * 30uL	https://www.medchemexpress.com/AS601245.html	MAPK/ERK Pathway
HYCPK9924	HY-18174	Prexasertib	D3	N/A	1234015-52-1	365.39	Apoptosis; Checkpoint Kinase (Chk)	Free Base	Prexasertib (LY2606368) is a selective, ATP-competitive second-generation checkpoint kinase 1 (CHK1) inhibitor with a Ki of 0.9 nM and an IC50 of <1 nM. Prexasertib inhibits CHK2 (IC50=8 nM) and RSK1 (IC50=9 nM). Prexasertib causes double-stranded DNA breakage and replication catastrophe resulting in apoptosis. Prexasertib shows potent anti-tumor activity[1][2].	NCCCOC(C=CC=C1OC)=C1C2=CC(NC3=NC=C(C#N)N=C3)=NN2	DMSO : 16.67 mg/mL (45.62 mM; Need ultrasonic)	DMSO Solution	18404	10mM * 30uL	https://www.medchemexpress.com/LY2606368.html	Apoptosis; Cell Cycle/DNA Damage
HYCPK9924	HY-100018	BAY1125976	D4	N/A	1402608-02-9	383.45	Akt	Free Base	BAY1125976 is a selective allosteric Akt1/Akt2 inhibitor; inhibits Akt1 and Akt2 activity with IC50 values of 5.2 nM and 18 nM at 10 μM ATP, respectively.	O=C(C1=NN2C(C=C1)=NC(C3=CC=C(C4(N)CCC4)C=C3)=C2C5=CC=CC=C5)N	DMSO : 25 mg/mL (65.20 mM; Need ultrasonic)	DMSO Solution	23479	10mM * 30uL	https://www.medchemexpress.com/BAY1125976.html	PI3K/Akt/mTOR
HYCPK9924	HY-12467	OTS964 (hydrochloride)	D5	N/A	1338545-07-5	428.97	Apoptosis; CDK; TOPK	Hydrochloride	OTS964 hydrochloride is an orally active, high affinity and selective TOPK (T-lymphokine-activated killer cell-originated protein kinase) inhibitor with an IC50 of 28 nM[1]. OTS964 hydrochloride is also a potent inhibitor of the cyclin-dependent kinase CDK11, which binds to CDK11B with a Kd of 40 nM[2].	OC1=CC(C)=C2C(C3=C(SC=C3)C(N2)=O)=C1C4=CC=C([C@@H](C)CN(C)C)C=C4.Cl	DMSO : ≥ 83.33 mg/mL (194.26 mM)	DMSO Solution	30038	10mM * 30uL	https://www.medchemexpress.com/OTS-964.html	Apoptosis; Cell Cycle/DNA Damage
HYCPK9924	HY-111483	AZD-0364	D6	N/A	2097416-76-5	494.50	ERK	Free Base	AZD-0364 is a potent and selective ERK2 inhibitor extracted from patent WO2017080979A1, compound example 18, has an IC50 of 0.6 nM.	O=C1C2=NC(C3=NC(NC4=CC=NN4C)=NC=C3C)=CN2C[C@H](COC)N1CC5=CC=C(F)C(F)=C5	DMSO : ≥ 100 mg/mL (202.22 mM)	DMSO Solution	34788	10mM * 30uL	https://www.medchemexpress.com/AZD-0364.html	MAPK/ERK Pathway; Stem Cell/Wnt
HYCPK9924	HY-12492	VER-246608	D7	N/A	1684386-71-7	552.96	PDHK	Free Base	VER-246608 is a potent and ATP-competitive inhibitor of pyruvate dehydrogenase kinase (PDK) with IC50s of 35 nM, 40 nM, 84 nM, and 91 nM for PDK-1, PDK-3, PDK-2, and PDK-4, respectively.	O=C(C1=CC=C(O)C=C1O)N(CC2=CC=C(CNC(C(F)F)=O)C=C2)C(C=C3)=CC=C3C4=NC(Cl)=NC=C4C	DMSO : 100 mg/mL (180.84 mM; Need ultrasonic)	DMSO Solution	29610	10mM * 30uL	https://www.medchemexpress.com/VER-246608.html	Metabolic Enzyme/Protease
HYCPK9924	HY-111482	SM 16	D8	N/A	614749-78-9	430.50	TGF-β Receptor	Free Base	SM 16 is a ALK5/ALK4 kinase inhibitor with Kis of 10 and 1.5 nM, respectively.	O=C(C1(CC2)CCC2(C3=NC(C4=CC=C(OCO5)C5=C4)=C(C6=NC(C)=CC=C6)N3)CC1)N	DMSO : 65 mg/mL (150.99 mM; Need ultrasonic)	DMSO Solution	34686	10mM * 30uL	https://www.medchemexpress.com/SM_16.html	TGF-beta/Smad
HYCPK9924	HY-111493	LRRK2 inhibitor 1	D9	N/A	1802525-61-6	397.43	LRRK2	Free Base	LRRK2 inhibitor 1 is a potent, selective and oral LRRK2 inhibitor with an pIC50 of 6.8 nM.	CCOC1=NC(NC2=C(OC)C=C(C(N3CCOCC3)=O)C=C2)=NC4=C1C=CN4	DMSO : 62.5 mg/mL (157.26 mM; Need ultrasonic); H2O : < 0.1 mg/mL (insoluble)	DMSO Solution	41244	10mM * 30uL	https://www.medchemexpress.com/LRRK2_inhibitor_1.html	Autophagy
HYCPK9924	HY-100470	NSC781406	D10	N/A	1676893-24-5	627.68	mTOR; PI3K	Free Base	NSC781406 is a highly potent PI3K and mTOR inhibitor with an IC50 of 2 nM for PI3Kα.	FC1=CC(F)=CC=C1S(=O)(NC2=CC(C3=CC=C(N=CC=C4C#CCN5CCN(S(C)(=O)=O)CC5)C4=C3)=CN=C2OC)=O	DMSO : ≥ 150 mg/mL (238.98 mM)	DMSO Solution	25428	10mM * 30uL	https://www.medchemexpress.com/NSC781406.html	PI3K/Akt/mTOR
HYCPK9924	HY-103161	ABT-702 dihydrochloride	D11	N/A	1188890-28-9	536.25	Adenosine Kinase	Hydrochloride	ABT-702 dihydrochloride is a potent adenosine kinase (AK) inhibitor (IC50=1.7 nM).	NC1=C(C(C2=CC=CC(Br)=C2)=CC(C3=CC=C(N4CCOCC4)N=C3)=N5)C5=NC=N1.[H]Cl.[H]Cl	DMSO : ≥ 33.33 mg/mL (62.15 mM)	DMSO Solution	32434	10mM * 30uL	https://www.medchemexpress.com/ABT-702_dihydrochloride.html	Metabolic Enzyme/Protease; Neuronal Signaling
HYCPK9924	HY-104010	Asciminib	E2	N/A	1492952-76-7	449.84	Bcr-Abl	Free Base	Asciminib (ABL001) is a potent and selective allosteric BCR-ABL1 inhibitor, which inhibits Ba/F3 cells grown with an IC50 of 0.25 nM[1].	O=C(C1=CC(C2=NNC=C2)=C(N3C[C@H](O)CC3)N=C1)NC4=CC=C(OC(F)(Cl)F)C=C4	DMSO : ≥ 100 mg/mL (222.30 mM)	DMSO Solution	26438	10mM * 30uL	https://www.medchemexpress.com/Asciminib.html	Protein Tyrosine Kinase/RTK
HYCPK9924	HY-103683	PF-06409577	E3	N/A	1467057-23-3	341.79	AMPK	Free Acid	PF-06409577 is a potent and selective allosteric activator of AMPK α1β1γ1 isoform with an EC50 of 7 nM.	O=C(C1=CNC2=C1C=C(C3=CC=C(C4(O)CCC4)C=C3)C(Cl)=C2)O	DMSO : ≥ 100 mg/mL (292.58 mM)	DMSO Solution	28684	10mM * 30uL	https://www.medchemexpress.com/PF-06409577.html	Epigenetics; PI3K/Akt/mTOR
HYCPK9924	HY-12829	SR-3306	E4	N/A	1128096-91-2	490.56	JNK	Free Base	SR-3306 is a selective, potent, highly brain penetrant JNK inhibitor.	CC(C=C1)=NC=C1C2=NN(C=N2)C3=CC=C(NC4=NC=CC(C5=CC=CC(N6CCOCC6)=C5)=N4)C=C3	H2O : < 0.1 mg/mL (insoluble); DMSO : 125 mg/mL (254.81 mM; Need ultrasonic)	DMSO Solution	37309	10mM * 30uL	https://www.medchemexpress.com/SR-3306.html	MAPK/ERK Pathway
HYCPK9924	HY-112167A	GDC-0575 dihydrochloride	E5	N/A	1657014-42-0	451.19	Checkpoint Kinase (Chk)	Hydrochloride	GDC-0575 dihydrochloride (ARRY-575 dihydrochloride) is an orally bioavailable CHK1 inhibitor, with an IC50 of 1.2 nM, and has antitumor activity.	O=C(C1CC1)NC2=CNC3=NC=C(Br)C(N4C[C@H](N)CCC4)=C32.[2HCl]	DMSO : 65 mg/mL (144.06 mM; Need ultrasonic)	DMSO Solution	39740	10mM * 30uL	https://www.medchemexpress.com/GDC-0575_dihydrochloride.html	Cell Cycle/DNA Damage
HYCPK9924	HY-18227	B-Raf IN 1	E6	N/A	950736-05-7	515.53	Raf	Free Base	B-Raf IN 1 is a potent and selective B-Raf kinase inhibitor with an IC50 of 24 nM.	O=C(NC1=CC=CC(C2=CC=NC3=C(C4=CC=C(CN(C)C)C=C4)C=NN23)=C1)C5=CC=CC(C(F)(F)F)=C5	DMSO : ≥ 53 mg/mL (102.81 mM)	DMSO Solution	13710	10mM * 30uL	https://www.medchemexpress.com/B-Raf-IN-1.html	MAPK/ERK Pathway
HYCPK9924	HY-101977	Selitrectinib	E7	N/A	2097002-61-2	380.42	Trk Receptor	Free Base	Selitrectinib (LOXO-195) is a next-generation TRK kinase inhibitor, with IC50s of 0.6 nM and <2.5 nM for TRKA and TRKC, respectively[1].	FC1=CN=C(CC[C@H](N2)C)C([C@](CCC3)([H])N3C(C=CN4N=C5)=NC4=C5C2=O)=C1	DMSO : 62.5 mg/mL (164.29 mM; Need ultrasonic)	DMSO Solution	44871	10mM * 30uL	https://www.medchemexpress.com/LOXO-195.html	Neuronal Signaling; Protein Tyrosine Kinase/RTK
HYCPK9924	HY-10367	Canertinib	E8	N/A	267243-28-7	485.94	EGFR	Free Base	Canertinib (CI-1033;PD-183805) is a potent and irreversible EGFR inhibitor; inhibits cellular EGFR and ErbB2 autophosphorylation with IC50s of 7.4 and 9 nM.	O=C(NC1=C(C=C2C(C(NC3=CC=C(C(Cl)=C3)F)=NC=N2)=C1)OCCCN4CCOCC4)C=C	Methanol : 2.22 mg/mL (4.57 mM; Need ultrasonic); DMSO : 4.9 mg/mL (10.08 mM; Need warming); Ethanol : 12.5 mg/mL (25.72 mM; Need ultrasonic)	DMSO Solution	06921	10mM * 30uL	https://www.medchemexpress.com/Canertinib.html	JAK/STAT Signaling; Protein Tyrosine Kinase/RTK
HYCPK9924	HY-111138	CZC-8004	E9	N/A	916603-07-1	309.34	Bcr-Abl	Free Base	CZC-8004 is a pan-kinase inhibitor and binds a range of tyrosine kinases, including ABL kinase.	FC1=CN=C(NC2=CC=C(CN)C=C2)N=C1NC3=CC=CC=C3	DMSO : 77.5 mg/mL (250.53 mM; Need ultrasonic)	DMSO Solution	34652	10mM * 30uL	https://www.medchemexpress.com/CZC-8004.html	Protein Tyrosine Kinase/RTK
HYCPK9924	HY-13038	Fostamatinib Disodium	E10	N/A	1025687-58-4	624.42	Syk	Sodium	Fostamatinib Disodium (R788 Disodium), a prodrug of the active metabolite R406, is a potent Syk inhibitor with IC50 of 41 nM.	COC1=CC(NC2=NC=C(C(NC3=NC(N4COP(O[Na])(O[Na])=O)=C(C=C3)OC(C)(C)C4=O)=N2)F)=CC(OC)=C1OC	DMSO : 50 mg/mL (80.07 mM; Need ultrasonic)	DMSO Solution	25488	10mM * 30uL	https://www.medchemexpress.com/r788_prodrug-of-r406_.html	Protein Tyrosine Kinase/RTK
HYCPK9924	HY-117273	AZ304	E11	N/A	942507-42-8	451.52	Autophagy; Raf	Free Base	AZ304 is an ATP-competitive dual BRAF kinase inhibitor, potently inhibits wild type BRAF, V600E mutant BRAF and wild type CRAF, with IC50s of 79 nM, 38 nM and 68 nM, respectively. AZ304 also has significant effect on other kinases, such as p38 (IC50, 6 nM), CSF1R (IC50, 35 nM). Anti-tumor activity[1].	O=C(NC1=CC=C(C)C(NC2=C3C=CC(OC)=CC3=NC=N2)=C1)C4=CC=CC(C(C)(C#N)C)=C4	H2O : < 0.1 mg/mL (insoluble); DMSO : 125 mg/mL (276.84 mM; Need ultrasonic)	DMSO Solution	37743	10mM * 30uL	https://www.medchemexpress.com/AZ304.html	Autophagy; MAPK/ERK Pathway
HYCPK9924	HY-101474A	Zanubrutinib	F2	N/A	1691249-45-2	471.55	Btk	Free Base	Zanubrutinib (BGB-3111) is a selective Bruton tyrosine kinase (Btk) inhibitor[1].	NC(C1=C2N(N=C1C3=CC=C(OC4=CC=CC=C4)C=C3)[C@H](C5CCN(C(C=C)=O)CC5)CCN2)=O	DMSO : ≥ 56.75 mg/mL (120.35 mM); Ethanol : < 1 mg/mL (insoluble)	DMSO Solution	29040	10mM * 30uL	https://www.medchemexpress.com/Zanubrutinib.html	Protein Tyrosine Kinase/RTK
HYCPK9924	HY-114166	2-D08	F3	N/A	144707-18-6	270.24	E1/E2/E3 Enzyme; TAM Receptor	Free Base	2-D08 is a cell permeable, mechanistically unique inhibitor of protein SUMOylation. 2-D08 also inhibits Axl with an IC50 of 0.49 nM.	O=C1C=C(C2=CC=C(O)C(O)=C2O)OC3=CC=CC=C13	DMSO : 150 mg/mL (555.06 mM; Need ultrasonic)	DMSO Solution	34870	10mM * 30uL	https://www.medchemexpress.com/2-D08.html	Metabolic Enzyme/Protease; Protein Tyrosine Kinase/RTK
HYCPK9924	HY-101494	LY3214996	F4	N/A	1951483-29-6	453.56	ERK	Free Base	LY3214996 is a highly selective inhibitor of ERK1 and ERK2, with IC50 of 5 nM for both enzymes in biochemical assays. LY3214996 potently inhibits cellular p-RSK1 in BRAF and RAS mutant cancer cell lines. LY3214996 shows potent antitumor activities in cancer models with MAPK pathway alterations.	O=C(C(C=C(C1=NC(NC2=CC=NN2C)=NC=C1)S3)=C3C4(C)C)N4CCN5CCOCC5	DMSO : 20 mg/mL (44.10 mM; Need ultrasonic)	DMSO Solution	25510	10mM * 30uL	https://www.medchemexpress.com/LY3214996.html	MAPK/ERK Pathway; Stem Cell/Wnt
HYCPK9924	HY-107362	CH7057288	F5	N/A	2095616-82-1	569.67	Trk Receptor	Free Base	CH7057288 is a potent and selective TRK inhibitor.	O=C1C2=C(OC3=CC(C#CC4=CC(C(NC(C)(C)C)=O)=CC(C)=N4)=CC=C23)C(C)(C)C5=CC(NS(C)(=O)=O)=CC=C15	H2O : < 0.1 mg/mL (insoluble); DMSO : ≥ 34 mg/mL (59.68 mM)	DMSO Solution	36274	10mM * 30uL	https://www.medchemexpress.com/CH7057288.html	Neuronal Signaling; Protein Tyrosine Kinase/RTK
HYCPK9924	HY-16122B	CAL-130 (Hydrochloride)	F6	N/A	1431697-78-7	462.93	PI3K	Hydrochloride	CAL-130 is a PI3Kδ and PI3Kγ inhibitor with IC50s of 1.3 and 6.1 nM, respectively.	O=C1N(C2=CC=CC=C2C)C([C@H](C)NC3=C4N=CNC4=NC(N)=N3)=NC5=C1C(C)=CC=C5.[H]Cl	DMSO : 50 mg/mL (108.01 mM; Need ultrasonic)	DMSO Solution	08498	10mM * 30uL	https://www.medchemexpress.com/cal-130-hydrochloride.html	PI3K/Akt/mTOR
HYCPK9924	HY-15737	DB07268	F7	N/A	929007-72-7	321.33	JNK	Free Base	DB07268 is a potent and selective JNK1 inhibitor with an IC50 value of 9 nM.	O=C(N)C1=CC=CC=C1NC2=NC(NC3=CC=CC(O)=C3)=NC=C2	DMSO : ≥ 32 mg/mL (99.59 mM)	DMSO Solution	39757	10mM * 30uL	https://www.medchemexpress.com/DB07268.html	MAPK/ERK Pathway
HYCPK9924	HY-18791	c-Fms-IN-1	F8	N/A	885703-64-0	393.48	c-Fms	Free Base	c-Fms-IN-1 is a FMS kinase inhibitor with an IC50 of 0.0008 μM[1].	CN1CCN(C2=CC=C(NC(C3=CC=C(C#N)O3)=O)C(N4CCCCC4)=C2)CC1	H2O : < 0.1 mg/mL (insoluble); DMSO : 5 mg/mL (12.71 mM; Need ultrasonic)	DMSO Solution	41723	10mM * 30uL	https://www.medchemexpress.com/c-fms-in-1.html	Protein Tyrosine Kinase/RTK
HYCPK9924	HY-12660	MPI-0479605	F9	N/A	1246529-32-7	407.51	Apoptosis; Mps1	Free Base	MPI-0479605 is a potent and selective ATP-competitive inhibitor of Mps1, with an IC50 of 1.8 nM.	CC(C=C(N1CCOCC1)C=C2)=C2NC3=NC4=C(N=CN4)C(NC5CCCCC5)=N3	DMSO : 11 mg/mL (26.99 mM; Need ultrasonic and warming)	DMSO Solution	17298	10mM * 30uL	https://www.medchemexpress.com/MPI-0479605.html	Apoptosis; Cell Cycle/DNA Damage; Cytoskeleton
HYCPK9924	HY-100492	Fisogatinib	F10	N/A	1707289-21-1	503.38	FGFR	Free Base	Fisogatinib (BLU-554) is a potent, highly selective and orally active fibroblast growth factor receptor 4 (FGFR4) inhibitor with an IC50 of 5 nM. Fisogatinib has significant anti-tumor activity in models of hepatocellular carcinoma (HCC) that are dependent on FGFR4 signalling[1][2].	C=CC(N[C@@H]1[C@H](NC2=NC=C3C=C(C4=C(Cl)C(OC)=CC(OC)=C4Cl)C=CC3=N2)COCC1)=O	DMSO : ≥ 25 mg/mL (49.66 mM)	DMSO Solution	31581	10mM * 30uL	https://www.medchemexpress.com/BLU-554.html	Protein Tyrosine Kinase/RTK
HYCPK9924	HY-15506	TAK-593	F11	N/A	1005780-62-0	445.47	PDGFR; VEGFR	Free Base	TAK-593 is a potent VEGFR and PDGFR family inhibitor with IC50s of 3.2, 0.95, 1.1, 4.3 and 13 nM for VEGFR1, VEGFR2, VEGFR3, PDFGRα and PDFGRβ, respectively.	O=C(C1=CC(C)=NN1C)NC2=CC(OC3=NN4C(C=C3)=NC(NC(C5CC5)=O)=C4)=CC=C2C	DMSO : ≥ 48.5 mg/mL (108.87 mM)	DMSO Solution	36944	10mM * 30uL	https://www.medchemexpress.com/TAK-593.html	Protein Tyrosine Kinase/RTK
HYCPK9924	HY-124401	BT-13	G2	N/A	924537-98-4	517.54	RET	Free Base	BT-13 is a potent and selective glial cell line-derived neurotrophic factor (GDNF) receptor RET agonist independently of GFLs, promoting neurite growth from sensory neurons in vitro and attenuates experimental neuropathy in the Rat[1].	O=S(C1=CC=C(OC)C(N2CCN(C(C3=CC=C(F)C=C3C(F)(F)F)=O)CC2)=C1)(N(CC)CC)=O	DMSO : 25 mg/mL (48.31 mM; Need ultrasonic)	DMSO Solution	40872	10mM * 30uL	https://www.medchemexpress.com/bt-13.html	Protein Tyrosine Kinase/RTK
HYCPK9924	HY-101562	GDC-0077	G3	N/A	2060571-02-8	407.37	Apoptosis; PI3K	Free Base	GDC-0077 (RG6114) is a potent, orally available, and selective PI3Kα inhibitor (IC50=0.038 nM). GDC-0077 (RG6114) exerts its activity by binding to the ATP binding site of PI3K, thereby inhibiting the phosphorylation of PIP2 to PIP3. GDC-0077 (RG6114) is more selective for mutant versus wild-type PI3Kα[1].	C[C@@H](C(N)=O)NC1=CC=C(C2=NC(N3[C@H](C(F)F)COC3=O)=CN2CCO4)C4=C1	DMSO : ≥ 180 mg/mL (441.86 mM)	DMSO Solution	26407	10mM * 30uL	https://www.medchemexpress.com/GDC-0077.html	Apoptosis; PI3K/Akt/mTOR
HYCPK9924	HY-101561	Avapritinib	G4	N/A	1703793-34-3	498.56	c-Kit; PDGFR	Free Base	Avapritinib (BLU-285) is a highly potent, selective, and orally active KIT and PDGFRA activation loop mutant kinases inhibitor with IC50s of 0.27 and 0.24 nM for KIT D816V and PDGFRA D842V, respectively. Avapritinib (BLU-285) binds the active conformation of the kinase and shows antitumor activity. Avapritinib (BLU-285) attenuates the transport function of both ABCB1 and ABCG2[1][2].	CN1N=CC(C2=CN3C(C(N4CCN(C5=NC=C([C@@](C)(N)C6=CC=C(F)C=C6)C=N5)CC4)=NC=N3)=C2)=C1	DMSO : ≥ 83.33 mg/mL (167.14 mM)	DMSO Solution	25937	10mM * 30uL	https://www.medchemexpress.com/BLU-285.html	Protein Tyrosine Kinase/RTK
HYCPK9924	HY-10158	Bosutinib	G5	N/A	380843-75-4	530.45	Autophagy; Bcr-Abl; Src	Free Base	Bosutinib is a dual Src/Abl inhibitor with IC50s of 1.2 nM and 1 nM, respectively.	CN1CCN(CC1)CCCOC2=C(C=C3C(NC4=CC(OC)=C(C=C4Cl)Cl)=C(C=NC3=C2)C#N)OC	H2O : < 0.1 mg/mL (insoluble); DMSO : ≥ 46 mg/mL (86.72 mM)	DMSO Solution	25402	10mM * 30uL	https://www.medchemexpress.com/Bosutinib.html	Autophagy; Protein Tyrosine Kinase/RTK
HYCPK9924	HY-15465A	KN-93 (hydrochloride)	G6	N/A	1956426-56-4	537.50	Autophagy; CaMK	Hydrochloride	KN-93 hydrochloride is a cell-permeable, reversible and competitive inhibitor calmodulin-dependent kinase type II (CaMKII) with a Ki of 370 nM.	[H]Cl.O=S(C1=CC=C(OC)C=C1)(N(C2=CC=CC=C2CN(C/C=C/C3=CC=C(Cl)C=C3)C)CCO)=O	H2O : 0.45 mg/mL (0.84 mM; Need ultrasonic and warming); DMSO : ≥ 31 mg/mL (57.67 mM)	DMSO Solution	21521	10mM * 30uL	https://www.medchemexpress.com/KN-93-hydrochloride.html	Autophagy; Neuronal Signaling
HYCPK9924	HY-111820	CK1-IN-1	G7	N/A	1784751-20-7	383.39	Casein Kinase	Free Base	CK1-IN-1 is a casein kinase 1 (CK1) inhibitor extracted from patent WO2015119579A1, compound 1c, has IC50s of 15 nM, 16 nM, 73 nM for CK1δ, and CK1ε, p38σ MAPK, respectively[1].	FC1=CC=C(C2=C(C3=CC=NC=C3)NC(C4=CC=C5C=CC=CC5=C4F)=N2)C=C1	DMSO : 62.5 mg/mL (163.02 mM; Need ultrasonic); H2O : < 0.1 mg/mL (insoluble)	DMSO Solution	41031	10mM * 30uL	https://www.medchemexpress.com/ck1-in-1.html	Cell Cycle/DNA Damage; Stem Cell/Wnt
HYCPK9924	HY-32721	Neratinib	G8	N/A	698387-09-6	557.04	EGFR	Free Base	Neratinib is an orally available, irreversible tyrosine kinase inhibitor with IC50s of 59 nM and 92 nM for HER2 and EGFR, respectively.	ClC1=C(OCC2=NC=CC=C2)C=CC(NC3=C(C#N)C=NC4=CC(OCC)=C(NC(/C=C/CN(C)C)=O)C=C43)=C1	DMSO : 20 mg/mL (35.90 mM; Need ultrasonic); H2O : < 0.1 mg/mL (insoluble)	DMSO Solution	04928	10mM * 30uL	https://www.medchemexpress.com/Neratinib.html	JAK/STAT Signaling; Protein Tyrosine Kinase/RTK
HYCPK9924	HY-112802	AZD3229	G9	N/A	2248003-60-1	479.51	c-Kit	Free Base	AZD3229 is a potent pan-KIT mutant inhibitor for the treatment of gastrointestinal stromal tumors.	COCCOC1=CC(F)=C2C(N=CN=C2NC3=CC=C(NC(CN4C=C(C(C)C)N=N4)=O)C=C3)=C1	DMSO : ≥ 100 mg/mL (208.55 mM)	DMSO Solution	37159	10mM * 30uL	https://www.medchemexpress.com/AZD3229.html	Protein Tyrosine Kinase/RTK
HYCPK9924	HY-16969	Dihexa	G10	N/A	1401708-83-5	504.66	c-Met/HGFR	Free Base	Dihexa, an oligopeptide drug, is an orally active and blood-brain barrier-permeable angiotensin IV analog. Dihexa binds to hepatocyte growth factor (HGF) with high affinity (Kd=65 pM) and potentiates its activity at its receptor, c-Met. Dihexa exhibits excellent antidementia activity and improves cognitive function in animal models. Dihexa may have therapeutic potential as a treatment Alzheimer’s…	OC1=CC=C(C[C@H](NC(CCCCC)=O)C(N[C@H](C(NCCCCCC(N)=O)=O)[C@@H](C)CC)=O)C=C1	DMSO : 100 mg/mL (198.15 mM; Need ultrasonic)	DMSO Solution	24817	10mM * 30uL	https://www.medchemexpress.com/Dihexa.html	Protein Tyrosine Kinase/RTK
HYCPK9924	HY-16782	Pexmetinib	G11	N/A	945614-12-0	556.63	Autophagy; p38 MAPK	Free Base	Pexmetinib is a potent Tie-2 and p38 MAPK dual inhibitor, with IC50s of 1 nM, 35 nM and 26 nM for Tie-2, p38α and p38β, respectively, and can be used in the research of acute myeloid leukemia.	O=C(NCC1=CC(F)=CC=C1OC2=CC3=C(N(CCO)N=C3)C=C2)NC4=CC(C(C)(C)C)=NN4C5=CC=C(C)C=C5	DMSO : ≥ 125 mg/mL (224.57 mM)	DMSO Solution	45097	10mM * 30uL	https://www.medchemexpress.com/Pexmetinib.html	Autophagy; MAPK/ERK Pathway
HYCPK9924	HY-119933	RIPK1-IN-7	H2	N/A	2300982-44-7	481.47	RIP kinase	Free Base	RIPK1-IN-7 is a potent and selective RIPK1 inhibitor with a Kd of 4 nM and an enzymatic IC50 of 11 nM. RIPK1-IN-7 exhibits excellent antimetastasis activity in the experimental B16 melanoma lung metastasis model[1].	NC1=C2C(N(CC)C=C2C3=CC(CCN4C(CC5=CC=CC(OC(F)(F)F)=C5)=O)=C4C=C3)=NC=N1	H2O : < 0.1 mg/mL (insoluble); DMSO : 62.5 mg/mL (129.81 mM; Need ultrasonic)	DMSO Solution	39447	10mM * 30uL	https://www.medchemexpress.com/ripk1-in-7.html	Apoptosis
HYCPK9924	HY-B0795	MHY1485	H3	N/A	326914-06-1	387.39	Autophagy; mTOR	Free Base	MHY1485 is a potent cell-permeable mTOR activator that targets the ATP domain of mTOR. MHY1485 inhibits autophagy by suppression of fusion between autophagosomes and lysosomes[1]	O=[N+](C1=CC=C(NC2=NC(N3CCOCC3)=NC(N4CCOCC4)=N2)C=C1)[O-]	DMSO : 7.69 mg/mL (19.85 mM; Need ultrasonic); H2O : < 0.1 mg/mL (insoluble)	DMSO Solution	15645	10mM * 30uL	https://www.medchemexpress.com/MHY1485.html	Autophagy; PI3K/Akt/mTOR
HYCPK9924	HY-19642A	Glesatinib (hydrochloride)	H4	N/A	1123838-51-6	656.17	c-Met/HGFR; TAM Receptor	Hydrochloride	Glesatinib hydrochloride (MGCD265 hydrochloride) is an orally active, potent MET/SMO dual inhibitor. Glesatinib hydrochloride, a tyrosine kinase inhibitor, antagonizes P-glycoprotein (P-gp) mediated multidrug resistance (MDR) in non-small cell lung cancer (NSCLC)[1][2].	O=C(NC(NC1=CC=C(OC2=C3C(C=C(C4=NC=C(CNCCOC)C=C4)S3)=NC=C2)C(F)=C1)=S)CC5=CC=C(F)C=C5.Cl	DMSO : 50 mg/mL (76.20 mM; Need ultrasonic)	DMSO Solution	21520	10mM * 30uL	https://www.medchemexpress.com/Glesatinib-hydrochloride.html	Protein Tyrosine Kinase/RTK
HYCPK9924	HY-19326	SU1498	H5	N/A	168835-82-3	390.52	VEGFR	Free Base	SU1498 is a selective inhibitor of the VEGFR2; inhibits Flk-1 with an IC50 of value of 700 nM.	O=C(NCCCC1=CC=CC=C1)/C(C#N)=C/C2=CC(C(C)C)=C(O)C(C(C)C)=C2	DMSO : 100 mg/mL (256.07 mM; Need ultrasonic); H2O : < 0.1 mg/mL (insoluble)	DMSO Solution	25130	10mM * 30uL	https://www.medchemexpress.com/SU1498.html	Protein Tyrosine Kinase/RTK
HYCPK9924	HY-107364	MTX-211	H6	N/A	1952236-05-3	478.33	EGFR; PI3K	Free Base	MTX-211 is a dual inhibitor of EGFR and PI3K, used for the treatment of cancer and other diseases.	CS(NC1=CC(C2=CC(C(NC3=CC(Cl)=C(F)C=C3)=NC=N4)=C4C=C2)=CN=C1Cl)(=O)=O	DMSO : 12.5 mg/mL (26.13 mM; Need ultrasonic); H2O : < 0.1 mg/mL (insoluble)	DMSO Solution	26790	10mM * 30uL	https://www.medchemexpress.com/MTX-211.html	JAK/STAT Signaling; PI3K/Akt/mTOR; Protein Tyrosine Kinase/RTK
HYCPK9924	HY-15512A	OTSSP167 (hydrochloride)	H7	N/A	1431698-10-0	523.88	MELK	Hydrochloride	OTSSP167 (hydrochloride) is a highly potent MELK inhibitor with IC50 value of 0.41 nM.	ClC1=CC(C2=CC=C(N=CC(C(C)=O)=C3N[C@H]4CC[C@H](CN(C)C)CC4)C3=N2)=CC(Cl)=C1O.[H]Cl	DMSO : 33.33 mg/mL (63.62 mM; Need ultrasonic); H2O : 7.14 mg/mL (13.63 mM; Need ultrasonic)	DMSO Solution	09296	10mM * 30uL	https://www.medchemexpress.com/OTSSP167-hydrochloride.html	PI3K/Akt/mTOR
HYCPK9924	HY-114368	Kira8	H8	N/A	1630086-20-2	601.12	IRE1	Free Base	Kira8 (AMG-18) is a mono-selective IRE1α inhibitor that allosterically attenuates IRE1α RNase activity with an IC50 of 5.9 nM[1].	O=S(C1=CC=CC=C1Cl)(NC2=C3C=CC(C)=C(OC4=NC=CC=C4C5=NC(N[C@@H]6CNCCC6)=NC=C5)C3=CC=C2)=O	DMSO : 65 mg/mL (108.13 mM; Need ultrasonic); H2O : < 0.1 mg/mL (insoluble)	DMSO Solution	41908	10mM * 30uL	https://www.medchemexpress.com/Kira8.html	Cell Cycle/DNA Damage
HYCPK9924	HY-10182B	CHIR-99021 (trihydrochloride)	H9	N/A	1782235-14-6	574.72	Autophagy; GSK-3; Wnt; β-catenin	Hydrochloride	CHIR-99021 trihydrochloride (CT99021 trihydrochloride) is a potent and selective GSK-3α/β inhibitor with IC50s of 10 nM and 6.7 nM. CHIR-99021 trihydrochloride shows >500-fold selectivity for GSK-3 over CDC2, ERK2 and other protein kinases. CHIR-99021 trihydrochloride is also a potent Wnt/β-catenin signaling pathway activator. CHIR-99021 trihydrochloride enhances mouse and human embryonic stem ce…	N#CC1=CC=C(NCCNC2=NC=C(C3=NC=C(C)N3)C(C4=CC=C(Cl)C=C4Cl)=N2)N=C1.[H]Cl.[H]Cl.[H]Cl	H2O : 19 mg/mL (33.06 mM; Need ultrasonic and warming); DMSO : ≥ 32 mg/mL (55.68 mM)	DMSO Solution	39090	10mM * 30uL	https://www.medchemexpress.com/CHIR-99021-trihydrochloride.html	Autophagy; PI3K/Akt/mTOR; Stem Cell/Wnt
HYCPK9924	HY-41076	Ca2+ channel agonist 1	H10	N/A	1402821-24-2	354.45	Calcium Channel; CDK		Ca2+ channel agonist 1 is an agonist of N-type Ca2+ channel and an inhibitor of Cdk2, with EC50s of 14.23 μM and 3.34 μM, respectively, and is used as a potential treatment for motor nerve terminal dysfunction.	CC[C@@H](NC1=NC(NCC2=CC=CC=C2)=C3C(N(CCC)C=N3)=N1)CO	H2O : < 0.1 mg/mL (insoluble); DMSO : 50 mg/mL (141.06 mM; Need ultrasonic)	DMSO Solution	17818	10mM * 30uL	https://www.medchemexpress.com/Ca2_addition_-channel-agonist-1.html	Cell Cycle/DNA Damage; Membrane Transporter/Ion Channel; Neuronal Signaling
HYCPK9924	HY-N0109	Salidroside	H11	N/A	10338-51-9	300.30	Apoptosis; mTOR	Free Base	Salidroside is a prolyl endopeptidase Inhibitor. Salidroside alleviates cachexia symptoms in mouse models of cancer cachexia via activating mTOR signalling. Salidroside protects dopaminergic neurons by enhancing PINK1/Parkin-mediated mitophagy.	O[C@H]([C@H]([C@@H]([C@@H](CO)O1)O)O)[C@@H]1OCCC2=CC=C(O)C=C2	H2O : ≥ 100 mg/mL (333.00 mM)	DMSO Solution	41950	10mM * 30uL	https://www.medchemexpress.com/Salidroside.html	Apoptosis; PI3K/Akt/mTOR
HYCPK9925	HY-13018	MRT67307	A2	N/A	1190378-57-4	464.60	Autophagy; IKK; ULK	Free Base	MRT67307 is a dual inhibitor of the IKKε and TBK-1 with IC50s of 160 and 19 nM, respectively[1]. MRT67307 also inhibits ULK1 and ULK2 with IC50s of 45 and 38 nM, respectively. MRT67307 also blocks autophagy in cells[2].	O=C(NCCCNC1=NC(NC2=CC=CC(CN3CCOCC3)=C2)=NC=C1C4CC4)C5CCC5	DMSO : ≥ 100 mg/mL (215.24 mM)	DMSO Solution	05571	10mM * 30uL	https://www.medchemexpress.com/MRT67307.html	Autophagy; NF-κB
HYCPK9925	HY-15959	Savolitinib	A3	N/A	1313725-88-0	345.36	c-Met/HGFR	Free Base	Savolitinib (AZD-6094) is a potent, highly selective, and orally bioavailable c-Met inhibitor with IC50 s of 5 nM and 3 nM for c-Met and p-Met, respectively. Savolitinib (AZD-6094) selectively binds to and inhibits the activation of c-Met in an ATP-competitive manner, and disrupts c-Met signal transduction pathways. Antineoplastic activity[1][2].	CN1N=CC(C2=CN=C3C(N([C@H](C4=CN5C(C=C4)=NC=C5)C)N=N3)=N2)=C1	DMSO : 25 mg/mL (72.39 mM; Need ultrasonic); H2O : < 0.1 mg/mL (insoluble)	DMSO Solution	38913	10mM * 30uL	https://www.medchemexpress.com/Savolitinib.html	Protein Tyrosine Kinase/RTK
HYCPK9925	HY-116000	Glumetinib	A4	N/A	1642581-63-2	459.48	c-Met/HGFR	Free Base	Glumetinib (SCC244) is a potent and highly selective c-Met kinase inhibitor with an IC50 of 0.42 nM. Glumetinib shows antitumor activity and a superior safety margin[1].	O=S(N1N=CC2=NC=C(C3=CN(C)N=C3)C=C21)(C4=CN=C5C=CC(C6=CN(C)N=C6)=CN54)=O	DMSO : 41.67 mg/mL (90.69 mM; Need ultrasonic)	DMSO Solution	44876	10mM * 30uL	https://www.medchemexpress.com/glumetinib.html	Protein Tyrosine Kinase/RTK
HYCPK9925	HY-100222	CZ415	A5	N/A	1429639-50-8	459.56	mTOR	Free Base	CZ415 is a potent and highly selective mTOR inhibitor with a pIC50 of 8.07. CZ415 inhibits mTORC1 and mTORC2 protein complex.	O=C(NCC)NC(C=C1)=CC=C1C2=NC3=C(CS(C3(C)C)(=O)=O)C(N4[C@@H](C)COCC4)=N2	DMSO : 100 mg/mL (217.60 mM; Need ultrasonic)	DMSO Solution	22926	10mM * 30uL	https://www.medchemexpress.com/CZ415.html	PI3K/Akt/mTOR
HYCPK9925	HY-10456	TAK-715	A6	N/A	303162-79-0	399.51	Autophagy; p38 MAPK	Free Base	TAK-715 is a p38 MAPK inhibitor for p38α with IC50 of 7.1 nM, 28-fold more selective for p38α over p38β, no inhibition to p38γ/δ, JNK1, ERK1, IKKβ, MEKK1 or TAK1. IC50 value: 7.1 nM [1] Target: p38α MAPK in vitro: TAK 715 inhibits LPS-stimulated release of TNF-alpha from THP-1 with IC50 of 48 nM [1]. TAK 715 (10 μM) inhibits Wnt-3a-induced hDvl2 phosphorylation and the hDvl2 shift in U2OS-EFC cel…	O=C(C1=CC=CC=C1)NC2=NC=CC(C3=C(N=C(S3)CC)C4=CC=CC(C)=C4)=C2	H2O : < 0.1 mg/mL (insoluble); DMSO : ≥ 100 mg/mL (250.31 mM)	DMSO Solution	07641	10mM * 30uL	https://www.medchemexpress.com/TAK-715.html	Autophagy; MAPK/ERK Pathway
HYCPK9925	HY-124729	BL-918	A7	N/A	2101517-69-3	533.44	Autophagy; ULK		BL-918 is an orally active UNC-51-like kinase 1 (ULK1) activator with an EC50 of 24.14 nM. BL-918 exerts its cytoprotective autophagic effect by targeting ULK complex. BL-918 has the potential for Parkinson’s disease (PD) treatment[1].	O=C(NC1=CC=C(F)C=C1F)[C@H](NC(NC2=CC(C(F)(F)F)=CC(C(F)(F)F)=C2)=S)C3=CC=CC=C3	DMSO : ≥ 250 mg/mL (468.66 mM)	DMSO Solution	63481	10mM * 30uL	https://www.medchemexpress.com/bl-918.html	Autophagy
HYCPK9925	HY-12493A	LY-2584702 (tosylate salt)	A8	N/A	1082949-68-5	617.62	Ribosomal S6 Kinase (RSK)	Tosylate	LY-2584702 tosylate salt is a selective ATP competitive inhibitor of p70S6K with an IC50 of 4 nM. In S6K1 enzyme assay, the IC50 of LY-2584702 is 2 nM.	CN1C=C(C2=CC=C(F)C(C(F)(F)F)=C2)N=C1C3CCN(C4=C5C(NN=C5)=NC=N4)CC3.O=S(C6=CC=C(C)C=C6)(O)=O	DMSO : 10.25 mg/mL (16.60 mM; Need ultrasonic and warming); H2O : < 0.1 mg/mL (insoluble)	DMSO Solution	14953	10mM * 30uL	https://www.medchemexpress.com/LY-2584702-tosylate-salt.html	MAPK/ERK Pathway
HYCPK9925	HY-16526	Pilaralisib	A9	N/A	934526-89-3	541.02	PI3K	Free Base	Pilaralisib (XL147; SAR245408) is a potent and highly selective class I PI3Ks inhibitor with IC50s of 39 nM, 383 nM, 23 nM and 36 nM for PI3Kα, PI3Kβ, PI3Kγ, and PI3Kδ.	CC(C)(N)C(NC1=CC=CC(S(=O)(NC2=NC3=CC=CC=C3N=C2NC4=CC(OC)=CC=C4Cl)=O)=C1)=O	DMSO : ≥ 100 mg/mL (184.84 mM); H2O : < 0.1 mg/mL (insoluble)	DMSO Solution	12071	10mM * 30uL	https://www.medchemexpress.com/XL-147.html	PI3K/Akt/mTOR
HYCPK9925	HY-16420	R112	A10	N/A	575474-82-7	312.30	Syk		R112 is an ATP-competitive inhibitor of Syk kinase with a Ki of 96 nM. R112 inhibits Syk kinase activity with an IC50 of 226 nM. IC50 value: 226 nM [1] Target: Syk in vitro: R112 blocks leukotriene C4 production and all proinflammatory cytokines tested. Its onset of action was immediate, and the inhibition was reversible. R112 is able to completely inhibit all three IgE-induced mast cell function…	FC1=CN=C(NC2=CC(O)=CC=C2)N=C1NC3=CC(O)=CC=C3	DMSO : ≥ 41 mg/mL (131.28 mM)	DMSO Solution	18776	10mM * 30uL	https://www.medchemexpress.com/R112.html	Protein Tyrosine Kinase/RTK
HYCPK9925	HY-114181	IRAK4-IN-4	A11	N/A	1850276-58-2	340.37	IRAK	Free Base	IRAK4-IN-4 is an interleukin-1 receptor–associated kinase 4 (IRAK4) inhibitor extracted from patent CN107163044A, Compound15, has an IC50 of 2.8 nM. IRAK4-IN-4 also inhibits cyclic GMP-AMP synthase (cGAS) with an IC50 of 2.1 nM[1].	O=C(C1=C(C2=CC=CC=C2)N=C3C=C(C)C=CN31)C(C4=CC=CC=C4)=O	DMSO : 25 mg/mL (73.45 mM; Need ultrasonic)	DMSO Solution	57787	10mM * 30uL	https://www.medchemexpress.com/irak4-in-4-1.html	Immunology/Inflammation
HYCPK9925	HY-10045	AEE788	B2	N/A	497839-62-0	440.58	Apoptosis; EGFR	Free Base	AEE788 is an inhibitor of the EGFR and ErbB2 with IC50 values of 2 and 6 nM, respectively.	C[C@H](C1=CC=CC=C1)NC2=C(C=C3C(C=C4)=CC=C4CN5CCN(CC)CC5)C(N3)=NC=N2	H2O : < 0.1 mg/mL (insoluble); DMSO : 50 mg/mL (113.49 mM; Need ultrasonic)	DMSO Solution	17390	10mM * 30uL	https://www.medchemexpress.com/AEE788.html	Apoptosis; JAK/STAT Signaling; Protein Tyrosine Kinase/RTK
HYCPK9925	HY-13019	BI605906	B3	N/A	960293-88-3	432.51	IKK	Free Base	BI605906 is a novel IKKβ inhibitor with an IC50 value of 380 nM when assayed at 0.1 mM ATP.	O=C(C1=C(N)C2=C(C(F)(F)CC)C=C(N3CCC(S(=O)(C)=O)CC3)N=C2S1)N	DMSO : ≥ 100 mg/mL (231.21 mM)	DMSO Solution	21715	10mM * 30uL	https://www.medchemexpress.com/BI605906.html	NF-κB
HYCPK9925	HY-13026	Idelalisib	B4	N/A	870281-82-6	415.42	Autophagy; PI3K	Free Base	Idelalisib (CAL-101; GS-1101) is a highly selective and orally bioavailable p110δ inhibitor with an IC50 of 2.5 nM, showing 40- to 300-fold selectivity for p110δ over other PI3K class I enzymes.	O=C1N(C2=CC=CC=C2)C([C@@H](NC3=C4N=CNC4=NC=N3)CC)=NC5=C1C(F)=CC=C5	DMSO : ≥ 59.7 mg/mL (143.71 mM)	DMSO Solution	65211	10mM * 30uL	https://www.medchemexpress.com/CAL-101.html	Autophagy; PI3K/Akt/mTOR
HYCPK9925	HY-130250	SR-4835	B5	N/A	2387704-62-1	499.36	Apoptosis; CDK	Free Base	SR-4835 is a potent, highly selective and ATP competitive dual inhibitor of CDK12/CDK13 (CDK12: IC50=99 nM, Kd=98 nM; CDK13: Kd=4.9 nM). SR-4835 acts in synergy with DNA-damaging chemotherapy and PARP inhibitors and provokes triple-negative breast cancer (TNBC) cell death[1].	CN1N=CC(N2C3=NC(N4CCOCC4)=NC(NCC5=NC6=C(N5)C=C(Cl)C(Cl)=C6)=C3N=C2)=C1	DMSO : 5 mg/mL (10.01 mM; ultrasonic and warming and heat to 60°C)	DMSO Solution	61794	10mM * 30uL	https://www.medchemexpress.com/sr-4835.html	Apoptosis; Cell Cycle/DNA Damage
HYCPK9925	HY-17601	Alofanib	B6	N/A	1612888-66-0	413.40	Apoptosis; FGFR	Free Acid	Alofanib (RPT835) is a potent and selective allosteric inhibitor of fibroblast growth factor receptor 2 (FGFR2). Anticancer and antiangiogenic activity[1][2].	O=C(O)C1=CC=CC(S(=O)(NC2=CC(C3=CC=CN=C3)=C(C)C=C2[N+]([O-])=O)=O)=C1	DMSO : ≥ 30.1 mg/mL (72.81 mM)	DMSO Solution	36903	10mM * 30uL	https://www.medchemexpress.com/Alofanib.html	Apoptosis; Protein Tyrosine Kinase/RTK
HYCPK9925	HY-114358	ONO-7475	B7	N/A	1646839-59-9	562.57	TAM Receptor; Trk Receptor	Free Base	ONO-7475 is a potent, selective, and orally active novel Axl/Mer inhibitor with IC50 values of 0.7 nM and 1.0 nM, respectively. ONO-7475 sensitizes AXL-overexpressing EGFR-mutant NSCLC cells to the EGFR-TKIs, suppresses the emergence and maintenance of tolerant cells. ONO-7475 combines with Osimertinib (HY-15772) provides a bright promise for the study of?EGFR-mutated non-small cell lung cancer (…	O=C(C1=CC2=C(N(C3=CC=CC=C3)C1=O)CCCC2=O)NC4=NC=C(OC5=CC=NC6=CC(OC)=C(OC)C=C56)C=C4	DMSO : 250 mg/mL (444.39 mM; Need ultrasonic)	DMSO Solution	63551	10mM * 30uL	https://www.medchemexpress.com/ono-7475.html	Neuronal Signaling; Protein Tyrosine Kinase/RTK
HYCPK9925	HY-15467A	ZM323881 (hydrochloride)	B8	N/A	193000-39-4	411.86	VEGFR	Hydrochloride	ZM323881 hydrochloride is a potent and selective VEGFR2 inhibitor with an IC50 of less than 2 nM.	CC1=C(O)C=C(NC2=C3C=CC(OCC4=CC=CC=C4)=CC3=NC=N2)C(F)=C1.Cl	DMSO : ≥ 50 mg/mL (121.40 mM); H2O : < 0.1 mg/mL (insoluble)	DMSO Solution	08663	10mM * 30uL	https://www.medchemexpress.com/zm323881-hydrochloride.html	Protein Tyrosine Kinase/RTK
HYCPK9925	HY-N0044	Ginsenoside Re	B9	N/A	52286-59-6	947.15	Amyloid-β; Endogenous Metabolite; JNK; NF-κB	Free Base	Ginsenoside Re (Ginsenoside B2) is an extract from Panax notoginseng. Ginsenoside Re decreases the β-amyloid protein (Aβ). Ginsenoside Re plays a role in antiinflammation through inhibition of JNK and NF-κB.	O[C@H]1[C@H](O)[C@@H](CO)O[C@@H](O[C@H]2C[C@]([C@@](CC[C@]3([H])[C@@](C)(O[C@@H]4O[C@H](CO)[C@@H](O)[C@H](O)[C@H]4O)CC/C=C(C)/C)(C)[C@]3([H])[C@H](O)C5)(C)[C@@]5([H])[C@]6(C)[C@]2([H])C(C)(C)[C@@H](O)CC6)[C@@H]1O[C@@H]7O[C@@H](C)[C@H](O)[C@@H](O)[C@H]7O	DMSO : ≥ 50 mg/mL (52.79 mM)	DMSO Solution	19786	10mM * 30uL	https://www.medchemexpress.com/Ginsenoside-Re.html	MAPK/ERK Pathway; Metabolic Enzyme/Protease; Neuronal Signaling; NF-κB
HYCPK9925	HY-122913	Borussertib	B10	N/A	1800070-77-2	596.68	Akt	Free Base	Borussertib is a covalent-allosteric and first-in-class inhibitor of protein kinase Akt, with an IC50 of 0.8 nM and a Ki of 2.2 nM for Aktwt[1].	C=CC(NC1=CC=C(N2)C(N(C3CCN(CC4=CC=C(C5=NC6=C(C(NC=C6)=O)C=C5C7=CC=CC=C7)C=C4)CC3)C2=O)=C1)=O	DMSO : 25 mg/mL (41.90 mM; Need ultrasonic)	DMSO Solution	60935	10mM * 30uL	https://www.medchemexpress.com/Borussertib.html	PI3K/Akt/mTOR
HYCPK9925	HY-10201A	Sorafenib (Tosylate)	B11	N/A	475207-59-1	637.03	Apoptosis; Autophagy; Ferroptosis; FLT3; Raf; VEGFR	Tosylate	Sorafenib Tosylate (Bay 43-9006 Tosylate) is a potent and orally active Raf inhibitor with IC50s of 6 nM and 20 nM for Raf-1 and B-Raf, respectively. SorafenibTosylate is a multikinase inhibitor with IC50s of 90 nM, 15 nM, 20 nM, 57 nM and 58 nM for VEGFR2, VEGFR3, PDGFRβ, FLT3 and c-Kit, respectively. Sorafenib Tosylate induces autophagy and apoptosis. Sorafenib Tosylate has anti-tumor activity.…	O=S(C1=CC=C(C=C1)C)(O)=O.O=C(NC2=CC=C(C(C(F)(F)F)=C2)Cl)NC3=CC=C(OC4=CC(C(NC)=O)=NC=C4)C=C3	H2O : < 0.1 mg/mL (insoluble); DMSO : ≥ 31 mg/mL (48.66 mM)	DMSO Solution	21053	10mM * 30uL	https://www.medchemexpress.com/Sorafenib-Tosylate.html	Apoptosis; Autophagy; MAPK/ERK Pathway; Protein Tyrosine Kinase/RTK
HYCPK9925	HY-124697	BMP signaling agonist sb4	C2	N/A	100874-08-6	320.20	TGF-β Receptor		BMP signaling agonist sb4 is a potent benzoxazole bone morphogenetic protein 4 (BMP4) signaling agonist with a EC50 value of 74 nM, activates BMP signaling by stabilizing intracellular p-SMAD-1/5/9. BMP signaling agonist sb4 activates BMP4 target genes (inhibitors of DNA binding,?Id1?and?Id3) canonical BMP signaling[1].	BrC1=CC=C(CSC2=NC3=CC=CC=C3O2)C=C1	DMSO : 125 mg/mL (390.38 mM; Need ultrasonic)	DMSO Solution	63638	10mM * 30uL	https://www.medchemexpress.com/bmp-signaling-agonist-sb4.html	TGF-beta/Smad
HYCPK9925	HY-N0235	Bakuchiol	C3	N/A	10309-37-2	256.38	Autophagy; p38 MAPK	Free Base	Bakuchiol is a phytoestrogen isolated from the seeds of Psoralea corylifolia L; has anti-tumor effects. IC50 value: Target: in vitro: Bakuchiol reduced mitochondrial membrane potential (Psim) of cells in a concentration- and time-dependent manner, showing a more potent effect than that of resveratrol. S phase arrest, caspase 9/3 activaton, p53 and Bax up-regulation, as well as Bcl-2 down-regulati…	OC1=CC=C(/C=C/[C@](C)(C=C)CC/C=C(C)\C)C=C1	DMSO : 62.5 mg/mL (243.78 mM; Need ultrasonic); H2O : < 0.1 mg/mL (insoluble)	DMSO Solution	58620	10mM * 30uL	https://www.medchemexpress.com/Bakuchiol.html	Autophagy; MAPK/ERK Pathway
HYCPK9925	HY-N0146	Quercetin (dihydrate)	C4	N/A	6151-25-3	338.27	Apoptosis; PI3K	Free Base	Quercetin dihydrate, a natural flavonoid, is a stimulator of recombinant SIRT1 and a PI3K inhibitor with IC50s of 2.4 μM, 3.0 μM and 5.4 μM for PI3K γ, PI3K δ and PI3K β, respectively[1].	O=C1C(O)=C(C2=CC=C(O)C(O)=C2)OC3=CC(O)=CC(O)=C13.[H]O[H].[H]O[H]	DMSO : 100 mg/mL (295.62 mM; Need ultrasonic); H2O : < 0.1 mg/mL (insoluble)	DMSO Solution	46067	10mM * 30uL	https://www.medchemexpress.com/quercetin-dihydrate.html	Apoptosis; PI3K/Akt/mTOR
HYCPK9925	HY-W018643	Ferulic acid methyl ester	C5	N/A	2309-07-1	208.21	Autophagy; p38 MAPK	Free Base	Ferulic acid methyl ester (Methyl ferulate) is a derivative of ferulic acid, isolated from Stemona tuberosa, with anti-inflammatory and antioxidant properties[1][2]. Ferulic acid methyl ester is a cell membrane and brain permeable compound, shows free radical scavenging ability, used in the research of neurodegenerative disorders[1]. Ferulic acid methyl ester inhibits COX-2 expression, blocks p-p…	O=C(/C=C/C1=CC=C(C(OC)=C1)O)OC	DMSO : ≥ 100 mg/mL (480.28 mM); H2O : 2 mg/mL (9.61 mM; Need ultrasonic)	DMSO Solution	40494	10mM * 30uL	https://www.medchemexpress.com/Ferulic_acid_methyl_ester.html	Autophagy; MAPK/ERK Pathway
HYCPK9925	HY-15463	Imatinib	C6	N/A	152459-95-5	493.60	Autophagy; Bcr-Abl; c-Kit; PDGFR; SARS-CoV	Free Base	Imatinib (STI571) is an orally bioavailable tyrosine kinases inhibitor that selectively inhibits BCR/ABL, v-Abl, PDGFR and c-kit kinase activity. Imatinib (STI571) works by binding close to the ATP binding site, locking it in a closed or self-inhibited conformation, therefore inhibiting the enzyme activity of the protein semicompetitively[1][2][3][4]. Imatinib also is an inhibitor of SARS-CoV and…	CN(CC1)CCN1CC2=CC=C(C(NC3=CC=C(C)C(NC4=NC(C5=CC=CN=C5)=CC=N4)=C3)=O)C=C2	DMSO : 12.5 mg/mL (25.32 mM; Need ultrasonic)	DMSO Solution	58028	10mM * 30uL	https://www.medchemexpress.com/Imatinib.html	Anti-infection; Autophagy; Protein Tyrosine Kinase/RTK
HYCPK9925	HY-19713	LJI308	C7	N/A	1627709-94-7	368.38	Ribosomal S6 Kinase (RSK)	Free Base	LJI308 is a new and potent pan-RSK inhibitor, with IC50 of 6 nM, 4 nM, and 13 nM for RSK1, RSK2, and RSK3, respectively. IC50 value: 6/4/13 nM Target: RSK1/2/3 in vitro: LJI308 efficiently inhibits RSK activity. LJI308 inhibites S6K1 with an IC50 of 0.8 μM, representing a 200-fold lower inhibition than that of RSK2. LJI308 inhibits MEK4 less than 50% at 10 μMand HIP kinase 1 less than 50% at 1 μM…	OC1=C(F)C=C(C2=C(C3=CC=C(N4CCOCC4)C=C3)C=CN=C2)C=C1F	DMSO : 25 mg/mL (67.86 mM; Need ultrasonic)	DMSO Solution	19492	10mM * 30uL	https://www.medchemexpress.com/LJI308.html	MAPK/ERK Pathway
HYCPK9925	HY-13065	Isobavachalcone	C8	N/A	20784-50-3	324.37	Akt; Apoptosis; Autophagy; Reactive Oxygen Species	Free Base	Isobavachalcone (Corylifolinin) is derived from Psoralea corylifolia Linn. and is a potent inhibitor of Akt signaling pathway, which induces apoptosis in human cancer cells (Inhibits OVCAR-8 cell growth with an IC50 value of 7.92 μM). Isobavachalcone also induces Reactive Oxyen Species (ROS) generation in OVCAR-8 cells and has exhibit cancer anti-promotive and anti-proliferative activity[1].	O=C(/C=C/C1=CC=C(C=C1)O)C2=CC=C(C(C/C=C(C)\C)=C2O)O	DMSO : 11 mg/mL (33.91 mM; Need ultrasonic and warming)	DMSO Solution	59720	10mM * 30uL	https://www.medchemexpress.com/Isobavachalcone.html	Apoptosis; Autophagy; Immunology/Inflammation; Metabolic Enzyme/Protease; NF-κB; PI3K/Akt/mTOR
HYCPK9925	HY-13896	PD168393	C9	N/A	194423-15-9	369.22	Apoptosis; Autophagy; EGFR	Free Base	PD168393 is an potent, cell-permeable, irreversible EGFR inhibitor with IC50 of 0.70 nM, irreversibly alkylate Cys-773, inactive against insulin, PDGFR, FGFR and PKC. target: EGFR IC 50: 0.7 nM [1] (1) PD 168393 inhibite EGFr autophosphorylation in A431 human epidermoid carcinoma cells with >9-fold greater potency than PD 174265.[1] (2) PD 168393 decrease the production of TNF-α and phosphrylatio…	C=CC(NC1=CC2=C(NC3=CC=CC(Br)=C3)N=CN=C2C=C1)=O	DMSO : ≥ 30 mg/mL (81.25 mM)	DMSO Solution	21166	10mM * 30uL	https://www.medchemexpress.com/PD168393.html	Apoptosis; Autophagy; JAK/STAT Signaling; Protein Tyrosine Kinase/RTK
HYCPK9925	HY-13253	AMG 900	C10	N/A	945595-80-2	503.58	Aurora Kinase	Free Base	AMG 900 is a potent and highly selective pan-Aurora kinases inhibitor with IC50 of 5 nM, 4 nM and 1 nM for Aurora A, B and C, respectively.	CC1=CSC(C2=NN=C(C3=C2C=CC=C3)NC4=CC=C(C=C4)OC5=C(C=CC=N5)C6=CC=NC(N)=N6)=C1	DMSO : ≥ 50 mg/mL (99.29 mM)	DMSO Solution	05014	10mM * 30uL	https://www.medchemexpress.com/amg-900.html	Cell Cycle/DNA Damage; Epigenetics
HYCPK9925	HY-13252	MK-5108	C11	N/A	1010085-13-8	461.94	Aurora Kinase; Autophagy	Free Acid	MK-5108 is a highly potent and specific inhibitor of Aurora A kinase with an IC50 value of 0.064 nM.	FC(C(Cl)=CC=C1)=C1O[C@H](CC2)CC[C@@]2(C(O)=O)CC3=CC=CC(NC4=NC=CS4)=N3	DMSO : 12.5 mg/mL (27.06 mM; Need ultrasonic)	DMSO Solution	22533	10mM * 30uL	https://www.medchemexpress.com/MK-5108.html	Autophagy; Cell Cycle/DNA Damage; Epigenetics
HYCPK9925	HY-13319	JNK-IN-8	D2	N/A	1410880-22-6	507.59	JNK	Free Base	JNK-IN-8 is a potent JNK inhibitor with IC50s of 4.7 nM, 18.7 nM, and 1 nM for JNK1, JNK2, and JNK3, respectively.	CC1=CC(NC(C2=CC=CC(NC(/C=C/CN(C)C)=O)=C2)=O)=CC=C1NC3=NC=CC(C4=CN=CC=C4)=N3	DMSO : ≥ 35 mg/mL (68.95 mM); H2O : < 0.1 mg/mL (insoluble)	DMSO Solution	19738	10mM * 30uL	https://www.medchemexpress.com/JNK-IN-8.html	MAPK/ERK Pathway
HYCPK9925	HY-116624	MAZ51	D3	N/A	163655-37-6	314.38	Apoptosis; VEGFR		MAZ51 is a selective inhibitor of VEGFR-3 (Flt-4) tyrosine kinase. MAZ51 inhibits VEGF-C-induced activation of VEGFR-3 without blocking VEGF-C-mediated stimulation of VEGFR2. MAZ51 had no effect on ligand-induced autophosphorylation of EGFR, IGF-1R and PDGFRβ. MAZ51 blocks proliferation and induces apoptosis in a wide variety of tumor cells. Antitumor activity[1][2].	CN(C1=C2C=CC=CC2=C(C=C1)/C=C3C(NC4=C/3C=CC=C4)=O)C	DMSO : 8.33 mg/mL (26.50 mM; Need ultrasonic)	DMSO Solution	59325	10mM * 30uL	https://www.medchemexpress.com/maz51.html	Apoptosis; Protein Tyrosine Kinase/RTK
HYCPK9925	HY-13330	AZD4547	D4	N/A	1035270-39-3	463.57	FGFR	Free Base	AZD4547 is a potent inhibitor of the FGFR family with IC50s of 0.2 nM, 2.5 nM, 1.8 nM, and 165 nM for FGFR1, FGFR2, FGFR3, and FGFR4, respectively.	C[C@H](C1)N[C@@H](C)CN1C2=CC=C(C(NC3=NNC(CCC4=CC(OC)=CC(OC)=C4)=C3)=O)C=C2	DMSO : 125 mg/mL (269.65 mM; Need ultrasonic)	DMSO Solution	62089	10mM * 30uL	https://www.medchemexpress.com/AZD4547.html	Protein Tyrosine Kinase/RTK
HYCPK9925	HY-13049	Cediranib (maleate)	D5	N/A	857036-77-2	566.58	Autophagy; PDGFR; VEGFR	Maleate	Cediranib maleate (AZD-2171 maleate) is a highly potent, orally available VEGFR inhibitor with IC50s of <1, <3, 5, 5, 36, 2 nM for Flt1, KDR, Flt4, PDGFRα, PDGFRβ, c-Kit, respectively.	O=C(O)/C=C\C(O)=O.FC1=C(OC2=C(C(C=C3OCCCN4CCCC4)=NC=N2)C=C3OC)C=CC5=C1C=C(C)N5	DMSO : ≥ 45 mg/mL (79.42 mM); H2O : 2 mg/mL (3.53 mM; Need ultrasonic)	DMSO Solution	17714	10mM * 30uL	https://www.medchemexpress.com/Cediranib-maleate.html	Autophagy; Protein Tyrosine Kinase/RTK
HYCPK9925	HY-13425	Deguelin	D6	N/A	522-17-8	394.42	Akt; Autophagy	Free Base	Deguelin, a naturally occurring rotenoid, is a potent PI3K/AKT inhibitor.	O=C1[C@]2([H])[C@](COC3=CC(OC)=C(OC)C=C32)([H])OC4=C5C=CC(C)(C)OC5=CC=C14	DMSO : 50 mg/mL (126.77 mM; Need ultrasonic); H2O : < 0.1 mg/mL (insoluble)	DMSO Solution	29258	10mM * 30uL	https://www.medchemexpress.com/deguelin.html	Autophagy; PI3K/Akt/mTOR
HYCPK9925	HY-10248	RAF265	D7	N/A	927880-90-8	518.41	Apoptosis; Autophagy; Raf; VEGFR	Free Base	RAF265 is a potent RAF/VEGFR2 inhibitor.	FC(F)(C1=CN=C(N1)C2=NC=CC(OC3=CC=C4N(C(NC5=CC=C(C(F)(F)F)C=C5)=NC4=C3)C)=C2)F	DMSO : ≥ 26 mg/mL (50.15 mM); Ethanol : 10 mg/mL (19.29 mM; Need ultrasonic)	DMSO Solution	22713	10mM * 30uL	https://www.medchemexpress.com/RAF265.html	Apoptosis; Autophagy; MAPK/ERK Pathway; Protein Tyrosine Kinase/RTK
HYCPK9925	HY-119757	Tyrphostin AG1433	D8	N/A	168835-90-3	266.29	PDGFR; VEGFR		Tyrphostin AG1433 (SU1433) is a tyrosine kinases inhibitor. AG1433 is also a selective PDGFRβ and VEGFR-2 (Flk-1/KDR) inhibitor with IC50s of 5.0 μM and 9.3 μM, respectively. Tyrphostin AG1433 prevents blood vessel formation[1][2][3][4].	OC1=CC=C(C2=NC3=CC(C)=C(C)C=C3N=C2)C=C1O	DMSO : 62.5 mg/mL (234.71 mM; Need ultrasonic)	DMSO Solution	61371	10mM * 30uL	https://www.medchemexpress.com/tyrphostin-ag1433.html	Protein Tyrosine Kinase/RTK
HYCPK9925	HY-10254	PD0325901	D9	N/A	391210-10-9	482.19	Apoptosis; Autophagy; MEK	Free Base	PD0325901 (PD325901) is an orally active, selective and non-ATP-competitive MEK inhibitor with an IC50 of 0.33 nM. PD0325901 exhibits a Kiapp of 1 nM against activated MEK1 and MEK2. PD0325901 suppresses the expression of p-ERK1/2 and induces apoptosis. PD0325901 has anti-cancer activity for a broad spectrum of human tumor xenografts[1][2][3].	O=C(C1=CC=C(C(F)=C1NC2=CC=C(I)C=C2F)F)NOC[C@H](O)CO	DMSO : ≥ 56 mg/mL (116.14 mM)	DMSO Solution	58834	10mM * 30uL	https://www.medchemexpress.com/PD0325901.html	Apoptosis; Autophagy; MAPK/ERK Pathway
HYCPK9925	HY-13280	IRAK inhibitor 6	D10	N/A	1042672-97-8	396.46	IRAK	Free Base	IRAK inhibitor 6 is an inhibitor of interleukin-1 receptor associated kinase 4 (IRAK-4) with IC50 of 160 nM.	COC1=CC(N2CCOCC2)=CC=C1NC(C3=CSC(C4=CC=CN=C4)=N3)=O	DMSO : 8.33 mg/mL (21.01 mM; Need ultrasonic); H2O : < 0.1 mg/mL (insoluble)	DMSO Solution	05125	10mM * 30uL	https://www.medchemexpress.com/irak-inhibitor-6.html	Immunology/Inflammation
HYCPK9925	HY-13308	Regorafenib (Hydrochloride)	D11	N/A	835621-07-3	519.28	Autophagy; PDGFR; Raf; RET; VEGFR	Hydrochloride	Regorafenib Hydrochloride (BAY 73-4506 hydrochloride) is a multi-target inhibitor for VEGFR1/2/3, PDGFRβ, Kit, RET and Raf-1 with IC50s of 13/4.2/46, 22, 7, 1.5 and 2.5 nM, respectively[1].	ClC1=C(C(F)(F)F)C=C(NC(NC2=C(F)C=C(OC3=CC=NC(C(NC)=O)=C3)C=C2)=O)C=C1.Cl	DMSO : ≥ 5.6 mg/mL (10.78 mM)	DMSO Solution	12512	10mM * 30uL	https://www.medchemexpress.com/Regorafenib-Hydrochloride.html	Autophagy; MAPK/ERK Pathway; Protein Tyrosine Kinase/RTK
HYCPK9925	HY-13277	IRAK inhibitor 3	E2	N/A	1012343-93-9	439.49	IRAK	Free Base	IRAK inhibitor 3 is an interleukin-1 (IL-I) receptor-associated kinase (IRAK) kinase modulator extracted from patent WO2008030579 A2.	O=S(C1=CC=C(CNC2=NN3C(C4=CC(OC)=C(C=C4)OC)=CN=C3C=C2)C=C1)(N)=O	DMSO : 13 mg/mL (29.58 mM; Need ultrasonic and warming)	DMSO Solution	05126	10mM * 30uL	https://www.medchemexpress.com/IRAK-inhibitor-3.html	Immunology/Inflammation
HYCPK9925	HY-12481	SAR405	E3	N/A	1523406-39-4	443.85	Autophagy; PI3K	Free Base	SAR405 is a first-in-class, selective, and ATP-competitive PI3K class III (PIK3C3) isoform Vps34 inhibitor (IC50=1.2 nM; Kd=1.5 nM). SAR405 inhibits autophagy induced either by starvation or by mTOR inhibition. Anticancer activity[1][2].	O=C1N(C2=NC(N3[C@H](C)COCC3)=C1)CC[C@@H](C(F)(F)F)N2CC4=CC(Cl)=CN=C4	DMSO : ≥ 27 mg/mL (60.83 mM)	DMSO Solution	28013	10mM * 30uL	https://www.medchemexpress.com/SAR405.html	Autophagy; PI3K/Akt/mTOR
HYCPK9925	HY-12001	WZ-3146	E4	N/A	1214265-56-1	464.95	EGFR	Free Base	WZ3146 is a mutant selective EGFR inhibitor with IC50s of 2, 2, 5, 14 and 66 nM for EGFRL858R, EGFRL858R/T790M, EGFRE746_A750, EGFRE746_A750/T790M and EGFR, respectively.	CN1CCN(C2=CC=C(C=C2)NC3=NC=C(C(OC4=CC(NC(C=C)=O)=CC=C4)=N3)Cl)CC1	DMSO : 150 mg/mL (322.62 mM; Need ultrasonic)	DMSO Solution	36998	10mM * 30uL	https://www.medchemexpress.com/wz-3146.html	JAK/STAT Signaling; Protein Tyrosine Kinase/RTK
HYCPK9925	HY-12005	Fingolimod (hydrochloride)	E5	N/A	162359-56-0	343.93	LPL Receptor; PAK	Hydrochloride	Fingolimod hydrochloride is a sphingosine 1-phosphate (S1P) antagonist with an IC50 of 0.033 nM in K562 and NK cells. Fingolimod hydrochloride also is a pak1 activator.	OCC(N)(CO)CCC1=CC=C(C=C1)CCCCCCCC.[H]Cl	DMSO : ≥ 100 mg/mL (290.76 mM); H2O : 50 mg/mL (145.38 mM; Need ultrasonic)	DMSO Solution	49746	10mM * 30uL	https://www.medchemexpress.com/Fingolimod-hydrochloride.html	Cell Cycle/DNA Damage; Cytoskeleton; GPCR/G Protein
HYCPK9925	HY-13258A	NVP-BHG712	E6	N/A	940310-85-0	503.48	Ephrin Receptor	Free Base	NVP-BHG712 is an oral active EphB4 kinase autophosphorylation inhibitor, with IC50 values of 3.3 nM and 3.0 nM for EphA2 and EphB4, respectively[1][2].	CC1=CC=C(C=C1NC2=NC(C3=CC=CN=C3)=NC4=C2C=NN4C)C(NC5=CC=CC(C(F)(F)F)=C5)=O	DMSO : 31.25 mg/mL (62.07 mM; Need ultrasonic)	DMSO Solution	43032	10mM * 30uL	https://www.medchemexpress.com/nvp-bhg712.html	Protein Tyrosine Kinase/RTK
HYCPK9925	HY-13290	KN-62	E7	N/A	127191-97-3	721.84	Autophagy; CaMK; P2X Receptor	Free Base	KN-62 is a selective and potent inhibitor of calmodulin-dependent protein kinase II (CaMK-II) with IC50 of 0.9 μM, KN-62 also displays noncompetitive antagonism at P2X7 receptors in HEK293 cells, with an IC50 value of approximately 15 nM.	O=C(N1CCN(C2=CC=CC=C2)CC1)[C@H](CC3=CC=C(C=C3)OS(=O)(C4=CC=CC5=C4C=CN=C5)=O)N(C)S(=O)(C6=CC=CC7=C6C=CN=C7)=O	DMSO : ≥ 100 mg/mL (138.53 mM); H2O : < 0.1 mg/mL (insoluble)	DMSO Solution	15584	10mM * 30uL	https://www.medchemexpress.com/KN-62.html	Autophagy; Membrane Transporter/Ion Channel; Neuronal Signaling
HYCPK9925	HY-17471A	Metformin (hydrochloride)	E8	N/A	1115-70-4	165.62	AMPK; Autophagy; Mitophagy	Hydrochloride	Metformin hydrochloride (1,1-Dimethylbiguanide hydrochloride) inhibits the mitochondrial respiratory chain in the liver, leading to activation of AMPK, enhancing insulin sensitivity for type 2 diabetes research. Metformin hydrochloride triggers autophagy[1].	NC(NC(N(C)C)=N)=N.Cl	DMSO : ≥ 1.7 mg/mL (10.26 mM); H2O : ≥ 32 mg/mL (193.21 mM)	DMSO Solution	40882	10mM * 30uL	https://www.medchemexpress.com/Metformin-hydrochloride.html	Autophagy; Epigenetics; PI3K/Akt/mTOR
HYCPK9925	HY-100016	AZD0156	E9	N/A	1821428-35-6	461.56	Apoptosis; ATM/ATR	Free Base	AZD0156 is a potent, selective and orally active ATM inhibitor with an IC50 of 0.58 nM. AZD0156 inhibits the ATM-mediated signaling, prevents DNA damage checkpoint activation, disrupts DNA damage repair, and induces tumor cell apoptosis[1].	O=C(N1C2CCOCC2)N(C)C3=C1C4=CC(C5=CC=C(OCCCN(C)C)N=C5)=CC=C4N=C3	DMSO : 10 mg/mL (21.67 mM; Need ultrasonic); H2O : < 0.1 mg/mL (insoluble)	DMSO Solution	23772	10mM * 30uL	https://www.medchemexpress.com/AZD0156.html	Apoptosis; Cell Cycle/DNA Damage; PI3K/Akt/mTOR
HYCPK9925	HY-B0320A	Cromolyn (sodium)	E10	N/A	15826-37-6	512.33	Calcium Channel; GSK-3	Sodium	Cromolyn sodium (Disodium Cromoglycate; FPL-670) is an antiallergic drug. Cromolyn sodium is a GSK-3β inhibitor with an IC50 of 2.0 μM.	OC(COC1=C2C(C=C(C(O[Na])=O)OC2=CC=C1)=O)COC3=C4C(C=C(C(O[Na])=O)OC4=CC=C3)=O	H2O : 50 mg/mL (97.59 mM; Need ultrasonic); DMSO : 25 mg/mL (48.80 mM; Need ultrasonic)	DMSO Solution	16112	10mM * 30uL	https://www.medchemexpress.com/Cromolyn-sodium.html	Membrane Transporter/Ion Channel; Neuronal Signaling; PI3K/Akt/mTOR; Stem Cell/Wnt
HYCPK9925	HY-N0112	Dihydromyricetin	E11	N/A	27200-12-0	320.25	Autophagy; mTOR	Free Base	Dihydromyricetin is a potent inhibitor with an IC50 of 48 μM on dihydropyrimidinase. Dihydromyricetin can activate autophagy through inhibiting mTOR signaling. Dihydromyricetin suppresses the formation of mTOR complexes (mTORC1/2).	O=C1[C@H](O)[C@@H](C2=CC(O)=C(O)C(O)=C2)OC3=CC(O)=CC(O)=C13	DMSO : ≥ 100 mg/mL (312.26 mM)	DMSO Solution	14952	10mM * 30uL	https://www.medchemexpress.com/Dihydromyricetin.html	Autophagy; PI3K/Akt/mTOR
HYCPK9925	HY-13203	NVP-TAE 226	F2	N/A	761437-28-9	468.94	Apoptosis; FAK; IGF-1R; Insulin Receptor; Pyk2	Free Base	NVP-TAE 226 (TAE226) is a potent and ATP-competitive dual FAK and IGF-1R inhibitor with IC50s of 5.5 nM and 140 nM, respectively. NVP-TAE 226 (TAE226) also effectively inhibits Pyk2 and insulin receptor (InsR) with IC50s of 3.5 nM and 44 nM, respectively[1][2].	O=C(C1=C(C=CC=C1)NC2=NC(NC3=C(C=C(C=C3)N4CCOCC4)OC)=NC=C2Cl)NC	H2O : < 0.1 mg/mL (insoluble); DMSO : 50 mg/mL (106.62 mM; Need ultrasonic)	DMSO Solution	05764	10mM * 30uL	https://www.medchemexpress.com/NVP-TAE-226.html	Apoptosis; Protein Tyrosine Kinase/RTK
HYCPK9925	HY-10981	Lenvatinib	F3	N/A	417716-92-8	426.85	c-Kit; FGFR; PDGFR; RET; VEGFR	Free Base	Lenvatinib (E7080) is an oral, multi-targeted tyrosine kinase inhibitor that inhibits VEGFR1-3, FGFR1-4, PDGFR, KIT, and RET, shows potent antitumor activities[1][2].	O=C(N)C1=C(C=C2N=CC=C(C2=C1)OC3=CC=C(C(Cl)=C3)NC(NC4CC4)=O)OC	DMSO : 37.5 mg/mL (87.85 mM; Need ultrasonic)	DMSO Solution	41111	10mM * 30uL	https://www.medchemexpress.com/lenvatinib.html	Protein Tyrosine Kinase/RTK
HYCPK9925	HY-13973A	GSK-3 inhibitor 1	F4	N/A	603272-51-1	437.85	GSK-3	Hydrochloride	GSK-3 inhibitor 1 is an inhibitor of GSK-3.	FC1=CC(CNCC2)=C(N2C=C3C4=C(C5=CN=C6N5C=CC=C6)C(NC4=O)=O)C3=C1.Cl	10 mM in DMSO	DMSO Solution	10535	10mM * 30uL	https://www.medchemexpress.com/gsk-3-inhibitor-1.html	PI3K/Akt/mTOR; Stem Cell/Wnt
HYCPK9925	HY-12330	AZD8186	F5	N/A	1627494-13-6	457.47	PI3K	Free Base	AZD8186 is a PI3K inhibitor, which potently inhibits PI3Kβ (IC50=4 nM) and PI3Kδ (IC5050=12 nM) with selectivity over PI3Kα (IC50=35 nM) and PI3Kγ (IC50=675 nM).	O=C(C1=CC([C@H](NC2=CC(F)=CC(F)=C2)C)=C3C(C(C=C(N4CCOCC4)O3)=O)=C1)N(C)C	DMSO : ≥ 35 mg/mL (76.51 mM)	DMSO Solution	62340	10mM * 30uL	https://www.medchemexpress.com/AZD8186.html	PI3K/Akt/mTOR
HYCPK9925	HY-N0047	Polyphyllin I	F6	N/A	50773-41-6	855.02	Akt; Apoptosis; Autophagy; JNK; mTOR; PDK-1	Free Base	Polyphyllin I is a bioactive constituent extracted from Paris polyphylla, has strong anti-tumor activity. Polyphyllin I is an activator of the JNK signaling pathway and is an inhibitor of PDK1/Akt/mTOR signaling. Polyphyllin I induces autophagy, G2/M phase arrest and apoptosis[1][2][3].	C[C@H](CC1)CO[C@]21O[C@@]3([H])C[C@@]4([H])[C@@]5([H])[C@]([C@](CC[C@H](O[C@]6([H])O[C@H](CO)[C@@H](O[C@]7([H])O[C@@H](CO)[C@H](O)[C@H]7O)[C@H](O)[C@H]6O[C@@]8([H])[C@H](O)[C@H](O)[C@@H](O)[C@H](C)O8)C9)(C)C9=CC5)([H])CC[C@]4(C)[C@@]3([H])[C@@H]2C	DMSO : 100 mg/mL (116.96 mM; Need ultrasonic)	DMSO Solution	61661	10mM * 30uL	https://www.medchemexpress.com/polyphyllin-i.html	Apoptosis; Autophagy; MAPK/ERK Pathway; PI3K/Akt/mTOR
HYCPK9925	HY-N0021	Verbascoside	F7	N/A	61276-17-3	624.59	Apoptosis; Bacterial; HSV; PKC	Free Base	Verbascoside is isolated from Lantana camara, acts as an ATP-competitive inhibitor of PKC, with an IC50 of 25 μM, and has antitumor, anti-inflammatory and antineuropathic pain activity.	O[C@@H]([C@H](OCCC1=CC(O)=C(O)C=C1)O2)[C@H]([C@@H]([C@H]2CO)OC(/C=C/C3=CC(O)=C(O)C=C3)=O)O[C@@](O[C@@H](C)[C@H](O)[C@H]4O)([H])[C@@H]4O	DMSO : ≥ 100 mg/mL (160.11 mM)	DMSO Solution	46166	10mM * 30uL	https://www.medchemexpress.com/Verbascoside.html	Anti-infection; Apoptosis; Epigenetics; TGF-beta/Smad
HYCPK9925	HY-19807	Indirubin-3'-monoxime	F8	N/A	160807-49-8	277.28	GSK-3; Lipoxygenase	Free Base	Indirubin-3'-monoxime is a potent GSK-3β inhibitor, and weakly inhibits 5-Lipoxygenase, with IC50s of 22 nM and 7.8-10 μM, respectively; Indirubin-3'-monoxime also shows inhibitory activities against CDK5/p25 and CDK1/cyclin B, with IC50s of 100 and 180 nM.	O=C1NC2=C(C=CC=C2)/C1=C3NC4=C(C=CC=C4)C\3=N/O	DMSO : ≥ 37 mg/mL (133.44 mM)	DMSO Solution	19788	10mM * 30uL	https://www.medchemexpress.com/Indirubin-3_acute_-monoxime.html	Metabolic Enzyme/Protease; PI3K/Akt/mTOR; Stem Cell/Wnt
HYCPK9925	HY-N0201	Atractylenolide I	F9	N/A	73069-13-3	230.30	JAK; STAT; Toll-like Receptor (TLR)	Free Base	Atractylenolide I is a sesquiterpene derived from the rhizome of Atractylodes macrocephala, possesses diverse bioactivities, such as neuroprotective, anti-allergic, anti-inflammatory and anticancer properties. Atractylenolide I reduces protein levels of phosphorylated JAK2 and STAT3 in A375 cells, and acts as a TLR4-antagonizing agent.	O=C1C(C)=C(C[C@@]23[H])C(O1)=C[C@@]3(C)CCCC2=C	DMSO : 100 mg/mL (434.22 mM; Need ultrasonic)	DMSO Solution	17030	10mM * 30uL	https://www.medchemexpress.com/Atractylenolide-I.html	Epigenetics; Immunology/Inflammation; JAK/STAT Signaling; Stem Cell/Wnt
HYCPK9925	HY-N0103	Sophocarpine	F10	N/A	6483-15-4	246.35	Akt; Apoptosis; Autophagy; Influenza Virus; PI3K	Free Base	Sophocarpine is one of the significant alkaloid extracted from the traditional herb medicine Sophora flavescens which has many pharmacological properties such as anti-virus, anti-tumor, anti-inflammatory. Sophocarpine significantly inhibits the growth of gastric cancer (GC) cells through multiple mechanisms such as induction of autophagy, activation of cell apoptosis and down-regulation of cell s…	O=C1C=CC[C@]2([H])[C@@]3([H])CCCN4[C@@]3([H])[C@](CCC4)([H])CN21	DMSO : 250 mg/mL (1014.82 mM; Need ultrasonic)	DMSO Solution	56616	10mM * 30uL	https://www.medchemexpress.com/sophocarpine.html	Anti-infection; Apoptosis; Autophagy; PI3K/Akt/mTOR
HYCPK9925	HY-N0168	Hesperetin	F11	N/A	520-33-2	302.28	Apoptosis; Autophagy; p38 MAPK	Free Base	Hesperetin is a natural flavanone, and acts as a potent and broad-spectrum inhibitor against human UGT activity. Hesperetin induces apoptosis via p38 MAPK activation.	O=C1C[C@@H](C2=CC=C(OC)C(O)=C2)OC3=CC(O)=CC(O)=C13	DMSO : 100 mg/mL (330.82 mM; Need ultrasonic)	DMSO Solution	24283	10mM * 30uL	https://www.medchemexpress.com/Hesperetin.html	Apoptosis; Autophagy; MAPK/ERK Pathway
HYCPK9925	HY-15947A	Ravoxertinib hydrochloride	G2	N/A	2070009-58-2	477.32	ERK	Hydrochloride	Ravoxertinib hydrochloride (GDC-0994 hydrochloride) is an orally bioavailable inhibitor selective for ERK kinase activity with IC50 of 6.1 nM and 3.1 nM for ERK1 and ERK2, respectively.	O=C1C=C(C2=NC(NC3=CC=NN3C)=NC=C2)C=CN1[C@@H](C4=CC=C(Cl)C(F)=C4)CO.Cl[H]	DMSO : 100 mg/mL (209.50 mM; Need ultrasonic)	DMSO Solution	30959	10mM * 30uL	https://www.medchemexpress.com/GDC-0994-hydrochloride.html	MAPK/ERK Pathway; Stem Cell/Wnt
HYCPK9925	HY-13689	Go 6983	G3	N/A	133053-19-7	442.51	PKC	Free Base	Go 6983 is a pan-PKC inhibitor against for PKCα, PKCβ, PKCγ, PKCδ and PKCζ with IC50 of 7 nM, 7 nM, 6 nM, 10 nM and 60 nM, respectively.	O=C(C(C1=CN(CCCN(C)C)C2=C1C=C(OC)C=C2)=C3C4=CNC5=C4C=CC=C5)NC3=O	DMSO : ≥ 34 mg/mL (76.83 mM); H2O : < 0.1 mg/mL (insoluble)	DMSO Solution	22213	10mM * 30uL	https://www.medchemexpress.com/Go-6983.html	Epigenetics; TGF-beta/Smad
HYCPK9925	HY-10249	GSK-690693	G4	N/A	937174-76-0	425.48	Akt; AMPK; Autophagy	Free Base	GSK-690693 is an ATP-competitive pan-Akt inhibitor with IC50s of 2 nM, 13 nM, 9 nM for Akt1, Akt2 and Akt3, respectively. GSK-690693 is also an AMPK inhibitor, affects Unc-51-like autophagy activating kinase 1 (ULK1) activity and robustly inhibits STING-dependent IRF3 activation[1][2][3].	CC(O)(C)C#CC1=NC=C(OC[C@@H]2CNCCC2)C3=C1N=C(C4=NON=C4N)N3CC	DMSO : 25 mg/mL (58.76 mM; Need ultrasonic)	DMSO Solution	57944	10mM * 30uL	https://www.medchemexpress.com/GSK-690693.html	Autophagy; Epigenetics; PI3K/Akt/mTOR
HYCPK9925	HY-14721	Tepotinib	G5	N/A	1100598-32-0	492.57	Autophagy; c-Met/HGFR	Free Base	Tepotinib (EMD-1214063) is a potent and selective c-Met inhibitor with IC50 of 4 nM, >200-fold selective for c-Met than IRAK4, TrkA, Axl, IRAK1, and Mer.	N#CC1=CC=CC(C(C=CC2=O)=NN2CC3=CC=CC(C4=NC=C(C=N4)OCC5CCN(CC5)C)=C3)=C1	DMSO : 28.57 mg/mL (58.00 mM; ultrasonic and adjust pH to 5 with HCl)	DMSO Solution	14144	10mM * 30uL	https://www.medchemexpress.com/EMD-1214063.html	Autophagy; Protein Tyrosine Kinase/RTK
HYCPK9925	HY-12018	Vatalanib (dihydrochloride)	G6	N/A	212141-51-0	419.73	Apoptosis; VEGFR	Hydrochloride	Vatalanib dihydrochloride (PTK787 dihydrochloride) is an inhibitor of VEGFR2/KDR with IC50 of 37 nM.	ClC1=CC=C(C=C1)NC2=NN=C(C3=C2C=CC=C3)CC4=CC=NC=C4.[H]Cl.[H]Cl	DMSO : ≥ 125 mg/mL (297.81 mM)	DMSO Solution	18805	10mM * 30uL	https://www.medchemexpress.com/Vatalanib.html	Apoptosis; Protein Tyrosine Kinase/RTK
HYCPK9925	HY-15735	c-Met inhibitor 1	G7	N/A	1357072-61-7	362.41	c-Met/HGFR	Free Base	c-Met inhibitor 1 is an inhibitor of the c-Met receptor signaling pathway useful for the treatment of cancer including gastric, glioblastoma, and pancreatic cancer. IC50 value: Target: c-Met More details please refer to Patent WO 2012015677 A1.	CN1N=CC(C2=NN3C(C=C2)=NN=C3SC4=CC5=CN(C)N=C5C=C4)=C1	DMSO : 20 mg/mL (55.19 mM; Need ultrasonic)	DMSO Solution	13579	10mM * 30uL	https://www.medchemexpress.com/c-Met-inhibitor-1.html	Protein Tyrosine Kinase/RTK
HYCPK9925	HY-12399	MKC9989	G8	N/A	1338934-20-5	336.34	IRE1	Free Base	MKC9989 is a Hydroxy aryl aldehydes (HAA) inhibitor and also inhibits IRE1α with an IC50 of 0.23 to 44 μM.	O=CC1=C(O2)C(C(C)=C(CCOCCOC)C2=O)=CC(OC)=C1O	H2O : < 0.1 mg/mL (insoluble); DMSO : ≥ 50 mg/mL (148.66 mM)	DMSO Solution	27386	10mM * 30uL	https://www.medchemexpress.com/MKC9989.html	Cell Cycle/DNA Damage
HYCPK9925	HY-15494	Picropodophyllin	G9	N/A	477-47-4	414.41	Apoptosis; IGF-1R	Free Base	Picropodophyllin (AXL1717) is a selective insulin-like growth factor-1 receptor (IGF-1R) inhibitor with an IC50 of 1 nM.	O=C1OC[C@]2([H])[C@@H](O)C3=C(C=C4OCOC4=C3)[C@@H](C5=CC(OC)=C(OC)C(OC)=C5)[C@@]21[H]	DMSO : 50 mg/mL (120.65 mM; Need ultrasonic)	DMSO Solution	13461	10mM * 30uL	https://www.medchemexpress.com/AXL1717.html	Apoptosis; Protein Tyrosine Kinase/RTK
HYCPK9925	HY-N2283	Deltonin	G10	N/A	55659-75-1	885.04	Akt; Endogenous Metabolite; ERK	Free Base	Deltonin, a steroidal saponin, isolated from Dioscorea zingiberensis Wright, with antitumor activity; Deltonin inhibits ERK1/2 and AKT activation.	C[C@@]12[C@]([C@@H]3C)([H])[C@](O[C@]34CC[C@@H](C)CO4)([H])C[C@@]1([H])[C@@](CC=C5[C@@]6(CC[C@H](O[C@@](O[C@H](CO)[C@@H](O[C@]([C@@H]([C@@H](O)[C@@H]7O)O)([H])O[C@@H]7CO)[C@@H]8O)([H])[C@@H]8O[C@@](O[C@@H](C)[C@H](O)[C@H]9O)([H])[C@@H]9O)C5)C)([H])[C@]6([H])CC2	10 mM in DMSO	DMSO Solution	65343	10mM * 30uL	https://www.medchemexpress.com/Deltonin.html	MAPK/ERK Pathway; Metabolic Enzyme/Protease; PI3K/Akt/mTOR; Stem Cell/Wnt
HYCPK9925	HY-15180	Buparlisib (Hydrochloride)	G11	N/A	1312445-63-8	446.85	Apoptosis; PI3K	Hydrochloride	Buparlisib Hydrochloride (BKM120 Hydrochloride) is a pan-class I PI3K inhibitor, with IC50 of 52 nM/166 nM/116 nM/262 nM for p110α/p110β/p110δ/p110γ, respectively.	NC(N=C1)=CC(C(F)(F)F)=C1C2=NC(N3CCOCC3)=NC(N4CCOCC4)=C2.[H]Cl	DMSO : ≥ 50 mg/mL (111.89 mM)	DMSO Solution	06923	10mM * 30uL	https://www.medchemexpress.com/NVP-BKM120-Hydrochloride.html	Apoptosis; PI3K/Akt/mTOR
HYCPK9925	HY-12470	PF-4800567	H2	N/A	1188296-52-7	359.81	Casein Kinase	Free Base	PF-4800567 is a potent and selective inhibitor of casein kinase 1? (CK1?), with an IC50 of 32 nM, which is greater than 20-fold selectivity over CK1δ (IC50, 711 nM).	NC1=C2C(N(C3CCOCC3)N=C2COC4=CC=CC(Cl)=C4)=NC=N1	DMSO : 75 mg/mL (208.44 mM; Need ultrasonic)	DMSO Solution	34830	10mM * 30uL	https://www.medchemexpress.com/PF-4800567.html	Cell Cycle/DNA Damage; Stem Cell/Wnt
HYCPK9925	HY-12000	AG-490	H3	N/A	133550-30-8	294.30	Autophagy; EGFR; STAT	Free Base	AG-490 is a tyrosine kinase inhibitor that inhibits EGFR, Stat-3 and JAK2/3.	O=C(NCC1=CC=CC=C1)/C(C#N)=C/C2=CC=C(O)C(O)=C2.[(E)]	DMSO : ≥ 50 mg/mL (169.89 mM)	DMSO Solution	18826	10mM * 30uL	https://www.medchemexpress.com/AG-490.html	Autophagy; JAK/STAT Signaling; Protein Tyrosine Kinase/RTK; Stem Cell/Wnt
HYCPK9925	HY-13314	Tesevatinib	H4	N/A	781613-23-8	491.39	EGFR; Ephrin Receptor; VEGFR	Free Base	Tesevatinib (XL-647; EXEL-7647; KD-019) is an orally available, multi-target tyrosine kinase inhibitor; inhibits EGFR, ErbB2, KDR, Flt4 and EphB4 kinase with IC50s of 0.3, 16, 1.5, 8.7, and 1.4 nM.	[H][C@@]12[C@@](C[C@@H](COC3=CC4=C(C(NC5=C(F)C(Cl)=C(Cl)C=C5)=NC=N4)C=C3OC)C2)([H])CN(C)C1	DMSO : ≥ 30 mg/mL (61.05 mM); H2O : < 0.1 mg/mL (insoluble)	DMSO Solution	61691	10mM * 30uL	https://www.medchemexpress.com/XL-647.html	JAK/STAT Signaling; Protein Tyrosine Kinase/RTK
HYCPK9925	HY-12017	PF-04217903	H5	N/A	956905-27-4	372.38	c-Met/HGFR	Free Base	PF-04217903 is a potent ATP-competitive c-Met kinase inhibitor with Ki of 4.8 nM for human c-Met. PF-04217903 shows more than 1,000-fold selectivity relative to 208 kinases. Antiangiogenic properties[1][2].	OCCN1N=CC(C2=NC3=C(N=C2)N=NN3CC4=CC5=CC=CN=C5C=C4)=C1	H2O : < 0.1 mg/mL (insoluble); DMSO : 20 mg/mL (53.71 mM; Need ultrasonic); Ethanol : < 1 mg/mL (insoluble)	DMSO Solution	06558	10mM * 30uL	https://www.medchemexpress.com/PF-04217903.html	Protein Tyrosine Kinase/RTK
HYCPK9925	HY-13304	LY2874455	H6	N/A	1254473-64-7	444.31	FGFR	Free Base	LY2874455 is a pan-FGFR inhibitor with IC50s of 2.8, 2.6, 6.4, 6 nM for FGFR1, FGFR2, FGFR3, FGFR4, respectively.	ClC1=CN=CC(Cl)=C1[C@@H](C)OC2=CC=C(NN=C3/C=C/C4=CN(CCO)N=C4)C3=C2	DMSO : 50 mg/mL (112.53 mM; Need ultrasonic); H2O : < 0.1 mg/mL (insoluble)	DMSO Solution	16491	10mM * 30uL	https://www.medchemexpress.com/LY2874455.html	Protein Tyrosine Kinase/RTK
HYCPK9925	HY-12003	SNS-314	H7	N/A	1146618-41-8	527.04	Aurora Kinase	Mesylate	SNS-314 is a potent and selective aurora kinase inhibitor with IC50s of 9, 31, and 6 nM for aurora A, B and C, respectively.	O=C(NC1=CC=CC(Cl)=C1)NC2=NC=C(S2)CCNC3=C4C(C=CS4)=NC=N3.OS(C)(=O)=O	DMSO : 50 mg/mL (94.87 mM; Need ultrasonic)	DMSO Solution	08625	10mM * 30uL	https://www.medchemexpress.com/SNS-314.html	Cell Cycle/DNA Damage; Epigenetics
HYCPK9925	HY-13311	Infigratinib	H8	N/A	872511-34-7	560.48	FGFR	Free Base	Infigratinib (BGJ-398; NVP-BGJ398) is a potent inhibitor of the FGFR family with IC50s of 0.9 nM, 1.4 nM, 1 nM, and 60 nM for FGFR1, FGFR2, FGFR3, and FGFR4, respectively.	ClC1=C(C(Cl)=C(C=C1OC)OC)NC(N(C2=CC(NC3=CC=C(C=C3)N4CCN(CC4)CC)=NC=N2)C)=O	DMSO : 27 mg/mL (48.17 mM; Need ultrasonic and warming); H2O : < 0.1 mg/mL (insoluble)	DMSO Solution	11138	10mM * 30uL	https://www.medchemexpress.com/NVP-BGJ398.html	Protein Tyrosine Kinase/RTK
HYCPK9925	HY-119751	Hematein	H9	N/A	475-25-2	300.26	Akt; Apoptosis; Casein Kinase; Wnt	Free Base	Hematein is a oxidation product of hematoxylin acted as a dye[1]. Hematein is an allosteric casein kinase II inhibitor with an IC50 of 0.74 μM. Hematein inhibits Akt/PKB Ser129 phosphorylation, the Wnt/TCF pathway and increases apoptosis in lung cancer cells[2].	O=C1C=C2CC3(C(C4=CC=C(C(O)=C4OC3)O)=C2C=C1O)O	10 mM in DMSO	DMSO Solution	61375	10mM * 30uL	https://www.medchemexpress.com/hematein.html	Apoptosis; Cell Cycle/DNA Damage; PI3K/Akt/mTOR; Stem Cell/Wnt
HYCPK9925	HY-18296	AKT-IN-1	H10	N/A	1357158-81-6	343.42	Akt	Free Base	AKT-IN-1 is an allosteric AKT inhibitor with an IC50 of 1.042 μM.	NC(C1=CN=C(C2=CC=C(C3(N)CCC3)C=C2)C(C4=CC=CC=C4)=C1)=O	DMSO : 25 mg/mL (72.80 mM; Need ultrasonic)	DMSO Solution	32014	10mM * 30uL	https://www.medchemexpress.com/AKT-IN-1.html	PI3K/Akt/mTOR
HYCPK9925	HY-133117	BAY-985	H11	N/A	2409479-29-2	553.58	IKK		BAY-985 is a highly potent, orally active and selective ATP-competitive dual inhibitor of TBK1 and IKKε with IC50s of 2/30 and 2 nM for TBK1 (low/high ATP) and IKKε, respectively. Antitumor efficacy[1].	O=C(N1CCN([C@@H](C2=CC(NC3=NC4=CC=C(C5=NC=NC(N(C)C)=C5)C=C4N3)=NC=C2)C)CC1)CC(F)(F)F	DMSO : 50 mg/mL (90.32 mM; Need ultrasonic)	DMSO Solution	65405	10mM * 30uL	https://www.medchemexpress.com/bay-985.html	NF-κB
HYCPK9926	HY-11000	GSK429286A	A2	N/A	864082-47-3	432.37	ROCK	Free Base	GSK429286A is a selective inhibitor of ROCK1 with an IC50 value of 14 nM.	O=C(C(C(C1=CC=C(C(F)(F)F)C=C1)C2)=C(C)NC2=O)NC3=CC4=C(NN=C4)C=C3F	DMSO : ≥ 51 mg/mL (117.95 mM)	DMSO Solution	44447	10mM * 30uL	https://www.medchemexpress.com/GSK429286A.html	Cell Cycle/DNA Damage; Cytoskeleton; Stem Cell/Wnt; TGF-beta/Smad
HYCPK9926	HY-10409	Fedratinib	A3	N/A	936091-26-8	524.68	Apoptosis; JAK	Free Base	Fedratinib (TG-101348) is a potent, selective, ATP-competitive and orally active JAK2 inhibitor with IC50s of 3 nM for both JAK2 and JAK2V617F kinase. Fedratinib shows 35- and 334-fold selectivity over JAK1 and JAK3, respectively. Fedratinib induces cancer cell apoptosis and has the potential for myeloproliferative disorders research[1][2].	O=S(C1=CC=CC(NC2=NC(NC3=CC=C(C=C3)OCCN4CCCC4)=NC=C2C)=C1)(NC(C)(C)C)=O	H2O : < 0.1 mg/mL (insoluble); DMSO : ≥ 42 mg/mL (80.05 mM)	DMSO Solution	17623	10mM * 30uL	https://www.medchemexpress.com/TG-101348.html	Apoptosis; Epigenetics; JAK/STAT Signaling; Stem Cell/Wnt
HYCPK9926	HY-107367A	Epertinib (hydrochloride)	A4	N/A	2071195-74-7	596.48	EGFR	Hydrochloride	Epertinib hydrochloride (S-22611 hydrochloride) is a potent, orally active, reversible, and selective tyrosine kinase inhibitor of EGFR, HER2 and HER4, with IC50s of 1.48 nM, 7.15 nM and 2.49 nM, respectively. Epertinib hydrochloride shows potent antitumor activity[1].	CC#C/C(C1=CC2=C(NC3=CC=C(OCC4=CC=CC(F)=C4)C(Cl)=C3)N=CN=C2C=C1)=N\OC[C@@H]5NCCOC5.Cl	DMSO : 125 mg/mL (209.56 mM; Need ultrasonic)	DMSO Solution	45633	10mM * 30uL	https://www.medchemexpress.com/epertinib-hydrochloride.html	JAK/STAT Signaling; Protein Tyrosine Kinase/RTK
HYCPK9926	HY-10344	AZD 6482	A5	N/A	1173900-33-8	408.45	Autophagy; PI3K	Free Acid	AZD 6482 (KIN-193) is a potent and selective p110β inhibitor with an IC50 of 0.69 nM.	O=C1N2C(C([C@H](NC3=CC=CC=C3C(O)=O)C)=CC(C)=C2)=NC(N4CCOCC4)=C1	DMSO : ≥ 100 mg/mL (244.83 mM)	DMSO Solution	04435	10mM * 30uL	https://www.medchemexpress.com/AZD-6482.html	Autophagy; PI3K/Akt/mTOR
HYCPK9926	HY-13227	SD-208	A6	N/A	627536-09-8	352.75	TGF-β Receptor	Free Base	SD-208 is a selective?TGF-βRI (ALK5)?inhibitor with?IC50?of 48 nM, and > 100-fold selectivity over TGF-βRII.	FC1=CC=C(Cl)C=C1C2=NC3=NC=CN=C3C(NC4=CC=NC=C4)=N2	DMSO : 9.09 mg/mL (25.77 mM; Need ultrasonic); H2O : < 0.1 mg/mL (insoluble)	DMSO Solution	07132	10mM * 30uL	https://www.medchemexpress.com/SD-208.html	TGF-beta/Smad
HYCPK9926	HY-13898	Taselisib	A7	N/A	1282512-48-4	460.53	PI3K	Free Base	Taselisib (GDC-0032) is a potent PI3K inhibitor targets PIK3CA mutations, with Kis of 0.12 nM, 0.29 nM, 0.97 nM, and 9.1 nM for PI3Kδ, PI3Kα, PI3Kγ and PI3Kβ, respectively.	CC(C)N1C(C2=CN3C(C(C(OCC3)=C4)=CC=C4C5=CN(C(C)(C(N)=O)C)N=C5)=N2)=NC(C)=N1	DMSO : 50 mg/mL (108.57 mM; Need ultrasonic)	DMSO Solution	10696	10mM * 30uL	https://www.medchemexpress.com/GDC-0032.html	PI3K/Akt/mTOR
HYCPK9926	HY-14860	1-Deoxynojirimycin	A8	N/A	19130-96-2	163.17	Glucosidase; PI3K	Free Base	1-Deoxynojirimycin (Duvoglustat) is a potent and orally active α-glucosidase inhibitor. 1-Deoxynojirimycin suppresses postprandial blood glucose and is widely used for diabetes mellitus. 1-Deoxynojirimycin possesses antihyperglycemic, anti-obesity, and antiviral features[1][2].	O[C@@H]1[C@@H](CO)NC[C@H](O)[C@H]1O	H2O : ≥ 34 mg/mL (208.37 mM)	DMSO Solution	37481	10mM * 30uL	https://www.medchemexpress.com/1-Deoxynojirimycin.html	Metabolic Enzyme/Protease; PI3K/Akt/mTOR
HYCPK9926	HY-10340A	Tirbanibulin (dihydrochloride)	A9	N/A	1038395-65-1	504.45	Microtubule/Tubulin; Src	Hydrochloride	Tirbanibulin (dihydrochloride) (KX2-391 (dihydrochloride)) is an inhibitor of Src that targets the peptide substrate site of Src, with GI50 of 9-60 nM in cancer cell lines.	O=C(CC1=NC=C(C2=CC=C(OCCN3CCOCC3)C=C2)C=C1)NCC4=CC=CC=C4.Cl.Cl	DMSO : 33.33 mg/mL (66.07 mM; Need ultrasonic)	DMSO Solution	22156	10mM * 30uL	https://www.medchemexpress.com/KX2-391-dihydrochloride.html	Cell Cycle/DNA Damage; Cytoskeleton; Protein Tyrosine Kinase/RTK
HYCPK9926	HY-10336	Brivanib (alaninate)	A10	N/A	649735-63-7	441.46	Autophagy; VEGFR	Free Base	Brivanib alaninate is an ATP-competitive inhibitor against VEGFR2 with an IC50 of 25 nM; has moderate potency against VEGFR-1 and FGFR-1, but more than 240-fold against PDGFRβ.	O=C(O[C@@H](COC1=CN2C(C(OC3=C(C4=C(NC(C)=C4)C=C3)F)=NC=N2)=C1C)C)[C@@H](N)C	DMSO : ≥ 100 mg/mL (226.52 mM)	DMSO Solution	31712	10mM * 30uL	https://www.medchemexpress.com/brivanib-alaninate.html	Autophagy; Protein Tyrosine Kinase/RTK
HYCPK9926	HY-15816A	Ulixertinib (hydrochloride)	A11	N/A	1956366-10-1	469.79	ERK	Hydrochloride	Ulixertinib hydrochloride (BVD-523 hydrochloride) is a potent, orally active, highly selective, ATP-competitive and reversible covalent inhibitor of ERK1/2 kinases, with an IC50 of <0.3 nM against ERK2. Ulixertinib hydrochloride inhibits the phosphorylated ERK2 (pERK) and downstream kinase RSK (pRSK) in an A375 melanoma cell line[1][2].	O=C(C1=CC(C2=CC(NC(C)C)=NC=C2Cl)=CN1)N[C@@H](C3=CC=CC(Cl)=C3)CO.[H]Cl	H2O : < 0.1 mg/mL (insoluble); DMSO : 125 mg/mL (266.08 mM; Need ultrasonic)	DMSO Solution	41000	10mM * 30uL	https://www.medchemexpress.com/ulixertinib-hydrochloride.html	MAPK/ERK Pathway; Stem Cell/Wnt
HYCPK9926	HY-13072	Cenisertib	B2	N/A	871357-89-0	451.54	Akt; Aurora Kinase; Bcr-Abl; FLT3; STAT	Free Base	Cenisertib (AS-703569) is a multi-kinase inhibitor that blocks the activity of Aurora-kinase-A/B, ABL1, AKT, STAT5 and FLT3. Cenisertib induces major growth-inhibitory effects by blocking the activity of several different molecular targets in neoplastic mast cells (MC)[1]. Cenisertib inhibits tumor growth in xenograft models of pancreatic, breast, colon, ovarian, and lung tumors and leukemia[2].	[H][C@@]1([C@H]([C@H]2C(N)=O)NC3=NC(NC4=CC=C(C(C)=C4)N5CCN(CC5)C)=NC=C3F)C[C@]2(C=C1)[H]	DMSO : 250 mg/mL (553.66 mM; Need ultrasonic)	DMSO Solution	46631	10mM * 30uL	https://www.medchemexpress.com/cenisertib.html	Cell Cycle/DNA Damage; Epigenetics; JAK/STAT Signaling; PI3K/Akt/mTOR; Protein Tyrosine Kinase/RTK; Stem Cell/Wnt
HYCPK9926	HY-16576	TCS-PIM-1-4a	B3	N/A	327033-36-3	273.23	Apoptosis; Pim	Free Base	TCS-PIM-1-4a (SMI-4a) is a pan-Pim kinases inhibitor that blocks mTORC1 activity via activation of AMPK. TCS-PIM-1-4a kills a wide range of both myeloid and lymphoid cell lines (IC50 values ranging from 0.8 μM to 40 μM)[1][2].	O=C(NC/1=O)SC1=C\C2=CC=CC(C(F)(F)F)=C2	DMSO : ≥ 100 mg/mL (365.99 mM)	DMSO Solution	07640	10mM * 30uL	https://www.medchemexpress.com/TCS-PIM-1-4a.html	Apoptosis; JAK/STAT Signaling
HYCPK9926	HY-16563	Narciclasine	B4	N/A	29477-83-6	307.26	ROCK	Free Base	Narciclasine is a plant growth modulator. Narciclasine modulates the Rho/Rho kinase/LIM kinase/cofilin signaling pathway, greatly increasing GTPase RhoA activity as well as inducing actin stress fiber formation in a RhoA-dependent manner.	O=C1N[C@@]2([H])[C@H](O)[C@H](O)[C@@H](O)C=C2C3=C1C(O)=C4C(OCO4)=C3	DMSO : ≥ 26 mg/mL (84.62 mM)	DMSO Solution	65465	10mM * 30uL	https://www.medchemexpress.com/Narciclasine.html	Cell Cycle/DNA Damage; Cytoskeleton; Stem Cell/Wnt; TGF-beta/Smad
HYCPK9926	HY-16590	X-376	B5	N/A	1365267-27-1	547.41	ALK; c-Met/HGFR	Free Base	X-376 is a potent and highly specific ALK tyrosine kinase inhibitor (TKI) (IC50=0.61 nM). X-376 is a less potent inhibitor of MET (IC50=0.69 nM). X-376 displays potent anti-tumor activity[1].	O=C(C1=NN=C(N)C(O[C@@H](C2=C(Cl)C=CC(F)=C2Cl)C)=C1)NC3=CC=C(C(N4CCN(C)CC4)=O)C=C3	DMSO : 100 mg/mL (182.68 mM; Need ultrasonic)	DMSO Solution	22731	10mM * 30uL	https://www.medchemexpress.com/Ensartinib.html	Protein Tyrosine Kinase/RTK
HYCPK9926	HY-19700	trans-Zeatin	B6	N/A	1637-39-4	219.24	Endogenous Metabolite; ERK; MEK	Free Base	trans-Zeatin is a plant cytokinin, which plays an important role in cell growth, differentiation, and division; trans-Zeatin also inhibits UV-induced MEK/ERK activation.	OC/C(C)=C/CNC1=C2N=CNC2=NC=N1	DMSO : 25 mg/mL (114.03 mM; Need ultrasonic)	DMSO Solution	29992	10mM * 30uL	https://www.medchemexpress.com/trans-Zeatin.html	MAPK/ERK Pathway; Metabolic Enzyme/Protease; Stem Cell/Wnt
HYCPK9926	HY-135954A	PDK4-IN-1 (hydrochloride)	B7	N/A	2310262-11-2	393.87	Apoptosis; PDHK	Hydrochloride	PDK4-IN-1 hydrochloride is an anthraquinone derivative and a potent and orally active pyruvate dehydrogenase kinase 4 (PDK4) inhibitor with an IC50 value of 84 nM. PDK4-IN-1 hydrochloride potently represses cellular transformation and cellular proliferation and induces apoptosis. PDK4-IN-1 hydrochloride has antidiabetic, anticancer and anti-allergic activity[1].	[H]Cl.O=C1C2=C(C=CC=C2)C(C3=CC=CC(C4=CN(C5CCNCC5)N=C4)=C13)=O	DMSO : 125 mg/mL (317.36 mM; Need ultrasonic)	DMSO Solution	64071	10mM * 30uL	https://www.medchemexpress.com/pdk4-in-1-hydrochloride.html	Apoptosis; Metabolic Enzyme/Protease
HYCPK9926	HY-10338	Foretinib	B8	N/A	849217-64-7	632.65	c-Met/HGFR; VEGFR	Free Base	Foretinib is a multi-target tyrosine kinase inhibitor with IC50s of 0.4 nM and 0.9 nM for Met and KDR.	O=C(NC1=CC=C(C(F)=C1)OC2=C3C=C(C(OCCCN4CCOCC4)=CC3=NC=C2)OC)C5(CC5)C(NC6=CC=C(C=C6)F)=O	DMSO : ≥ 38 mg/mL (60.06 mM)	DMSO Solution	23056	10mM * 30uL	https://www.medchemexpress.com/Foretinib.html	Protein Tyrosine Kinase/RTK
HYCPK9926	HY-108419	WHI-P258	B9	N/A	21561-09-1	281.31	JNK	Free Base	WHI-P258, a quinazoline compound, binds to the active site of JAK3 with an estimated Ki of 72 μM. WHI-P258 does not inhibit JAK3 and does not affect the thrombin-induced aggregation of platelets even at 100 μM[1][2].	COC1=CC2=NC=NC(NC3=CC=CC=C3)=C2C=C1OC	DMSO : 31.25 mg/mL (111.09 mM; Need ultrasonic)	DMSO Solution	50195	10mM * 30uL	https://www.medchemexpress.com/whi-p258.html	MAPK/ERK Pathway
HYCPK9926	HY-108599A	DCPLA-ME	B10	N/A	56687-67-3	322.53	PKC		DCPLA-ME, the methyl ester form of DCPLA, is a potent PKCε activator for use in the treatment of neurodegenerative diseases[1].	O=C(OC)CCCCCCCC1C(CC2C(CCCCC)C2)C1	DMSO : 15.62 mg/mL (48.43 mM; Need ultrasonic)	DMSO Solution	47136	10mM * 30uL	https://www.medchemexpress.com/dcpla-me.html	Epigenetics; TGF-beta/Smad
HYCPK9926	HY-10340B	Tirbanibulin (Mesylate)	B11	N/A	1080645-95-9	527.63	Microtubule/Tubulin; Src	Mesylate	Tirbanibulin Mesylate (KX2-391 Mesylate) is an inhibitor of Src that targets the peptide substrate site of Src, with GI50 of 9-60 nM in cancer cell lines.	O=C(NCC1=CC=CC=C1)CC2=NC=C(C3=CC=C(OCCN4CCOCC4)C=C3)C=C2.CS(=O)(O)=O	DMSO : 100 mg/mL (189.53 mM; Need ultrasonic)	DMSO Solution	22460	10mM * 30uL	https://www.medchemexpress.com/KX2-391-Mesylate.html	Cell Cycle/DNA Damage; Cytoskeleton; Protein Tyrosine Kinase/RTK
HYCPK9926	HY-15457	Triciribine	C2	N/A	35943-35-2	320.30	Akt; DNA/RNA Synthesis; HIV	Free Base	Triciribine is a DNA synthesis inhibitor, also inhibits Akt and HIV-1/2 with IC50 of 130 nM, and 0.02-0.46 μM, respectively.	OC[C@H]1O[C@H]([C@H](O)[C@@H]1O)N2C3=NC=NC4=C3C(C(N)=NN4C)=C2	DMSO : 100 mg/mL (312.21 mM; Need ultrasonic)	DMSO Solution	16831	10mM * 30uL	https://www.medchemexpress.com/Triciribine.html	Anti-infection; Cell Cycle/DNA Damage; PI3K/Akt/mTOR
HYCPK9926	HY-50878	Crizotinib	C3	N/A	877399-52-5	450.34	ALK; Autophagy; c-Met/HGFR; ROS	Free Base	Crizotinib (PF-02341066) is an orally bioavailable, ATP-competitive ALK and c-Met inhibitor with IC50s of 20 and 8 nM, respectively. Crizotinib inhibits tyrosine phosphorylation of NPM-ALK and tyrosine phosphorylation of c-Met with IC50s of 24 and 11 nM in cell-based assays, respectively. Crizotinib is also a ROS1 inhibitor. Crizotinib has effective tumor growth inhibition[1][2][3].	ClC1=C(F)C=CC(Cl)=C1[C@H](OC2=CC(C3=CN(N=C3)C4CCNCC4)=CN=C2N)C	DMSO : 12.5 mg/mL (27.76 mM; Need ultrasonic)	DMSO Solution	06049	10mM * 30uL	https://www.medchemexpress.com/Crizotinib.html	Autophagy; Protein Tyrosine Kinase/RTK
HYCPK9926	HY-15427A	GDC-0834 (Racemate)	C4	N/A	1133432-46-8	596.74	Btk	Free Base	GDC-0834 Racemate is the racemate form of GDC-0834, which is a potent and selective BTK inhibitor with in vitro IC50s of 5.9 and 6.4 nM in biochemical and cellular assays, respectively. IC50 value: 5.9 nM/6.4 nM(biochemical/cellular assay) [1] Target: BTK in vitro: GDC-0834 inhibited BTK with an in vitro IC(50) of 5.9 and 6.4 nM in biochemical and cellular assays, respectively, and in vivo IC(50)…	O=C(C1=CC(CCCC2)=C2S1)NC3=CC=CC(C(N=C4NC5=CC=C(C6N(C)CCN(C)C6=O)C=C5)=CN(C)C4=O)=C3C	DMSO : ≥ 49 mg/mL (82.11 mM)	DMSO Solution	12298	10mM * 30uL	https://www.medchemexpress.com/GDC-0834-Racemate.html	Protein Tyrosine Kinase/RTK
HYCPK9926	HY-15504	RGB-286638	C5	N/A	784210-87-3	618.55	CDK; GSK-3; JAK; MEK	Hydrochloride	RGB-286638 is a CDK inhibitor that inhibits the kinase activity of cyclin T1-CDK9, cyclin B1-CDK1, cyclin E-CDK2, cyclin D1-CDK4, cyclin E-CDK3, and p35-CDK5 with IC50s of 1, 2, 3, 4, 5 and 5 nM, respectively; also inhibits GSK-3β, TAK1, Jak2 and MEK1, with IC50s of 3, 5, 50, and 54 nM.	O=C(NN1CCOCC1)NC2=CC=CC(C3=C4C(C5=CC=C(CN6CCN(CCOC)CC6)C=C5)=NN3)=C2C4=O.[H]Cl.[H]Cl	DMSO : ≥ 150 mg/mL (242.50 mM)	DMSO Solution	47906	10mM * 30uL	https://www.medchemexpress.com/RGB-286638.html	Cell Cycle/DNA Damage; Epigenetics; JAK/STAT Signaling; MAPK/ERK Pathway; PI3K/Akt/mTOR; Stem Cell/Wnt
HYCPK9926	HY-15323	PRT062607 (Hydrochloride)	C6	N/A	1370261-97-4	429.91	Syk	Hydrochloride	PRT062607 Hydrochloride (P505-15 Hydrochloride) is a highly specific and potent inhibitor of purified Syk (IC50 1-2 nM).	NC(C1=CN=C(N[C@H]2[C@@H](N)CCCC2)N=C1NC3=CC=CC(N4N=CC=N4)=C3)=O.[H]Cl	DMSO : ≥ 33 mg/mL (76.76 mM); H2O : ≥ 50 mg/mL (116.30 mM)	DMSO Solution	18939	10mM * 30uL	https://www.medchemexpress.com/PRT062607-Hydrochloride.html	Protein Tyrosine Kinase/RTK
HYCPK9926	HY-117155	PKI-166	C7	N/A	187724-61-4	330.38	EGFR	Free Base	PKI-166 is a potent, selective and orally bioavailable EGFR tyrosine kinase inhibitor, with an IC50 of 0.7 nM[1].	OC1=CC=C(C2=CC3=C(N=CN=C3N2)N[C@@H](C4=CC=CC=C4)C)C=C1	10 mM in DMSO	DMSO Solution	58217	10mM * 30uL	https://www.medchemexpress.com/pki-166.html	JAK/STAT Signaling; Protein Tyrosine Kinase/RTK
HYCPK9926	HY-16749	Pexidartinib	C8	N/A	1029044-16-3	417.81	Apoptosis; c-Fms; c-Kit	Free Base	Pexidartinib (PLX-3397) is a potent, orally active, selective, and ATP-competitive colony stimulating factor 1 receptor (CSF1R or M-CSFR) and c-Kit inhibitor, with IC50s of 20 and 10 nM, respectively. Pexidartinib (PLX-3397) exhibits 10- to 100-fold selectivity for c-Kit and CSF1R over other related kinases. Pexidartinib (PLX-3397) induces cell apoptosis and has anti-tumor activity[1].	FC(C1=CC=C(CNC2=NC=C(CC3=CNC4=NC=C(Cl)C=C43)C=C2)C=N1)(F)F	DMSO : 50 mg/mL (119.67 mM; Need ultrasonic); H2O : < 0.1 mg/mL (insoluble)	DMSO Solution	41710	10mM * 30uL	https://www.medchemexpress.com/Pexidartinib.html	Apoptosis; Protein Tyrosine Kinase/RTK
HYCPK9926	HY-12422A	Voruciclib (hydrochloride)	C9	N/A	1000023-05-1	506.30	CDK	Hydrochloride	Voruciclib hydrochloride is an orally active and selective CDK inhibitor with Ki values of 0.626 nM-9.1 nM. Voruciclib hydrochloride potently blocks CDK9, the transcriptional regulator of MCL-1. Voruciclib hydrochloride represses expression of MCL-1 in multiple models of diffuse large B-cell lymphoma (DLBCL)[1].	Cl[H].O=C1C=C(C2=CC=C(C(F)(F)F)C=C2Cl)OC3=C([C@H]4[C@H](CO)N(C)CC4)C(O)=CC(O)=C13	DMSO : ≥ 250 mg/mL (493.78 mM)	DMSO Solution	45879	10mM * 30uL	https://www.medchemexpress.com/voruciclib-hydrochloride.html	Cell Cycle/DNA Damage
HYCPK9926	HY-123952	RTC-5	C10	N/A	1423077-49-9	510.96	EGFR	Free Base	RTC-5 is an optimized phenothiazine with anti-cancer potency. RTC-5 demonstrates efficacy against a xenograft model of an EGFR driven cancer, its effects is attributed to concomitant negative regulation of PI3K-AKT and RAS-ERK signaling[1].	O=S(C1=CC=C(OC(F)(F)F)C=C1)(NCCCN2C3=CC(Cl)=CC=C3CCC4=CC=CC=C42)=O	DMSO : 15 mg/mL (29.36 mM; Need ultrasonic)	DMSO Solution	59171	10mM * 30uL	https://www.medchemexpress.com/rtc-5.html	JAK/STAT Signaling; Protein Tyrosine Kinase/RTK
HYCPK9926	HY-12445	CDKI-73	C11	N/A	1421693-22-2	394.45	Apoptosis; CDK	Free Base	CDKI-73 is a potent CDK9 inhibitor with Ki of 4 nM; shows selective toxicity to CLL cells(LD50=80 nM) versus normal B cell and normal CD34+ cell(LD50>20 uM). IC50 value: 4 nM/80 nM(Ki/LD50) [1] Target: CDK9 inhibitor in vitro: CDKI-73 was cytotoxic to all of the CLL samples tested (n = 38) with a mean LD50 value of 0.08μM ± 0.10 μM following exposure to drug for 48h. In contrast, normal B-lymphoc…	CNC1=NC(C)=C(C2=C(F)C=NC(NC3=CC(S(=O)(N)=O)=CC=C3)=N2)S1	DMSO : ≥ 52 mg/mL (131.83 mM); H2O : < 0.1 mg/mL (insoluble)	DMSO Solution	40910	10mM * 30uL	https://www.medchemexpress.com/CDKI-73.html	Apoptosis; Cell Cycle/DNA Damage
HYCPK9926	HY-15617	JNK-IN-7	D2	N/A	1408064-71-0	493.56	JNK	Free Base	JNK-IN-7 is a potent JNK inhibitor with IC50 of 1.5, 2 and 0.7 nM for JNK1, JNK2 and JNK3, respectively.	O=C(C1=CC(NC(/C=C/CN(C)C)=O)=CC=C1)NC(C=C2)=CC=C2NC3=NC=CC(C4=CN=CC=C4)=N3	H2O : < 0.1 mg/mL (insoluble); DMSO : 33.33 mg/mL (67.53 mM; Need ultrasonic)	DMSO Solution	09755	10mM * 30uL	https://www.medchemexpress.com/jnk-in-7.html	MAPK/ERK Pathway
HYCPK9926	HY-10395	PD173955	D3	N/A	260415-63-2	443.35	Apoptosis; Bcr-Abl; Src	Free Base	PD173955 is src family-selective tyrosine kinase inhibitor with IC50 of ~22 nM for Src, Yes and Abl kinase; less potent for FGFRα and no activity on InsR and PKC. IC50 value: 22 nM Target: Src kinase inhibitor in vitro: PD173955 inhibits the growth of MDA-MB-468 and MCF-7 breast cancer cells with IC50s of 500 nM and 1 μM, respectively, with an accumulation of suspended cells. Cells treated with P…	O=C1C(C2=C(Cl)C=CC=C2Cl)=CC3=CN=C(NC4=CC=CC(SC)=C4)N=C3N1C	DMSO : ≥ 32 mg/mL (72.18 mM)	DMSO Solution	28600	10mM * 30uL	https://www.medchemexpress.com/PD173955.html	Apoptosis; Protein Tyrosine Kinase/RTK
HYCPK9926	HY-13022	CC-401 (hydrochloride)	D4	N/A	1438391-30-0	424.93	JNK	Hydrochloride	CC-401 hydrochloride is a potent inhibitor of all three forms of JNK with Ki of 25 to 50 nM.	C1(C2=CC=CC(OCCN3CCCCC3)=C2)=NNC4=C1C=C(C=C4)C5=NC=NN5.Cl	DMSO : 100 mg/mL (235.33 mM; Need ultrasonic)	DMSO Solution	10514	10mM * 30uL	https://www.medchemexpress.com/CC-401-hydrochloride.html	MAPK/ERK Pathway
HYCPK9926	HY-15465	KN-93	D5	N/A	139298-40-1	501.04	Autophagy; CaMK	Free Base	KN-93 is a cell-permeable, reversible and competitive inhibitor calmodulin-dependent kinase type II (CaMKII) with a Ki of 370 nM.	O=S(C1=CC=C(OC)C=C1)(N(C2=CC=CC=C2CN(C/C=C/C3=CC=C(Cl)C=C3)C)CCO)=O	DMSO : ≥ 50 mg/mL (99.79 mM)	DMSO Solution	07701	10mM * 30uL	https://www.medchemexpress.com/KN-93.html	Autophagy; Neuronal Signaling
HYCPK9926	HY-15495	Tanzisertib	D6	N/A	899805-25-5	448.44	JNK	Free Base	Tanzisertib (CC-930) is a potent JNK1/2/3 inhibitor with IC50s of 61/7/6 nM, respectively.	O[C@H]1CC[C@H](NC2=NC=C3N=C(NC4=C(F)C=C(F)C=C4F)N([C@@H]5COCC5)C3=N2)CC1	DMSO : ≥ 33 mg/mL (73.59 mM)	DMSO Solution	09427	10mM * 30uL	https://www.medchemexpress.com/cc-930.html	MAPK/ERK Pathway
HYCPK9926	HY-10431	SB-431542	D7	N/A	301836-41-9	384.39	TGF-β Receptor	Free Base	SB-431542 is a potent and selective inhibitor of ALK5/TGF-β type I Receptor with an IC50 value of 94 nM[1].	O=C(C1=CC=C(C=C1)C2=NC(C3=CC=C4OCOC4=C3)=C(N2)C5=NC=CC=C5)N	DMSO : ≥ 40 mg/mL (104.06 mM); Ethanol : 11.17 mg/mL (29.06 mM; Need ultrasonic and warming)	DMSO Solution	31895	10mM * 30uL	https://www.medchemexpress.com/SB-431542.html	TGF-beta/Smad
HYCPK9926	HY-12050	CP-673451	D8	N/A	343787-29-1	417.50	PDGFR	Free Base	CP-673451 is a potent and selective inhibitor of PDGFR with IC50s of 10 and 1 nM for PDGFRα and PDGFRβ, respectively.	NC1CCN(C2=C3N=C(C=CC3=CC=C2)N4C=NC5=CC(OCCOC)=CC=C54)CC1	DMSO : ≥ 100 mg/mL (239.52 mM)	DMSO Solution	17172	10mM * 30uL	https://www.medchemexpress.com/CP-673451.html	Protein Tyrosine Kinase/RTK
HYCPK9926	HY-50094	Pictilisib	D9	N/A	957054-30-7	513.64	Apoptosis; Autophagy; PI3K	Free Base	Pictilisib (GDC-0941) is a potent inhibitor of PI3Kα/δ with an IC50 of 3 nM, with modest selectivity against p110β (11-fold) and p110γ (25-fold).	CS(N1CCN(CC2=CC3=C(C(N4CCOCC4)=NC(C5=CC=CC6=C5C=NN6)=N3)S2)CC1)(=O)=O	DMSO : ≥ 100 mg/mL (194.69 mM)	DMSO Solution	32293	10mM * 30uL	https://www.medchemexpress.com/GDC-0941.html	Apoptosis; Autophagy; PI3K/Akt/mTOR
HYCPK9926	HY-10497	BMS-794833	D10	N/A	1174046-72-0	468.84	c-Met/HGFR; VEGFR	Free Base	BMS-794833 is a VEGFR2 and Met inhibitor extracted from patent WO2009094417, compound example 1; has IC50s of 15 and 1.7 nM, respectively.	ClC1=C(OC2=CC=C(NC(C3=CNC=C(C4=CC=C(F)C=C4)C3=O)=O)C=C2F)C=CN=C1N	DMSO : ≥ 100 mg/mL (213.29 mM); H2O : < 0.1 mg/mL (insoluble)	DMSO Solution	15750	10mM * 30uL	https://www.medchemexpress.com/BMS-794833.html	Protein Tyrosine Kinase/RTK
HYCPK9926	HY-15002	AST 487	D11	N/A	630124-46-8	529.56	Bcr-Abl; c-Kit; FLT3; RET; VEGFR	Free Base	AST 487 is a RET kinase inhibitor with IC50 of 880 nM, inhibits RET autophosphorylation and activation of downstream effectors, also inhibits Flt-3 with IC50 of 520 nM.	O=C(NC1=CC=C(OC2=NC=NC(NC)=C2)C=C1)NC3=CC=C(CN4CCN(CC)CC4)C(C(F)(F)F)=C3	DMSO : ≥ 100 mg/mL (188.84 mM)	DMSO Solution	07302	10mM * 30uL	https://www.medchemexpress.com/AST-487.html	Protein Tyrosine Kinase/RTK
HYCPK9926	HY-103018	Gusacitinib	E2	N/A	1425381-60-7	460.53	JAK; Syk	Free Base	Gusacitinib (ASN-002) is an orally active and potent dual inhibitor of spleen tyrosine kinase (SYK) and janus kinase (JAK) with IC50 values of 5-46 nM. Gusacitinib has anti-cancer activity in both solid and hematological tumor types[1].	N#CCC1CCN(C2=NC(NC3=CC=C(N4CCC(O)CC4)C=C3)=C5C(C=NNC5=O)=N2)CC1	DMSO : 100 mg/mL (217.14 mM; Need ultrasonic)	DMSO Solution	42638	10mM * 30uL	https://www.medchemexpress.com/ASN-002.html	Epigenetics; JAK/STAT Signaling; Protein Tyrosine Kinase/RTK; Stem Cell/Wnt
HYCPK9926	HY-101572	MHP	E3	N/A	1104874-94-3	293.36	SPHK	Free Base	MHP (Methyl caprooyl tyrosinate) is an activator of sphingosine kinase (SPHK1), and significantly stimulates CAMP mRNA and protein production. MHP (Methyl caprooyl tyrosinate) enhances antimicrobial defense and innate immunity[1].	OC(C=C1)=CC=C1C[C@@H](C(OC)=O)NC(CCCCC)=O	DMSO : ≥ 100 mg/mL (340.88 mM); H2O : < 0.1 mg/mL (insoluble)	DMSO Solution	27282	10mM * 30uL	https://www.medchemexpress.com/MHP.html	Immunology/Inflammation
HYCPK9926	HY-15605	Encorafenib	E4	N/A	1269440-17-6	540.01	Raf	Free Base	Encorafenib (LGX818) is a highly potent BRAF inhibitor with selective anti-proliferative and apoptotic activity in cells expressing BRAFV600E (EC50=4 nM).	O=C(OC)N[C@@H](C)CNC1=NC=CC(C2=CN(C(C)C)N=C2C3=CC(Cl)=CC(NS(=O)(C)=O)=C3F)=N1	DMSO : 50 mg/mL (92.59 mM; Need ultrasonic)	DMSO Solution	12501	10mM * 30uL	https://www.medchemexpress.com/LGX818.html	MAPK/ERK Pathway
HYCPK9926	HY-15769	WHI-P180	E5	N/A	211555-08-7	297.31	EGFR; RET; VEGFR	Free Base	WHI-P180 (Janex 3) is a multi-kinase inhibitor; inhibits RET, KDR and EGFR with IC50s of 5 nM, 66 nM and 4 μM, respectively.	COC1=CC2=NC=NC(NC3=CC=CC(O)=C3)=C2C=C1OC	DMSO : 25 mg/mL (84.09 mM; Need ultrasonic); H2O : < 0.1 mg/mL (insoluble)	DMSO Solution	09882	10mM * 30uL	https://www.medchemexpress.com/whi-p180.html	JAK/STAT Signaling; Protein Tyrosine Kinase/RTK
HYCPK9926	HY-101215	Evobrutinib	E6	N/A	1415823-73-2	429.51	Btk	Free Base	Evobrutinib (M2951) is an orally active, potent, highly selective and irreversibly covalent BTK inhibitor, with an IC50 of 8.9 nM. Evobrutinib (M2951) can be used for the research of autoimmune diseases[1].	C=CC(N1CCC(CNC2=NC=NC(N)=C2C3=CC=C(OC4=CC=CC=C4)C=C3)CC1)=O	DMSO : 33.33 mg/mL (77.60 mM; Need ultrasonic)	DMSO Solution	23945	10mM * 30uL	https://www.medchemexpress.com/Evobrutinib.html	Protein Tyrosine Kinase/RTK
HYCPK9926	HY-114414	HDACs/mTOR Inhibitor 1	E7	N/A	2271413-06-8	566.65	Apoptosis; HDAC; mTOR	Free Base	HDACs/mTOR Inhibitor 1 is a dual Histone Deacetylases (HDACs) and mammalian target of Rapamycin (mTOR) target inhibitor for treating hematologic malignancies, with IC50s of 0.19 nM, 1.8 nM, 1.2 nM and >500 nM for HDAC1, HDAC6, mTOR and PI3Kα, respectively. HDACs/mTOR Inhibitor 1 stimulates cell cycle arrest in G0/G1 phase and induce tumor cell apoptosis with low toxicity in vivo[1].	O=C(NO)CCCCCCN1C2=NC(C3=CC=C(NC(N4C[C@@H](C)OCC4)=O)C=C3)=NC(N5CCOCC5)=C2C=N1	DMSO : 32.5 mg/mL (57.35 mM; Need ultrasonic)	DMSO Solution	42615	10mM * 30uL	https://www.medchemexpress.com/HDACs-mTOR_Inhibitor_1.html	Apoptosis; Cell Cycle/DNA Damage; Epigenetics; PI3K/Akt/mTOR
HYCPK9926	HY-13281	PIK-75 (hydrochloride)	E8	N/A	372196-77-5	488.74	Apoptosis; DNA-PK; PI3K	Hydrochloride	PIK-75 hydrochloride is a reversible DNA-PK and p110α-selective inhibitor, which inhibits DNA-PK, p110α and p110γ with IC50s of 2, 5.8 and 76 nM, respectively. PIK-75 hydrochloride inhibits p110α >200-fold more potently than p110β (IC50=1.3 μM)[1][2]. PIK-75 hydrochloride induces apoptosis[3].	BrC(C=C1)=CN2C1=NC=C2/C=N/N(S(=O)(C3=C(C=CC([N+]([O-])=O)=C3)C)=O)C.[H]Cl	DMSO : ≥ 30 mg/mL (61.38 mM)	DMSO Solution	13387	10mM * 30uL	https://www.medchemexpress.com/pik-75.html	Apoptosis; Cell Cycle/DNA Damage; PI3K/Akt/mTOR
HYCPK9926	HY-13427	Allitinib tosylate	E9	N/A	1050500-29-2	621.08	EGFR	Tosylate	Allitinib tosylate (AST-1306 (TsOH)) is an orally active and irreversible EGFR and ErbB2 inhibitor with IC50s of 0.5 and 3 nM, respectively. Allitinib tosylate also inhibits ErbB4 with an IC50 of 0.8 nM. Allitinib tosylate is an anilino-quinazoline compound and has anti-cancer activity[1]	FC1=CC=CC(COC2=C(Cl)C=C(NC3=NC=NC4=C3C=C(NC(C=C)=O)C=C4)C=C2)=C1.O=S(C5=CC=C(C)C=C5)(O)=O	DMSO : 50 mg/mL (80.50 mM; Need ultrasonic); H2O : < 0.1 mg/mL (insoluble)	DMSO Solution	08091	10mM * 30uL	https://www.medchemexpress.com/ast-1306-tsoh.html	JAK/STAT Signaling; Protein Tyrosine Kinase/RTK
HYCPK9926	HY-16585	VS-5584	E10	N/A	1246560-33-7	354.41	mTOR; PI3K	Free Base	VS-5584 is a pan-PI3K/mTOR kinase inhibitor with IC50s of 16 nM, 68 nM, 42 nM, 25 nM, and 37 nM for PI3Kα, PI3Kβ, PI3Kδ, PI3Kγ and mTOR, respectively. VS-5584 simultaneously blocks mTORC2 as well as mTORC1.	NC1=NC=C(C2=C3N=C(C)N(C(C)C)C3=NC(N4CCOCC4)=N2)C=N1	DMSO : 33.33 mg/mL (94.04 mM; Need ultrasonic)	DMSO Solution	09924	10mM * 30uL	https://www.medchemexpress.com/vs-5584.html	PI3K/Akt/mTOR
HYCPK9926	HY-15947	Ravoxertinib	E11	N/A	1453848-26-4	440.86	ERK	Free Base	Ravoxertinib (GDC-0994) is an orally bioavailable ERK kinase inhibitor with an IC50 of 6.1 nM and 3.1 nM for ERK1 and ERK2, respectively.	O=C1C=C(C2=NC(NC3=CC=NN3C)=NC=C2)C=CN1[C@@H](C4=CC=C(Cl)C(F)=C4)CO	DMSO : ≥ 35 mg/mL (79.39 mM)	DMSO Solution	24771	10mM * 30uL	https://www.medchemexpress.com/GDC-0994.html	MAPK/ERK Pathway; Stem Cell/Wnt
HYCPK9926	HY-10411	AZ960	F2	N/A	905586-69-8	354.36	Apoptosis; JAK; Parasite; Virus Protease	Free Base	AZ960 is a potent and specific inhibitor of the JAK2 kinase with a Ki of 0.45 nM.	N#CC1=CC(F)=C(NC2=NNC(C)=C2)N=C1N[C@H](C3=CC=C(F)C=C3)C	DMSO : ≥ 30 mg/mL (84.66 mM)	DMSO Solution	23472	10mM * 30uL	https://www.medchemexpress.com/AZ960.html	Anti-infection; Apoptosis; Epigenetics; JAK/STAT Signaling; Stem Cell/Wnt
HYCPK9926	HY-111941	GSK8612	F3	N/A	2361659-62-1	520.33	IKK	Free Base	GSK8612 is a highly selective and potent Tank-binding Kinase-1 (TBK1) inhibitor, with a pIC50 of 6.8 for recombinant TBK1[1].	NS(C1=CC=C(CNC2=C(Br)C=NC(NC3=CN(CC(F)(F)F)N=C3C)=N2)C=C1)(=O)=O	DMSO : ≥ 125 mg/mL (240.23 mM)	DMSO Solution	42552	10mM * 30uL	https://www.medchemexpress.com/gsk8612.html	NF-κB
HYCPK9926	HY-100544	FLLL32	F4	N/A	1226895-15-3	464.55	Apoptosis; JAK; STAT	Free Base	FLLL32, a synthetic analog of curcumina, is a JAK2/STAT3 dual inhibitor with anti-tumor activity. FLLL32 can inhibit the induction of STAT3 phosphorylation by IFNα and IL-6 in breast cancer cells[1][2].	O=C(C1(C(/C=C/C2=CC=C(OC)C(OC)=C2)=O)CCCCC1)/C=C/C3=CC=C(OC)C(OC)=C3	DMSO : 125 mg/mL (269.08 mM; Need ultrasonic); H2O : < 0.1 mg/mL (insoluble)	DMSO Solution	41073	10mM * 30uL	https://www.medchemexpress.com/flll32.html	Apoptosis; Epigenetics; JAK/STAT Signaling; Stem Cell/Wnt
HYCPK9926	HY-13867	Bisindolylmaleimide I	F5	N/A	133052-90-1	412.48	PKC	Free Base	Bisindolylmaleimide I (GF109203X) is a highly selective, cell-permeable, and reversible protein kinase C (PKC) inhibitor with a Ki of 14 nM.	O=C(C(C1=CN(CCCN(C)C)C2=C1C=CC=C2)=C3C4=CNC5=C4C=CC=C5)NC3=O	DMSO : ≥ 32 mg/mL (77.58 mM)	DMSO Solution	23241	10mM * 30uL	https://www.medchemexpress.com/Bisindolylmaleimide-I.html	Epigenetics; TGF-beta/Smad
HYCPK9926	HY-10346A	AV-412 (free base)	F6	N/A	451492-95-8	507.00	EGFR	Free Base	AV-412 free base (MP-412 free base) is an EGFR inhibitor with IC50s of 0.75, 0.5, 0.79, 2.3, 19 nM for EGFR, EGFRL858R, EGFRT790M, EGFRL858R/T790M and ErbB2, respectively.	O=C(C=C)NC1=CC2=C(NC3=CC=C(C(Cl)=C3)F)N=CN=C2C=C1C#CC(C)(C)N(CC4)CCN4C	DMSO : ≥ 50 mg/mL (98.62 mM)	DMSO Solution	11609	10mM * 30uL	https://www.medchemexpress.com/AV-412-free-base.html	JAK/STAT Signaling; Protein Tyrosine Kinase/RTK
HYCPK9926	HY-10230	Midostaurin	F7	N/A	120685-11-2	570.64	PKC	Free Base	Midostaurin (PKC412; CGP 41251) is a multi-targeted protein kinase inhibitor which inhibits PKCα/β/γ, Syk, Flk-1, Akt, PKA, c-Kit, c-Fgr, c-Src, FLT3, PDFRβ and VEGFR1/2 with IC50s ranging from 22-500 nM[1][2].	O=C(C1=CC=CC=C1)N(C)[C@H]2[C@@H](OC)[C@@]3(C)N(C4=C5C=CC=C4)C6=C5C7=C(C(NC7)=O)C8=C6N(C9=CC=CC=C98)[C@@](O3)([H])C2	DMSO : ≥ 50 mg/mL (87.62 mM); H2O : < 0.1 mg/mL (insoluble)	DMSO Solution	30118	10mM * 30uL	https://www.medchemexpress.com/PKC412.html	Epigenetics; TGF-beta/Smad
HYCPK9926	HY-112782	VTX-27	F8	N/A	1321924-70-2	418.90	PKC	Free Base	VTX-27 is a selective protein kinase C θ (PKC θ) inhibitor, with Kis of 0.08 nM and 16 nM for PKC θ and PKC δ.	FC1=C(N=C(N2C[C@@](NCC2)([H])[C@](C)(O)C(C)C)C(Cl)=C1)C3=NNC4=NC=CC=C34	DMSO : 125 mg/mL (298.40 mM; Need ultrasonic)	DMSO Solution	34673	10mM * 30uL	https://www.medchemexpress.com/VTX-27.html	Epigenetics; TGF-beta/Smad
HYCPK9926	HY-N6631	7-Methoxyisoflavone	F9	N/A	1621-56-3	252.26	AMPK	Free Base	7-Methoxyisoflavone is an isoflavone derivative and also an activator of adenosine monophosphate-activated protein kinase (AMPK).	O=C1C(C2=CC=CC=C2)=COC3=CC(OC)=CC=C13	DMSO : 25 mg/mL (99.10 mM; Need ultrasonic); H2O : < 0.1 mg/mL (insoluble)	DMSO Solution	28790	10mM * 30uL	https://www.medchemexpress.com/7-Methoxyisoflavone.html	Epigenetics; PI3K/Akt/mTOR
HYCPK9926	HY-111363	MK8722	F10	N/A	1394371-71-1	449.89	AMPK	Free Base	MK8722 is a potent and systemic pan-AMPK activator.	O[C@H]1[C@@]([C@]2([H])OC1)([H])OC[C@H]2OC3=NC4=NC(C(C=C5)=CC=C5C6=CC=CC=C6)=C(Cl)C=C4N3	DMSO : ≥ 62.5 mg/mL (138.92 mM)	DMSO Solution	39436	10mM * 30uL	https://www.medchemexpress.com/MK8722.html	Epigenetics; PI3K/Akt/mTOR
HYCPK9926	HY-19631B	Ilginatinib hydrochloride	F11	N/A	1239358-85-0	425.89	JAK	Hydrochloride	Ilginatinib hydrochloride (NS-018 hydrochloride) is a highly active and orally bioavailable JAK2 inhibitor, with an IC50 of 0.72 nM, 46-, 54-, and 31-fold selectivity for JAK2 over JAK1 (IC50, 33 nM), JAK3 (IC50, 39 nM), and Tyk2 (IC50, 22 nM).	[H]Cl.CN1N=CC(C2=CC(N[C@H](C3=CC=C(F)C=C3)C)=NC(NC4=NC=CN=C4)=C2)=C1	DMSO : ≥ 35 mg/mL (82.18 mM); H2O : 2 mg/mL (4.70 mM; Need ultrasonic)	DMSO Solution	21481	10mM * 30uL	https://www.medchemexpress.com/NS-018-hydrochloride.html	Epigenetics; JAK/STAT Signaling; Stem Cell/Wnt
HYCPK9926	HY-15480	NSC 42834	G2	N/A	195371-52-9	344.45	JAK	Free Base	NSC 42834 (JAK2 Inhibitor V), a novel specific inhibitor of Jak2, inhibits Jak2-V617F and Jak2-WT autophosphorylation in a dose-dependent manner but was not cytotoxic to cells at concentrations that inhibited kinase activity.	O=C(C1=CC=CC=C1)C(CCC2=NC=CC=C2)(C)CCC3=NC=CC=C3	DMSO : ≥ 100 mg/mL (290.32 mM); Ethanol : 100 mg/mL (290.32 mM; Need ultrasonic)	DMSO Solution	12799	10mM * 30uL	https://www.medchemexpress.com/NSC-42834.html	Epigenetics; JAK/STAT Signaling; Stem Cell/Wnt
HYCPK9926	HY-10425	A-443654	G3	N/A	552325-16-3	397.47	Akt	Free Base	A-443654 is a pan-Akt inhibitor and has equal potency against Akt1, Akt2, or Akt3 within cells (Ki=160 pM)[1].	N[C@H](COC1=CN=CC(C2=CC3=C(NN=C3C)C=C2)=C1)CC4=CNC5=CC=CC=C54	DMSO : ≥ 100 mg/mL (251.59 mM)	DMSO Solution	09539	10mM * 30uL	https://www.medchemexpress.com/A-443654.html	PI3K/Akt/mTOR
HYCPK9926	HY-52101A	FMK	G4	N/A	821794-92-7	342.37	Ribosomal S6 Kinase (RSK)	Free Base	FMK is a an irreversible RSK2 kinase inhibitor, that covalently modifies the C-terminal kinase domain of RSK.	FCC(C1=C(C2=C(N=CN=C2N1CCCO)N)C3=CC=C(C=C3)C)=O	H2O : < 0.1 mg/mL (insoluble); DMSO : 100 mg/mL (292.08 mM; Need ultrasonic)	DMSO Solution	13479	10mM * 30uL	https://www.medchemexpress.com/FMK.html	MAPK/ERK Pathway
HYCPK9926	HY-10108	LY294002	G5	N/A	154447-36-6	307.34	Apoptosis; Autophagy; Casein Kinase; DNA-PK; PI3K	Free Base	LY294002 (NSC 697286; SF 1101) is a broad-spectrum inhibitor of PI3K with IC50s of 0.5, 0.57, and 0.97 μM for PI3Kα, PI3Kδ and PI3Kβ, respectively[1]. LY294002 also inhibits CK2 with an IC50 of 98 nM[2]. LY294002 is a competitive DNA-PK inhibitorr that binds reversibly to the kinase domain of DNA-PK with an IC50 of 1.4?μM. LY294002 is an autophagy and apoptosis activator[3].	O=C1C=C(OC2=C1C=CC=C2C3=CC=CC=C3)N4CCOCC4	DMSO : 41.67 mg/mL (135.58 mM; Need ultrasonic)	DMSO Solution	41607	10mM * 30uL	https://www.medchemexpress.com/LY294002.html	Apoptosis; Autophagy; Cell Cycle/DNA Damage; PI3K/Akt/mTOR; Stem Cell/Wnt
HYCPK9926	HY-122022	JR-AB2-011	G6	N/A		398.28	mTOR	Free Base	JR-AB2-011 is a selective mTORC2 inhibitor with an IC50 value of 0.36 μM. JR-AB2-011 inhibits mTORC2 activity by blocking Rictor-mTOR association (Ki: 0.19 μM). JR-AB2-011 has anti-glioblastoma multiforme (GBM) properties[1].	ClC1=C(Cl)C=C(NC(N2/C(SC(C)C2)=N/C3=CC=C(F)C=C3)=O)C=C1	H2O : < 0.1 mg/mL (insoluble); DMSO : 62.5 mg/mL (156.92 mM; Need ultrasonic)	DMSO Solution	41120	10mM * 30uL	https://www.medchemexpress.com/JR-AB2-011.html	PI3K/Akt/mTOR
HYCPK9926	HY-112842	MBQ-167	G7	N/A	2097938-73-1	338.41	CDK; Ras	Free Base	MBQ-167 is a dual Rac/Cdc42 inhibitor, with IC50s of 103 nM for Rac 1/2/3 and 78 nM for Cdc42 in MDA-MB-231 cells, respectively.	CCN1C2=C(C3=C1C=CC=C3)C=C(N4N=NC=C4C5=CC=CC=C5)C=C2	H2O : < 0.1 mg/mL (insoluble); DMSO : 155 mg/mL (458.02 mM; Need ultrasonic)	DMSO Solution	33655	10mM * 30uL	https://www.medchemexpress.com/MBQ-167.html	Cell Cycle/DNA Damage; GPCR/G Protein
HYCPK9926	HY-112140	JH-VIII-157-02	G8	N/A	1639422-97-1	465.55	ALK	Free Base	JH-VIII-157-02 is a structural analogue of alectinib, acts as an ALK inhibitor, and shows an IC50 of 2 nM for echinoderm microtubule-associated protein-like 4-ALK (EML4-ALK) G1202R in cells.	O=C(N(C)C)CN1N=CC(C2=C(CC)C=C3C(C(C)(C)C(NC4=C5C=CC(C#N)=C4)=C5C3=O)=C2)=C1	DMSO : ≥ 25 mg/mL (53.70 mM)	DMSO Solution	31361	10mM * 30uL	https://www.medchemexpress.com/JH-VIII-157-02.html	Protein Tyrosine Kinase/RTK
HYCPK9926	HY-18086	TCS PIM-1 1	G9	N/A	491871-58-0	367.20	Pim	Free Base	TCS PIM-1 1 (SC 204330) is a potent, selective and ATP-competitive Pim-1 kianse inhibitor with an IC50 of 50 nM, displays good selectivity over Pim-2 and MEK1/MEK2 (IC50s >20000 nM)[1].	OC1=C(C(N2)=CC(C3=CC=CC=C3)=C(C#N)C2=O)C=C(Br)C=C1	DMSO : 100 mg/mL (272.33 mM; Need ultrasonic)	DMSO Solution	11325	10mM * 30uL	https://www.medchemexpress.com/TCS-PIM-1-1.html	JAK/STAT Signaling
HYCPK9926	HY-16997	Itacitinib	G10	N/A	1334298-90-6	553.51	JAK	Free Base	Itacitinib (INCB039110) is an orally active and selective inhibitor of JAK1 with an IC50 of 2 nM for human JAK1. Itacitinib shows >20-fold selectivity for JAK1 over JAK2 and >100-fold over JAK3 and TYK2; Itacitinib is used in the research of myelofibrosis[1][2].	N#CCC1(N2N=CC(C3=C4C(NC=C4)=NC=N3)=C2)CN(C5CCN(C(C6=C(F)C(C(F)(F)F)=NC=C6)=O)CC5)C1	DMSO : ≥ 30 mg/mL (54.20 mM)	DMSO Solution	36808	10mM * 30uL	https://www.medchemexpress.com/Itacitinib.html	Epigenetics; JAK/STAT Signaling; Stem Cell/Wnt
HYCPK9926	HY-10644	Lck inhibitor 2	G11	N/A	944795-06-6	335.36	Src	Free Base	Lck inhibitor 2 is a bis-anilinopyrimidine inhibitor of tyrosine kinases including LCK, BTK, LYN, SYK, and TXK. The IC50 values are 13nM, 9nM, 3nM, 26nM and 2nM for Lck, Btk, Lyn, Btk and Txk respectively IC50 Value: 13 nM(Lck) [1] Target: Src family kinase Lck inhibitor 2(Compound 9) inhibited 48 kinases with %control < 1 (33 of them tyrosine kinases, almost half of the 71 tyrosine kinases in th…	OC1=CC=C(C)C(NC2=CC=NC(NC3=CC(C(N)=O)=CC=C3)=N2)=C1	DMSO : 20 mg/mL (59.64 mM; Need ultrasonic)	DMSO Solution	09710	10mM * 30uL	https://www.medchemexpress.com/Lck-inhibitor-2.html	Protein Tyrosine Kinase/RTK
HYCPK9926	HY-102046	FM-381	H2	N/A	2226521-65-7	428.49	JAK	Free Base	FM-381 is a potent covalent reversible inhibitor of JAK3 targeting the unique Cys909. FM-381 has an IC50 of 127 pM for JAK3, with 410, 2700 and 3600-fold selectivity over JAK1, JAK2 and TYK2, respectively.	CN(C(/C(C#N)=C/C1=CC=C(C2=NC3=CN=C(NC=C4)C4=C3N2C5CCCCC5)O1)=O)C	DMSO : 12.8 mg/mL (29.87 mM; Need ultrasonic and warming)	DMSO Solution	29197	10mM * 30uL	https://www.medchemexpress.com/FM381.html	Epigenetics; JAK/STAT Signaling; Stem Cell/Wnt
HYCPK9926	HY-13272	Dacomitinib	H3	N/A	1110813-31-4	469.94	Apoptosis; EGFR	Free Base	Dacomitinib is a specific and irreversible inhibitor of the ERBB family of kinases with IC50s of 6 nM, 45.7 nM and 73.7 nM for EGFR, ERBB2, and ERBB4, respectively.	O=C(/C=C/CN1CCCCC1)NC2=CC3=C(C=C2OC)N=CN=C3NC4=CC=C(C(Cl)=C4)F	DMSO : 41.67 mg/mL (88.67 mM; Need ultrasonic); H2O : < 0.1 mg/mL (insoluble)	DMSO Solution	09961	10mM * 30uL	https://www.medchemexpress.com/Dacomitinib.html	Apoptosis; JAK/STAT Signaling; Protein Tyrosine Kinase/RTK
HYCPK9926	HY-107429	Abrocitinib	H4	N/A	1622902-68-4	323.41	JAK	Free Base	Abrocitinib (PF-04965842) is a potent, orally active and selective JAK1 inhibitor, with IC50s of 29 and 803 nM for JAK1 and JAK2, respectively. Abrocitinib (PF-04965842) exhibits less active effect on TYK2 (IC50, 1.253 μM), and inhibits phosphorylation of STAT1, STAT3 and STAT5 after stimulation. Effective in autoimmune disease[1].	CN([C@H]1C[C@@H](NS(CCC)(=O)=O)C1)C2=C3C(NC=C3)=NC=N2	DMSO : 125 mg/mL (386.51 mM; Need ultrasonic)	DMSO Solution	38931	10mM * 30uL	https://www.medchemexpress.com/Abrocitinib.html	Epigenetics; JAK/STAT Signaling; Stem Cell/Wnt
HYCPK9926	HY-12960	SKLB4771	H5	N/A	1370256-78-2	537.66	FLT3	Free Base	SKLB4771 is a novel potent and selective Flt3 inhibitor with IC50 of 10 nM; against FLT3-ITD-expressing MV4-11 cells with IC50 of 6 nM. IC50 value: 10 nM (in vitro) [1] Target: in vitro: SKLB4771 inhibited FLT3 phosphorylation in a dose-dependent manner. Consistent with the downregulation of the phosphorylation of FLT3, the phosphorylation of the downstream signaling proteins STAT5 and ERK1/2 was…	O=C(NC1=NN=C(SC2=C3C=CC(OCCCN4CCOCC4)=CC3=NC=N2)S1)NC5=CC=C(C)C=C5	DMSO : ≥ 47 mg/mL (87.42 mM)	DMSO Solution	16953	10mM * 30uL	https://www.medchemexpress.com/SKLB4771.html	Protein Tyrosine Kinase/RTK
HYCPK9926	HY-16997A	Itacitinib adipate	H6	N/A	1334302-63-4	699.66	JAK		Itacitinib adipate is an orally bioavailable and selective JAK1 inhibitor which has been tested for efficacy and safety in a phase II trial in myelofibrosis.	N#CCC1(N2N=CC(C3=C4C(NC=C4)=NC=N3)=C2)CN(C5CCN(C(C6=C(F)C(C(F)(F)F)=NC=C6)=O)CC5)C1.O=C(O)CCCCC(O)=O	DMSO : ≥ 137.5 mg/mL (196.52 mM)	DMSO Solution	29263	10mM * 30uL	https://www.medchemexpress.com/Itacitinib_adipate.html	Epigenetics; JAK/STAT Signaling; Stem Cell/Wnt
HYCPK9926	HY-18010	PCI 29732	H7	N/A	330786-25-9	371.44	Btk	Free Base	PCI 29732 is a selective and irreversible Btk inhibitor with IC50 of 8.2 nM in a FRET based biochemical enzymology assay. IC50 value: 8.2 nM [1] Target: Btk kinase PCI 29732(compound 1) has a 8.2 nM potency against Btk in a FRET based biochemical enzymology assay. PCI 29732 shows only modest inhibitory activity against Itk, another Tec family kinase, probably due to the difference at the “gatekee…	NC1=NC=NC2=C1C(C3=CC=C(OC4=CC=CC=C4)C=C3)=NN2C5CCCC5	DMSO : ≥ 53 mg/mL (142.69 mM); Ethanol : 10 mg/mL (26.92 mM; Need ultrasonic)	DMSO Solution	10986	10mM * 30uL	https://www.medchemexpress.com/PCI-29732.html	Protein Tyrosine Kinase/RTK
HYCPK9926	HY-19569	Upadacitinib	H8	N/A	1310726-60-3	380.37	JAK	Free Base	Upadacitinib (ABT-494) is a potent, orally active and selective Janus kinase 1 (JAK1) inhibitor (IC50=43 nM). Upadacitinib (ABT-494) displays approximately 74 fold selective for JAK1 over JAK2 (200 nM) in cellular assays dependent on specific, relevant cytokines. Upadacitinib (ABT-494) is used in development for the treatment of several autoimmune disorders[1][2].	O=C(N1C[C@@H](CC)[C@@H](C2=CN=C3C=NC(NC=C4)=C4N32)C1)NCC(F)(F)F	DMSO : ≥ 22 mg/mL (57.84 mM); H2O : < 0.1 mg/mL (insoluble)	DMSO Solution	41782	10mM * 30uL	https://www.medchemexpress.com/Upadacitinib.html	Epigenetics; JAK/STAT Signaling; Stem Cell/Wnt
HYCPK9926	HY-16104	BIX 02565	H9	N/A	1311367-27-7	458.56	Ribosomal S6 Kinase (RSK)	Free Base	BIX 02565 is a potent ribosomal S6 kinase 2 (RSK2) inhibitor with IC50 of 1.1 nM.	O=C(C1=CC2=C(C=C1)C=C3N2[C@H](C)CCNC3=O)NC4=NC5=CC=CC=C5N4CCCN(C)C	DMSO : 20.75 mg/mL (45.25 mM; Need ultrasonic and warming)	DMSO Solution	41556	10mM * 30uL	https://www.medchemexpress.com/BIX-02565.html	MAPK/ERK Pathway
HYCPK9926	HY-117287	BMS-986165	H10	N/A	1609392-27-9	425.46	IFNAR; Interleukin Related; JAK	Free Base	BMS-986165 is a highly selective, orally bioavailable allosteric TYK2 inhibitor for the treatment of autoimmune diseases, which selectively binds to TYK2 pseudokinase (JH2) domain (IC50=1.0 nM) and blocks receptor-mediated Tyk2 activation by stabilizing the regulatory JH2 domain. BMS-986165 inhibits IL-12/23 and type I IFN pathways[1][2].	O=C(C1=NN=C(NC(C2CC2)=O)C=C1NC3=CC=CC(C4=NN(C)C=N4)=C3OC)NC([2H])([2H])[2H]	DMSO : 37.5 mg/mL (88.14 mM; Need ultrasonic)	DMSO Solution	35249	10mM * 30uL	https://www.medchemexpress.com/BMS-986165.html	Epigenetics; Immunology/Inflammation; JAK/STAT Signaling; Stem Cell/Wnt
HYCPK9926	HY-16749A	Pexidartinib (hydrochloride)	H11	N/A	2040295-03-0	454.28	Apoptosis; c-Fms; c-Kit	Hydrochloride	Pexidartinib hydrochloride (PLX-3397 hydrochloride) is a potent, orally active, selective, and ATP-competitive colony stimulating factor 1 receptor (CSF1R or M-CSFR) and c-Kit inhibitor, with IC50s of 20 and 10 nM, respectively. Pexidartinib hydrochloride exhibits 10- to 100-fold selectivity for c-Kit and CSF1R over other related kinases. Pexidartinib hydrochloride induces cell apoptosis and has …	FC(C1=CC=C(CNC2=NC=C(CC3=CNC4=NC=C(Cl)C=C43)C=C2)C=N1)(F)F.Cl	DMSO : 60 mg/mL (132.08 mM; Need ultrasonic)	DMSO Solution	40635	10mM * 30uL	https://www.medchemexpress.com/pexidartinib-hydrochloride.html	Apoptosis; Protein Tyrosine Kinase/RTK
HYCPK9927	HY-111508	PI3K/mTOR Inhibitor-2	A2	N/A	1848242-58-9	478.86	mTOR; PI3K	Free Base	PI3K/mTOR Inhibitor-2 is a potent dual pan-PI3K/mTOR inhibitor with IC50s of 3.4/34/16/1 nM for PI3Kα/PI3Kβ/PI3Kδ/PI3Kγ and 4.7 nM for mTOR[1]. Antitumor activity[1].	FC1=CC(F)=C(S(=O)(NC2=CC(C(C=C3)=CN4C3=NC=C(Cl)C4=O)=CN=C2OC)=O)C=C1	DMSO : 8.33 mg/mL (17.40 mM; Need ultrasonic)	DMSO Solution	45650	10mM * 30uL	https://www.medchemexpress.com/PI3K-mTOR_Inhibitor-2.html	PI3K/Akt/mTOR
HYCPK9927	HY-12017A	PF-04217903 (methanesulfonate)	A3	N/A	956906-93-7	468.49	c-Met/HGFR	Mesylate	PF-04217903 methanesulfonate is a potent ATP-competitive c-Met kinase inhibitor with Ki of 4.8 nM for human c-Met. PF-04217903 methanesulfonate shows more than 1,000-fold selectivity relative to 208 kinases. Antiangiogenic properties[1][2].	OCCN1N=CC(C2=NC3=C(N=C2)N=NN3CC4=CC5=CC=CN=C5C=C4)=C1.CS(=O)(O)=O	DMSO : 50 mg/mL (106.73 mM; Need ultrasonic); H2O : < 0.1 mg/mL (insoluble)	DMSO Solution	04898	10mM * 30uL	https://www.medchemexpress.com/PF-04217903-methanesulfonate.html	Protein Tyrosine Kinase/RTK
HYCPK9927	HY-112468	PNU112455A (hydrochloride)	A4	N/A	21886-12-4	301.75	CDK	Hydrochloride	PNU112455A hydrochloride is an ATP-competitive CDK2 and CDK5 inhibitor. PNU112455A hydrochloride binds to the ATP site of CDK2 and CDK5 with Kms of 3.6 and 3.2 μM, respectively[1].	O=S(C1=CC=C(NC2=NC=NC(N)=C2)C=C1)(N)=O.[H]Cl	DMSO : 125 mg/mL (414.25 mM; Need ultrasonic)	DMSO Solution	62090	10mM * 30uL	https://www.medchemexpress.com/pnu112455a-hydrochloride.html	Cell Cycle/DNA Damage
HYCPK9927	HY-112435	UCT943	A5	N/A	1450666-80-4	427.42	PI4K	Free Base	UCT943 is a next-generation Plasmodium falciparum PI4K inhibitor. UCT943 inhibits the P. vivax PI4K (PvPI4K) enzyme with an IC50 of 23 nM[1].	FC(F)(F)C1=CC=C(C2=NC(C3=CC=C(C(N4CCNCC4)=O)C=C3)=CN=C2N)C=C1	DMSO : 250 mg/mL (584.90 mM; Need ultrasonic)	DMSO Solution	62233	10mM * 30uL	https://www.medchemexpress.com/UCT943.html	PI3K/Akt/mTOR
HYCPK9927	HY-112373	Aurora Kinase Inhibitor 3	A6	N/A	879127-16-9	413.40	Aurora Kinase	Free Base	Aurora Kinase Inhibitor 3 is a strong and selective Aurora A kinase inhibitor with an IC50 of 42 nM, and weakly inhibits EGFR with an IC50>10 μM. Aurora Kinase Inhibitor 3 has a binding mode with the cyclopropanecarboxylic acid moiety directed towards the solvent exposed region of the ATP-binding pocket, and several induced structural changes in the active-site compared with other published AIK s…	O=C(C1CC1)NC2=CC=CC(NC3=NC=CC(NC4=CC=CC(C(F)(F)F)=C4)=N3)=C2	DMSO : 125 mg/mL (302.37 mM; Need ultrasonic)	DMSO Solution	46801	10mM * 30uL	https://www.medchemexpress.com/aurora-kinase-inhibitor-3.html	Cell Cycle/DNA Damage; Epigenetics
HYCPK9927	HY-12872	Nazartinib	A7	N/A	1508250-71-2	495.02	EGFR	Free Base	Nazartinib (EGF816) is a novel, covalent mutant-selective EGFR inhibitor, with Ki and Kinact of 31 nM and 0.222 min?1 on EGFR(L858R/790M) mutant, respectively.	O=C(C1=CC(C)=NC=C1)NC2=NC3=CC=CC(Cl)=C3N2[C@H]4CN(C(/C=C/CN(C)C)=O)CCCC4	DMSO : ≥ 242 mg/mL (488.87 mM)	DMSO Solution	22055	10mM * 30uL	https://www.medchemexpress.com/EGF816.html	JAK/STAT Signaling; Protein Tyrosine Kinase/RTK
HYCPK9927	HY-112292	GW806742X	A8	N/A	579515-63-2	573.55	Mixed Lineage Kinase; VEGFR	Free Base	GW806742X is a Mixed Lineage Kinase Domain-Like protein (MLKL) inhibitor which binds the MLKL pseudokinase domain with a Kd value of 9.3 μM and has anti-necroptosis activity. GW806742X has activity against VEGFR2[1][2].	O=S(C1=CC=CC(NC2=NC=CC(N(C)C3=CC=C(NC(NC4=CC=C(OC(F)(F)F)C=C4)=O)C=C3)=N2)=C1)(N)=O	DMSO : ≥ 125 mg/mL (217.94 mM)	DMSO Solution	42812	10mM * 30uL	https://www.medchemexpress.com/gw806742x.html	MAPK/ERK Pathway; Protein Tyrosine Kinase/RTK
HYCPK9927	HY-112306	Ripretinib	A9	N/A	1442472-39-0	510.36	Apoptosis; c-Kit; FLT3; PDGFR; VEGFR	Free Base	Ripretinib (DCC-2618) is an orally bioavailable, selective KIT and PDGFRA switch-control inhibitor. Ripretinib (DCC-2618) targets and binds to both wild-type and mutant forms of KIT and PDGFRA specifically at their switch pocket binding sites, thereby preventing the switch from inactive to active conformations of these kinases and inactivating their wild-type and mutant forms. Ripretinib (DCC-261…	O=C(NC1=CC(C2=CC3=C(C=C(NC)N=C3)N(CC)C2=O)=C(Br)C=C1F)NC4=CC=CC=C4	DMSO : 45 mg/mL (ultrasonic)	DMSO Solution	43392	10mM * 30uL	https://www.medchemexpress.com/DCC-2618.html	Apoptosis; Protein Tyrosine Kinase/RTK
HYCPK9927	HY-N0392	Polygalasaponin F	A10	N/A	882664-74-6	1091.24	Akt; NF-κB; PI3K; Toll-like Receptor (TLR)	Free Base	Polygalasaponin F, an oleanane-type triterpenoid saponin extracted from Polygala japonica, decreases the release of the inflammatory cytokine tumor necrosis factor a (TNFa). Polygalasaponin F reduces neuroinflammatory cytokine secretion through the regulation of the TLR4-PI3K/AKT-NF-kB signaling pathway [1].	OC[C@H]1O[C@@]([H])(O[C@@H]2[C@@](C)(CO)[C@@](CC[C@]3(C)[C@]4([H])CC=C5[C@@]3(C)CC[C@]6(C(O[C@@H]7O[C@H](CO)[C@@H](O)[C@H](O)[C@H]7O[C@@]8([H])[C@H](O)[C@H](O)[C@@H](O[C@]9([H])OC[C@@H](O)[C@H](O)[C@H]9O)[C@H](C)O8)=O)[C@@]5([H])CC(C)(C)CC6)([H])[C@]4(C)C[C@@H]2O)[C@H](O)[C@@H](O)[C@@H]1O	DMSO : 100 mg/mL (91.64 mM; Need ultrasonic)	DMSO Solution	59271	10mM * 30uL	https://www.medchemexpress.com/polygalasaponin-f.html	Immunology/Inflammation; NF-κB; PI3K/Akt/mTOR
HYCPK9927	HY-W001174	2,5-Dihydroxyacetophenone	A11	N/A	490-78-8	152.15	ERK; NF-κB		2,5-Dihydroxyacetophenone, isolated from Rehmanniae Radix Preparata, inhibits the production of inflammatory mediators in activated macrophages by blocking the ERK1/2 and NF-κB signaling pathways[1].	CC(C1=CC(O)=CC=C1O)=O	10 mM in DMSO	DMSO Solution	45942	10mM * 30uL	https://www.medchemexpress.com/2-5-dihydroxyacetophenone.html	MAPK/ERK Pathway; NF-κB; Stem Cell/Wnt
HYCPK9927	HY-15729A	Rociletinib hydrobromide	B2	N/A	1446700-26-0	636.46	EGFR	Bromide	Rociletinib hydrobromide (CO-1686 hydrobromide) is an orally delivered kinase inhibitor that specifically targets the mutant forms of EGFR including T790M, and the Ki values for EGFRL858R/T790M and EGFRWT are 21.5 nM and 303.3 nM, respectively.	C=CC(NC1=CC=CC(NC2=NC(NC3=CC=C(N4CCN(C(C)=O)CC4)C=C3OC)=NC=C2C(F)(F)F)=C1)=O.[H]Br	DMSO : ≥ 59 mg/mL (92.70 mM); H2O : < 0.1 mg/mL (insoluble)	DMSO Solution	18818	10mM * 30uL	https://www.medchemexpress.com/CO-1686-hydrobromide.html	JAK/STAT Signaling; Protein Tyrosine Kinase/RTK
HYCPK9927	HY-15772A	Osimertinib mesylate	B3	N/A	1421373-66-1	595.71	EGFR	Mesylate	Osimertinib mesylate (AZD-9291 mesylate) is an irreversible and mutant selective EGFR inhibitor with IC50s of 12 and 1 nM against EGFRL858R and EGFRL858R/T790M, respectively.	C=CC(NC1=CC(NC2=NC=CC(C3=CN(C)C4=C3C=CC=C4)=N2)=C(OC)C=C1N(CCN(C)C)C)=O.CS(=O)(O)=O	DMSO : 20 mg/mL (33.57 mM; ultrasonic and warming and heat to 60°C)	DMSO Solution	49950	10mM * 30uL	https://www.medchemexpress.com/AZD-9291-mesylate.html	JAK/STAT Signaling; Protein Tyrosine Kinase/RTK
HYCPK9927	HY-13241	Ralimetinib dimesylate	B4	N/A	862507-23-1	612.74	Apoptosis; Autophagy; p38 MAPK	Mesylate	Ralimetinib dimesylate (LY2228820 dimesylate) is a selective, ATP-competitive inhibitor of p38 MAPK α/β with IC50s of 5.3 and 3.2 nM, respectively. Ralimetinib (LY2228820) selectively inhibits phosphorylation of MK2 (Thr334), with no effect on phosphorylation of p38a MAPK, JNK, ERK1/2, c-Jun, ATF2, or c-Myc.	FC1=CC=C(C=C1)C2=C(NC(C(C)(C)C)=N2)C3=NC4=C(C=C3)N=C(N)N4CC(C)(C)C.OS(C)(=O)=O.OS(C)(=O)=O	DMSO : 61 mg/mL (99.55 mM; Need ultrasonic and warming)	DMSO Solution	18054	10mM * 30uL	https://www.medchemexpress.com/LY2228820.html	Apoptosis; Autophagy; MAPK/ERK Pathway
HYCPK9927	HY-15164	Icotinib (Hydrochloride)	B5	N/A	1204313-51-8	427.88	EGFR	Hydrochloride	Icotinib Hydrochloride (BPI-2009) is a potent and specific EGFR inhibitor with an IC50 of 5 nM; also inhibits mutant EGFRL858R, EGFRL858R/T790M, EGFRT790M and EGFRL861Q.	C#CC1=CC(NC2=C(C=C(OCCOCCOCCO3)C3=C4)C4=NC=N2)=CC=C1.[H]Cl	DMSO : 25 mg/mL (58.43 mM; Need ultrasonic)	DMSO Solution	07663	10mM * 30uL	https://www.medchemexpress.com/Icotinib-Hydrochloride.html	JAK/STAT Signaling; Protein Tyrosine Kinase/RTK
HYCPK9927	HY-12871	Atuveciclib (Racemate)	B6	N/A	1414943-88-6	387.43	CDK	Free Base	Atuveciclib Racemate (BAY-1143572 Racemate) is the racemate mixture of Atuveciclib. Atuveciclib is a potent and highly selective, oral P-TEFb/CDK9 inhibitor which supresses CDK9/CycT1 with an IC50 of 13 nM.	N=S(CC1=CC(NC2=NC(C3=CC=C(F)C=C3OC)=NC=N2)=CC=C1)(C)=O	DMSO : 125 mg/mL (322.64 mM; Need ultrasonic)	DMSO Solution	64960	10mM * 30uL	https://www.medchemexpress.com/BAY-1143572-Racemate.html	Cell Cycle/DNA Damage
HYCPK9927	HY-112451	cFMS Receptor Inhibitor II	B7	N/A	959860-85-6	368.43	c-Fms	Free Base	cFMS Receptor Inhibitor II is a CSF1R kinase inhibitor. CSF-1 is a cytokine[1].	O=C(C1=C(NC2=CC=C(C)C(C)=C2)C3=CC=C(C4=CC=NC=C4)C=C3N=C1)N	H2O : < 0.1 mg/mL (insoluble); DMSO : 83.33 mg/mL (226.18 mM; Need ultrasonic)	DMSO Solution	41595	10mM * 30uL	https://www.medchemexpress.com/cfms-receptor-inhibitor-ii.html	Protein Tyrosine Kinase/RTK
HYCPK9927	HY-12866A	Larotrectinib sulfate	B8	N/A	1223405-08-0	526.51	Apoptosis; Trk Receptor	Sulfate	Larotrectinib sulfate (LOXO-101 sulfate; ARRY-470 sulfate) is an ATP-competitive oral, selective inhibitor of the tropomyosin-related kinase (TRK) family receptors, with low nanomolar 50% inhibitory concentrations against all three isoforms (TRKA, B, and C).	O=S(O)(O)=O.O=C(N1CC[C@H](O)C1)NC2=C3N=C(N4[C@@H](C5=CC(F)=CC=C5F)CCC4)C=CN3N=C2	DMSO : 50 mg/mL (94.96 mM; Need ultrasonic); H2O : 2 mg/mL (3.80 mM; ultrasonic and adjust pH to 2 with 1M HCl)	DMSO Solution	26689	10mM * 30uL	https://www.medchemexpress.com/LOXO-101-sulfate.html	Apoptosis; Neuronal Signaling; Protein Tyrosine Kinase/RTK
HYCPK9927	HY-N1950	Hispidulin	B9	N/A	1447-88-7	300.26	Pim	Free Base	Hispidulin is a natural flavone with a broad spectrum of biological activities. Hispidulin is a Pim-1 inhibitor with an IC50 of 2.71 μM.	O=C1C=C(C2=CC=C(O)C=C2)OC3=CC(O)=C(OC)C(O)=C13	DMSO : 62.5 mg/mL (208.15 mM; Need ultrasonic); H2O : < 0.1 mg/mL (insoluble)	DMSO Solution	27241	10mM * 30uL	https://www.medchemexpress.com/Hispidulin.html	JAK/STAT Signaling
HYCPK9927	HY-50905	Dovitinib	B10	N/A	405169-16-6	392.43	c-Kit; FGFR; FLT3; PDGFR; VEGFR	Free Base	Dovitinib (TKI258) is a multi-targeted tyrosine kinase inhibitor with IC50s of 1, 2, 8/9, 10/13/8, 27/210 nM for FLT3, c-Kit, FGFR1/3, VEGFR1/2/3 and PDGFRα/β, respectively[1].	O=C1NC(C=CC=C2F)=C2C(N)=C1C3=NC4=CC=C(N5CCN(C)CC5)C=C4N3	DMSO : 25 mg/mL (63.71 mM; Need ultrasonic and warming)	DMSO Solution	13841	10mM * 30uL	https://www.medchemexpress.com/Dovitinib.html	Protein Tyrosine Kinase/RTK
HYCPK9927	HY-B0794B	AZ7550 Mesylate	B11	N/A		773.90	Drug Metabolite; IGF-1R	Mesylate	AZ7550 Mesylate is an active metabolite of AZD9291 and inhibits the activity of IGF1R with an IC50 of 1.6 μM.	CN1C=C(C2=NC(NC3=CC(NC(C=C)=O)=C(N(CCNC)C)C=C3OC)=NC=C2)C4=CC=CC=C41.O=S(O)(C)=O.O=S(O)(C)=O.O=S(O)(C)=O	DMSO : 25 mg/mL (32.30 mM; Need ultrasonic)	DMSO Solution	30960	10mM * 30uL	https://www.medchemexpress.com/AZ7550_Mesylate.html	Metabolic Enzyme/Protease; Protein Tyrosine Kinase/RTK
HYCPK9927	HY-12013	PD153035 (Hydrochloride)	C2	N/A	183322-45-4	396.67	EGFR	Hydrochloride	PD153035 Hydrochloride (SU-5271 Hydrochloride) is a potent EGFR inhibitor with Ki and IC50 of 6 and 25 pM, respectively.	COC1=C(C=C(C2=C1)N=CN=C2NC3=CC(Br)=CC=C3)OC.Cl	DMSO : 5.125 mg/mL (12.92 mM; Need ultrasonic and warming)	DMSO Solution	09673	10mM * 30uL	https://www.medchemexpress.com/PD153035-Hydrochloride.html	JAK/STAT Signaling; Protein Tyrosine Kinase/RTK
HYCPK9927	HY-133028	CKI-7 (free base)	C3	N/A	120615-25-0	285.75	Casein Kinase; CDK; Ribosomal S6 Kinase (RSK); SGK	Free Base	CKI-7 free base is a potent and ATP-competitive casein kinase 1 (CK1) inhibitor with an IC50 of 6 μM and a Ki of 8.5 μM. CKI-7 free base is a selective Cdc7 kinase inhibitor. CKI-7 free base also inhibits SGK, ribosomal S6 kinase-1 (S6K1) and mitogen- and stress-activated protein kinase-1 (MSK1). CKI-7 free base has a much weaker effect on casein kinase II and other protein kinases[1][2][3][4].	O=S(C1=CC=C(Cl)C2=C1C=NC=C2)(NCCN)=O	DMSO : 25 mg/mL (87.49 mM; Need ultrasonic)	DMSO Solution	58166	10mM * 30uL	https://www.medchemexpress.com/cki-7.html	Cell Cycle/DNA Damage; MAPK/ERK Pathway; Metabolic Enzyme/Protease; Stem Cell/Wnt
HYCPK9927	HY-12010	BMS-599626 (Hydrochloride)	C4	N/A	873837-23-1	567.01	EGFR	Hydrochloride	BMS-599626 Hydrochloride (AC480 Hydrochloride) is a selective and orally bioavailable HER1 and HER2 inhibitor, with IC50s of 20 and 30 nM, respectively. BMS-599626 Hydrochloride displays ~8-fold less potent to HER4 (IC50=190 nM), >100-fold to VEGFR2, c-Kit, Lck, MEK. BMS-599626 Hydrochloride inhibits tumor cell proliferation, and has potential to increase tumor response to radiotherapy[1][2].	O=C(OC[C@H]1NCCOC1)NC2=CN(C3=C2C)N=CN=C3NC4=CC5=C(C=C4)N(CC6=CC(F)=CC=C6)N=C5.Cl	DMSO : 100 mg/mL (176.36 mM; Need ultrasonic)	DMSO Solution	04218	10mM * 30uL	https://www.medchemexpress.com/BMS-599626-Hydrochloride.html	JAK/STAT Signaling; Protein Tyrosine Kinase/RTK
HYCPK9927	HY-12028	PD98059	C5	N/A	167869-21-8	267.28	Aryl Hydrocarbon Receptor; Autophagy; ERK; MEK	Free Base	PD98059 is a potent and selective MEK inhibitor with an IC50 of 5 μM. PD98059 binds to the inactive form of MEK, thereby preventing the activation of MEK1 (IC50 of 2-7 μM) and MEK2 (IC50 of 50 μM) by upstream kinases. PD98059 is a ERK1/2 signaling inhibitor. PD98059 is a ligand for the aryl hydrocarbon receptor (AHR), and suppresses TCDD binding (IC50 of 4 μM) and AHR transformation (IC50 of 1 μM…	O=C1C=C(OC2=CC=CC=C21)C3=CC=CC(OC)=C3N	DMSO : 16 mg/mL (59.86 mM; Need ultrasonic and warming); H2O : < 0.1 mg/mL (insoluble)	DMSO Solution	41867	10mM * 30uL	https://www.medchemexpress.com/PD98059.html	Autophagy; Immunology/Inflammation; MAPK/ERK Pathway; Stem Cell/Wnt
HYCPK9927	HY-111407	MK-8353	C6	N/A	1184173-73-6	691.84	ERK	Free Base	MK-8353 (SCH900353) is a potent, selective and orally available ERK1/2 inhibitor, with IC50s of 23.0 nM and 8.8 nM, respectively; MK-8353 has antitumor activity.	O=C([C@@]1(SC)CN(CC(N2CC=C(C3=CC=C(C4=NN(C)C=N4)C=C3)CC2)=O)CC1)NC5=CC6=C(NN=C6C7=CC=C(OC(C)C)N=C7)C=C5	DMSO : 125 mg/mL (180.68 mM; Need ultrasonic)	DMSO Solution	57248	10mM * 30uL	https://www.medchemexpress.com/MK-8353.html	MAPK/ERK Pathway; Stem Cell/Wnt
HYCPK9927	HY-12422B	(2S,3R)-Voruciclib (hydrochloride)	C7	N/A		506.30	CDK	Hydrochloride	(2S,3R)-Voruciclib hydrochloride is the enantiomer of Voruciclib hydrochloride. (2S,3R)-Voruciclib is an orally active CDK inhibitor.	Cl[H].ClC1=CC(C(F)(F)F)=CC=C1C(OC2=C(C(O)=CC(O)=C23)[C@H]([C@H]4CO)CCN4C)=CC3=O	DMSO : ≥ 250 mg/mL (493.78 mM)	DMSO Solution	45657	10mM * 30uL	https://www.medchemexpress.com/2s-3r-voruciclib-hydrochloride.html	Cell Cycle/DNA Damage
HYCPK9927	HY-100114	TA-01	C8	N/A	1784751-18-3	351.32	Autophagy; Casein Kinase; p38 MAPK	Free Base	TA-01 is a potent CK1 and p38 MAPK inhibitor, with IC50s of 6.4 nM, 6.8 nM, 6.7 nM for CK1ε, CK1δ and p38 MAPK, respectively.	FC(C=C1)=CC=C1C2=C(C3=CC=NC=C3)NC(C4=C(F)C=CC=C4F)=N2	DMSO : 50 mg/mL (142.32 mM; Need ultrasonic); H2O : < 0.1 mg/mL (insoluble)	DMSO Solution	20550	10mM * 30uL	https://www.medchemexpress.com/TA-01.html	Autophagy; Cell Cycle/DNA Damage; MAPK/ERK Pathway; Stem Cell/Wnt
HYCPK9927	HY-10115	PI-103	C9	N/A	371935-74-9	348.36	Apoptosis; Autophagy; DNA-PK; mTOR; PI3K	Free Base	PI-103 is a potent PI3K and mTOR inhibitor with IC50s of 8 nM, 88 nM, 48 nM, 150 nM, 20 nM, and 83 nM for p110α, p110β, p110δ, p110γ, mTORC1, and mTORC2. PI-103 also inhibits DNA-PK with an IC50 of 2 nM. PI-103 induces autophagy[1][2][3][4].	OC1=CC(C2=NC3=C(C(N4CCOCC4)=N2)OC5=C3C=CC=N5)=CC=C1	DMSO : 25 mg/mL (71.76 mM; Need ultrasonic)	DMSO Solution	44861	10mM * 30uL	https://www.medchemexpress.com/pi-103.html	Apoptosis; Autophagy; Cell Cycle/DNA Damage; PI3K/Akt/mTOR
HYCPK9927	HY-18850	MAPK13-IN-1	C10	N/A	229002-10-2	365.43	Autophagy; p38 MAPK	Free Base	MPAK13-IN-1 is a MAPK13 (p38δ) inhibitor, with an IC50 of 620 nM.	O=C(NC1=CC=C(OC2=CC=NC=C2)C=C1)NC3=CC(C(C)(C)C)=NN3C	DMSO : ≥ 250 mg/mL (684.13 mM)	DMSO Solution	44307	10mM * 30uL	https://www.medchemexpress.com/MAPK13-IN-1.html	Autophagy; MAPK/ERK Pathway
HYCPK9927	HY-117244	AZD7507	C11	N/A	1041852-85-0	454.50	c-Fms	Free Base	AZD7507 is a potent and orally active CSF-1R inhibitor, with antitumor activity.	O=C(N)C1=NN=C2C=C(C(N3CCN(CC3)CCO)=CC2=C1NC4=CC=C(C=C4F)C)OC	DMSO : 130 mg/mL (286.03 mM; Need ultrasonic)	DMSO Solution	44867	10mM * 30uL	https://www.medchemexpress.com/AZD7507.html	Protein Tyrosine Kinase/RTK
HYCPK9927	HY-10005	Flavopiridol	D2	N/A	146426-40-6	401.84	Autophagy; CDK; HIV	Free Base	Flavopiridol (Alvocidib) is a broad spectrum and competitive inhibitor of CDKs, inhibiting CDK1, CDK2, CDK4 with IC50s of 30, 170, 100 nM, respectively.	O=C1C2=C(C=C(C([C@]3([H])[C@H](O)CN(C)CC3)=C2OC(C4=CC=CC=C4Cl)=C1)O)O	DMSO : 33.33 mg/mL (82.94 mM; Need ultrasonic)	DMSO Solution	51481	10mM * 30uL	https://www.medchemexpress.com/Flavopiridol.html	Anti-infection; Autophagy; Cell Cycle/DNA Damage
HYCPK9927	HY-12831	Ampkinone	D3	N/A	1233082-79-5	505.52	AMPK	Free Base	Ampkinone is an indirect AMP-activated protein kinase (AMPK) activator.	O=C1N(C2=CC=C(C(C3=CC=CC=C3)=O)C=C2)C(C4=C1C=CC5=C4C(C)(C)OC6=C(O)C(OC)=CC=C65)=O	DMSO : 50 mg/mL (98.91 mM; Need ultrasonic)	DMSO Solution	16919	10mM * 30uL	https://www.medchemexpress.com/Ampkinone.html	Epigenetics; PI3K/Akt/mTOR
HYCPK9927	HY-15514A	Merestinib dihydrochloride	D4	N/A	1206801-37-7	625.45	c-Met/HGFR; Discoidin Domain Receptor; FLT3; ROS	Hydrochloride	Merestinib dihydrochloride (LY2801653 dihydrochloride) is a potent, orally bioavailable c-Met inhibitor (Ki=2 nM) with anti-tumor activities. Merestinib dihydrochloride also has potent activity against MST1R (IC50=11 nM), FLT3 (IC50=7 nM), AXL (IC50=2 nM), MERTK (IC50=10 nM), TEK (IC50=63 nM), ROS1, DDR1/2 (IC50=0.1/7 nM) and MKNK1/2 (IC50=7 nM)[1][2].	[H]Cl.[H]Cl.O=C(C1=CC=C(C)N(C2=CC=C(F)C=C2)C1=O)NC3=CC=C(OC4=CC5=C(N(C)N=C5)C=C4C6=CNN=C6)C(F)=C3	DMSO : ≥ 100 mg/mL (159.88 mM)	DMSO Solution	09663	10mM * 30uL	https://www.medchemexpress.com/LY2801653-dihydrochloride.html	Protein Tyrosine Kinase/RTK
HYCPK9927	HY-15514	Merestinib	D5	N/A	1206799-15-6	552.53	c-Met/HGFR; Discoidin Domain Receptor; FLT3; ROS	Free Base	Merestinib (LY2801653) is a potent, orally bioavailable c-Met inhibitor (Ki=2 nM) with anti-tumor activities. Merestinib (LY2801653) also has potent activity against MST1R (IC50=11 nM), FLT3 (IC50=7 nM), AXL (IC50=2 nM), MERTK (IC50=10 nM), TEK (IC50=63 nM), ROS1, DDR1/2 (IC50=0.1/7 nM) and MKNK1/2 (IC50=7 nM)[1][2].	O=C(C1=CC=C(C)N(C2=CC=C(F)C=C2)C1=O)NC3=CC=C(OC4=CC5=C(N(C)N=C5)C=C4C6=CNN=C6)C(F)=C3	DMSO : ≥ 32 mg/mL (57.92 mM)	DMSO Solution	64967	10mM * 30uL	https://www.medchemexpress.com/LY2801653.html	Protein Tyrosine Kinase/RTK
HYCPK9927	HY-15479	TTP 22	D6	N/A	329907-28-0	330.42	Casein Kinase	Free Acid	TTP 22 is a potent CK2 inhibitor, with an IC50 of 100 nM and a Ki of 40 nM.	O=C(O)CCSC1=C(C(C2=CC=C(C)C=C2)=CS3)C3=NC=N1	DMSO : ≥ 51 mg/mL (154.35 mM)	DMSO Solution	12376	10mM * 30uL	https://www.medchemexpress.com/TTP-22.html	Cell Cycle/DNA Damage; Stem Cell/Wnt
HYCPK9927	HY-15473	MLN120B	D7	N/A	783348-36-7	366.80	IKK	Free Base	MLN120B (ML120B) is a potent, ATP competitive, and orally active inhibitor of IKKβ with an?IC50?of 60 nM. MLN120B inhibits multiple myeloma cell growth in vitro and in vivo and also can be used for the research of rheumatoid arthritis[1][2].	O=C(C1=CC=CN=C1C)NC2=C(OC)C(Cl)=CC3=C2NC4=C3C=CN=C4	DMSO : ≥ 31 mg/mL (84.51 mM); H2O : < 0.1 mg/mL (insoluble)	DMSO Solution	21102	10mM * 30uL	https://www.medchemexpress.com/MLN120B.html	NF-κB
HYCPK9927	HY-12839	p38 MAPK-IN-1	D8	N/A	1006378-90-0	349.35	Autophagy; p38 MAPK	Free Base	p38 MAPK-IN-1 (Compound 4) is a novel potent and selective inhibitor of p38 MAPK with IC50 of 68 nM. p38 MAPK-IN-1 shows sustained levels, low clearance and good bioavailability.	FC1=CC(F)=C(C2=CC=NC(C2=CC=[NH+]3[O-])=C3C4=C(C)C=CC=C4)C=C1	DMSO : 8.33 mg/mL (23.84 mM; Need ultrasonic)	DMSO Solution	16927	10mM * 30uL	https://www.medchemexpress.com/p38-MAPK-IN-1.html	Autophagy; MAPK/ERK Pathway
HYCPK9927	HY-15900	Voxtalisib	D9	N/A	934493-76-2	270.29	mTOR; PI3K	Free Base	Voxtalisib (XL765) is a potent PI3K inhibitor, which has a similar activity toward class I PI3K (IC50s=39, 113, 9 and 43?nM for p110α, p110β, p110γ and p110δ, respectively), also inhibits DNA-PK (IC50=150?nM) and mTOR (IC50=157?nM). Voxtalisib (XL765) inhibits mTORC1 and mTORC2 with IC50s of 160 and 910 nM, respectively.	O=C1C(C2=NNC=C2)=CC3=C(C)N=C(N)N=C3N1CC	DMSO : 10 mg/mL (37.00 mM; Need ultrasonic)	DMSO Solution	14135	10mM * 30uL	https://www.medchemexpress.com/SAR245409.html	PI3K/Akt/mTOR
HYCPK9927	HY-50878A	Crizotinib (hydrochloride)	D10	N/A	1415560-69-8	486.80	ALK; Autophagy; c-Met/HGFR; ROS	Hydrochloride	Crizotinib hydrochloride (PF-02341066 hydrochloride) is an orally bioavailable, selective, and ATP-competitive dual ALK and c-Met inhibitor with IC50s of 20 and 8 nM, respectively. Crizotinib hydrochloride (PF-02341066 hydrochloride) inhibits tyrosine phosphorylation of NPM-ALK and tyrosine phosphorylation of c-Met with IC50s of 24 and 11 nM in cell-based assays, respectively. It is also a ROS pr…	ClC1=C(F)C=CC(Cl)=C1[C@H](OC2=CC(C3=CN(N=C3)C4CCNCC4)=CN=C2N)C.[H]Cl	DMSO : ≥ 4.9 mg/mL (10.07 mM); H2O : 50 mg/mL (102.71 mM; Need ultrasonic)	DMSO Solution	60471	10mM * 30uL	https://www.medchemexpress.com/Crizotinib-hydrochloride.html	Autophagy; Protein Tyrosine Kinase/RTK
HYCPK9927	HY-19836	PF06650833	D11	N/A	1817626-54-2	361.37	IRAK	Free Base	PF06650833 is a potent, selective and orally active inhibitor of interleukin-1 receptor associated kinase 4 (IRAK4) with IC50s of 0.2 and 2.4 nM in the cell and PBMC assay, respectively. PF06650833 is used to treat diseases such as rheumatoid arthritis, lupus, and lymphomas[1][2].	NC(C1=C(OC)C=C2C(C=CN=C2OC[C@@H]3[C@H](CC)[C@H](F)C(N3)=O)=C1)=O	DMSO : ≥ 100 mg/mL (276.72 mM)	DMSO Solution	22732	10mM * 30uL	https://www.medchemexpress.com/PF06650833.html	Immunology/Inflammation
HYCPK9927	HY-B1221	Flufenamic acid	E2	N/A	530-78-9	281.23	AMPK; Calcium Channel; Chloride Channel; COX; Parasite; Potassium Channel	Free Acid	Flufenamic acid is a non-steroidal anti-inflammatory agent, inhibits cyclooxygenase (COX), activates AMPK, and also modulates ion channels, blocking chloride channels and L-type Ca2+ channels, modulating non-selective cation channels (NSC), activating K+ channels.	O=C(O)C1=CC=CC=C1NC2=CC=CC(C(F)(F)F)=C2	DMSO : 100 mg/mL (355.58 mM; Need ultrasonic)	DMSO Solution	26825	10mM * 30uL	https://www.medchemexpress.com/Flufenamic-acid.html	Anti-infection; Epigenetics; Immunology/Inflammation; Membrane Transporter/Ion Channel; Neuronal Signaling; PI3K/Akt/mTOR
HYCPK9927	HY-N0592	Demethyleneberberine	E3	N/A	25459-91-0	324.35	AMPK; NF-κB	Free Base	Demethyleneberberine is a natural mitochondria-targeted antioxidant. Demethyleneberberine alleviates mice colitis and inhibits the inflammatory responses by inhibiting NF-κB pathway and regulating the balance of Th cells. Demethyleneberberine could serve as a AMPK activator for treating non-alcoholic fatty liver disease (NAFLD)[1][2][3].	COC1=C(OC)C2=C[N+]3=C(C4=CC(O)=C(O)C=C4CC3)C=C2C=C1	DMSO : 33.33 mg/mL (102.76 mM; Need ultrasonic)	DMSO Solution	63420	10mM * 30uL	https://www.medchemexpress.com/demethyleneberberine.html	Epigenetics; NF-κB; PI3K/Akt/mTOR
[truncated: 731 more rows]
